# Supplementary material for: Potential mechanisms and prognostic model of eRNAs-regulated genes in stomach adenocarcinoma
Source: Sci Rep. 2022 Oct 3;12:16545. doi: 10.1038/s41598-022-20824-1 (PMC9529949; doi:10.1038/s41598-022-20824-1)
Supplement: Supplementary file 2 — Supplementary Information 2. [file 41598_2022_20824_MOESM2_ESM.xlsx]

## Sheet: Sheet1
chromosome	start	end	database
chr1	1899000	1905000	Ensembl
chr1	2040300	2046300	Ensembl
chr1	2890700	2896700	Ensembl
chr1	2947300	2953300	Ensembl
chr1	2953800	2959800	Ensembl
chr1	2977101	2983101	Ensembl
chr1	3031100	3037100	Ensembl
chr1	3036400	3042400	Ensembl
chr1	3037300	3043300	Ensembl
chr1	3797200	3803200	Ensembl
chr1	3801100	3807100	Ensembl
chr1	4031500	4037500	Ensembl
chr1	4080700	4086700	Ensembl
chr1	4098300	4104300	Ensembl
chr1	4316500	4322500	Ensembl
chr1	4393600	4399600	Ensembl
chr1	4394300	4400300	Ensembl
chr1	4445900	4451900	Ensembl
chr1	4460300	4466300	Ensembl
chr1	4460800	4466800	Ensembl
chr1	4506700	4512700	Ensembl
chr1	4508500	4514500	Ensembl
chr1	4509500	4515500	Ensembl
chr1	4510700	4516700	Ensembl
chr1	4634100	4640100	Ensembl
chr1	4793400	4799400	Ensembl
chr1	4818100	4824100	Ensembl
chr1	4845600	4851600	Ensembl
chr1	4877500	4883500	Ensembl
chr1	4892400	4898400	Ensembl
chr1	5017200	5023200	Ensembl
chr1	5062200	5068200	Ensembl
chr1	5073700	5079700	Ensembl
chr1	5096600	5102600	Ensembl
chr1	5105300	5111300	Ensembl
chr1	5107100	5113100	Ensembl
chr1	5108700	5114700	Ensembl
chr1	5110000	5116000	Ensembl
chr1	5140700	5146700	Ensembl
chr1	5158700	5164700	Ensembl
chr1	5188800	5194800	Ensembl
chr1	5295100	5301100	Ensembl
chr1	5391000	5397000	Ensembl
chr1	5409100	5415100	Ensembl
chr1	5427601	5433601	Ensembl
chr1	5501500	5507500	Ensembl
chr1	5680700	5686700	Ensembl
chr1	5685300	5691300	Ensembl
chr1	5688300	5694300	Ensembl
chr1	5704600	5710600	Ensembl
chr1	5714400	5720400	Ensembl
chr1	5715800	5721800	Ensembl
chr1	5725000	5731000	Ensembl
chr1	5776900	5782900	Ensembl
chr1	5808101	5814101	Ensembl
chr1	8140300	8146300	Ensembl
chr1	8145001	8151001	Ensembl
chr1	8226800	8232800	Ensembl
chr1	8227300	8233300	Ensembl
chr1	8229400	8235400	Ensembl
chr1	8260500	8266500	Ensembl
chr1	8266200	8272200	Ensembl
chr1	8267000	8273000	Ensembl
chr1	8271700	8277700	Ensembl
chr1	8851800	8857800	Ensembl
chr1	8996900	9002900	Ensembl
chr1	9208200	9214200	Ensembl
chr1	9222800	9228800	Ensembl
chr1	9391500	9397500	Ensembl
chr1	9403100	9409100	Ensembl
chr1	9444200	9450200	Ensembl
chr1	9450300	9456300	Ensembl
chr1	9457000	9463000	Ensembl
chr1	9463000	9469000	Ensembl
chr1	9836300	9842300	Ensembl
chr1	9913800	9919800	Ensembl
chr1	10192701	10198701	Ensembl
chr1	10813500	10819500	Ensembl
chr1	10827100	10833100	Ensembl
chr1	10828100	10834100	Ensembl
chr1	10829500	10835500	Ensembl
chr1	10836700	10842700	Ensembl
chr1	10905400	10911400	Ensembl
chr1	10928901	10934901	Ensembl
chr1	10929900	10935900	Ensembl
chr1	10931700	10937700	Ensembl
chr1	11321500	11327500	Ensembl
chr1	11332200	11338200	Ensembl
chr1	11357700	11363700	Ensembl
chr1	11363100	11369100	Ensembl
chr1	11364100	11370100	Ensembl
chr1	11370400	11376400	Ensembl
chr1	11372601	11378601	Ensembl
chr1	11379200	11385200	Ensembl
chr1	11387600	11393600	Ensembl
chr1	11409700	11415700	Ensembl
chr1	11412100	11418100	Ensembl
chr1	11414201	11420201	Ensembl
chr1	11438900	11444900	Ensembl
chr1	11455300	11461300	Ensembl
chr1	11563601	11569601	Ensembl
chr1	11569500	11575500	Ensembl
chr1	11591300	11597300	Ensembl
chr1	11592300	11598300	Ensembl
chr1	11592900	11598900	Ensembl
chr1	11595300	11601300	Ensembl
chr1	11599500	11605500	Ensembl
chr1	11898700	11904700	Ensembl
chr1	12051900	12057900	Ensembl
chr1	12053500	12059500	Ensembl
chr1	12213000	12219000	Ensembl
chr1	12534900	12540900	Ensembl
chr1	12541900	12547900	Ensembl
chr1	12624200	12630200	Ensembl
chr1	12685800	12691800	Ensembl
chr1	13436200	13442200	Ensembl
chr1	13453800	13459800	Ensembl
chr1	13454600	13460600	Ensembl
chr1	13534000	13540000	Ensembl
chr1	13546600	13552600	Ensembl
chr1	13649500	13655500	Ensembl
chr1	13664000	13670000	Ensembl
chr1	13665400	13671400	Ensembl
chr1	13825300	13831300	Ensembl
chr1	13870900	13876900	Ensembl
chr1	15801000	15807000	Ensembl
chr1	15813701	15819701	Ensembl
chr1	15817700	15823700	Ensembl
chr1	16090900	16096900	Ensembl
chr1	16091700	16097700	Ensembl
chr1	16092900	16098900	Ensembl
chr1	17147100	17153100	Ensembl
chr1	17157500	17163500	Ensembl
chr1	17180901	17186901	Ensembl
chr1	17288900	17294900	Ensembl
chr1	17365900	17371900	Ensembl
chr1	17485100	17491100	Ensembl
chr1	17488901	17494901	Ensembl
chr1	17491101	17497101	Ensembl
chr1	17522100	17528100	Ensembl
chr1	17530800	17536800	Ensembl
chr1	17698500	17704500	Ensembl
chr1	17700300	17706300	Ensembl
chr1	17859000	17865000	Ensembl
chr1	17876000	17882000	Ensembl
chr1	17945800	17951800	Ensembl
chr1	17970900	17976900	Ensembl
chr1	18000500	18006500	Ensembl
chr1	18002300	18008300	Ensembl
chr1	18006600	18012600	Ensembl
chr1	18396700	18402700	Ensembl
chr1	18400300	18406300	Ensembl
chr1	18404500	18410500	Ensembl
chr1	18406400	18412400	Ensembl
chr1	18407700	18413700	Ensembl
chr1	18437800	18443800	Ensembl
chr1	18461100	18467100	Ensembl
chr1	18473600	18479600	Ensembl
chr1	18486000	18492000	Ensembl
chr1	18572900	18578900	Ensembl
chr1	18793900	18799900	Ensembl
chr1	18801700	18807700	Ensembl
chr1	18804200	18810200	Ensembl
chr1	18807100	18813100	Ensembl
chr1	18808100	18814100	Ensembl
chr1	18814600	18820600	Ensembl
chr1	18815500	18821500	Ensembl
chr1	18958000	18964000	Ensembl
chr1	18959500	18965500	Ensembl
chr1	18960300	18966300	Ensembl
chr1	18986500	18992500	Ensembl
chr1	18994600	19000600	Ensembl
chr1	18996400	19002400	Ensembl
chr1	19011900	19017900	Ensembl
chr1	19033300	19039300	Ensembl
chr1	19040700	19046700	Ensembl
chr1	19041700	19047700	Ensembl
chr1	19044500	19050500	Ensembl
chr1	19046600	19052600	Ensembl
chr1	19048900	19054900	Ensembl
chr1	19049700	19055700	Ensembl
chr1	19858500	19864500	Ensembl
chr1	19861100	19867100	Ensembl
chr1	19863200	19869200	Ensembl
chr1	19864100	19870100	Ensembl
chr1	19937701	19943701	Ensembl
chr1	19938100	19944100	Ensembl
chr1	19952600	19958600	Ensembl
chr1	19953100	19959100	Ensembl
chr1	19957100	19963100	Ensembl
chr1	19957700	19963700	Ensembl
chr1	20100200	20106200	Ensembl
chr1	20196300	20202300	Ensembl
chr1	20196700	20202700	Ensembl
chr1	20216900	20222900	Ensembl
chr1	20220900	20226900	Ensembl
chr1	20444300	20450300	Ensembl
chr1	20531100	20537100	Ensembl
chr1	20555500	20561500	Ensembl
chr1	20623300	20629300	Ensembl
chr1	20789400	20795400	Ensembl
chr1	21198401	21204401	Ensembl
chr1	21358600	21364600	Ensembl
chr1	21359101	21365101	Ensembl
chr1	21380701	21386701	Ensembl
chr1	21399100	21405100	Ensembl
chr1	21786900	21792900	Ensembl
chr1	21798201	21804201	Ensembl
chr1	21957900	21963900	Ensembl
chr1	21963600	21969600	Ensembl
chr1	21965800	21971800	Ensembl
chr1	22103900	22109900	Ensembl
chr1	22163900	22169900	Ensembl
chr1	22169301	22175301	Ensembl
chr1	22193100	22199100	Ensembl
chr1	22202100	22208100	Ensembl
chr1	22223301	22229301	Ensembl
chr1	22233000	22239000	Ensembl
chr1	22238600	22244600	Ensembl
chr1	22243201	22249201	Ensembl
chr1	22244300	22250300	Ensembl
chr1	22246000	22252000	Ensembl
chr1	22258100	22264100	Ensembl
chr1	22280100	22286100	Ensembl
chr1	22287300	22293300	Ensembl
chr1	22289300	22295300	Ensembl
chr1	22312500	22318500	Ensembl
chr1	22312900	22318900	Ensembl
chr1	22326100	22332100	Ensembl
chr1	22327300	22333300	Ensembl
chr1	22329200	22335200	Ensembl
chr1	22336400	22342400	Ensembl
chr1	22366800	22372800	Ensembl
chr1	22373600	22379600	Ensembl
chr1	22391800	22397800	Ensembl
chr1	22404800	22410800	Ensembl
chr1	22405600	22411600	Ensembl
chr1	22412700	22418700	Ensembl
chr1	22535400	22541400	Ensembl
chr1	22604400	22610400	Ensembl
chr1	22677100	22683100	Ensembl
chr1	22681900	22687900	Ensembl
chr1	22697100	22703100	Ensembl
chr1	22975600	22981600	Ensembl
chr1	23263700	23269700	Ensembl
chr1	23271200	23277200	Ensembl
chr1	23273700	23279700	Ensembl
chr1	23274600	23280600	Ensembl
chr1	23497300	23503300	Ensembl
chr1	23538900	23544900	Ensembl
chr1	23654701	23660701	Ensembl
chr1	23921300	23927300	Ensembl
chr1	23932200	23938200	Ensembl
chr1	23940500	23946500	Ensembl
chr1	23950300	23956300	Ensembl
chr1	24024000	24030000	Ensembl
chr1	24025101	24031101	Ensembl
chr1	24034300	24040300	Ensembl
chr1	24034700	24040700	Ensembl
chr1	24488700	24494700	Ensembl
chr1	24616600	24622600	Ensembl
chr1	24619400	24625400	Ensembl
chr1	24682100	24688100	Ensembl
chr1	24682701	24688701	Ensembl
chr1	24689500	24695500	Ensembl
chr1	24689900	24695900	Ensembl
chr1	24697000	24703000	Ensembl
chr1	24850300	24856300	Ensembl
chr1	24853900	24859900	Ensembl
chr1	24855300	24861300	Ensembl
chr1	24862700	24868700	Ensembl
chr1	24872500	24878500	Ensembl
chr1	24875900	24881900	Ensembl
chr1	24973900	24979900	Ensembl
chr1	25132500	25138500	Ensembl
chr1	25167300	25173300	Ensembl
chr1	25168300	25174300	Ensembl
chr1	25171901	25177901	Ensembl
chr1	25183000	25189000	Ensembl
chr1	25201300	25207300	Ensembl
chr1	25514800	25520800	Ensembl
chr1	25519001	25525001	Ensembl
chr1	25522700	25528700	Ensembl
chr1	25527500	25533500	Ensembl
chr1	25531100	25537100	Ensembl
chr1	25536500	25542500	Ensembl
chr1	25574400	25580400	Ensembl
chr1	25791500	25797500	Ensembl
chr1	25908500	25914500	Ensembl
chr1	25911201	25917201	Ensembl
chr1	26094500	26100500	Ensembl
chr1	26099400	26105400	Ensembl
chr1	26145800	26151800	Ensembl
chr1	26384500	26390500	Ensembl
chr1	26386600	26392600	Ensembl
chr1	26400900	26406900	Ensembl
chr1	26480700	26486700	Ensembl
chr1	26505000	26511000	Ensembl
chr1	26607600	26613600	Ensembl
chr1	26684900	26690900	Ensembl
chr1	26869700	26875700	Ensembl
chr1	26963900	26969900	Ensembl
chr1	26966600	26972600	Ensembl
chr1	26972500	26978500	Ensembl
chr1	27015000	27021000	Ensembl
chr1	27033100	27039100	Ensembl
chr1	27037500	27043500	Ensembl
chr1	27047200	27053200	Ensembl
chr1	27059900	27065900	Ensembl
chr1	27081800	27087800	Ensembl
chr1	27084500	27090500	Ensembl
chr1	27087901	27093901	Ensembl
chr1	27217701	27223701	Ensembl
chr1	27311900	27317900	Ensembl
chr1	27716800	27722800	Ensembl
chr1	28340600	28346600	Ensembl
chr1	28725100	28731100	Ensembl
chr1	28779200	28785200	Ensembl
chr1	28790100	28796100	Ensembl
chr1	28797500	28803500	Ensembl
chr1	29132100	29138100	Ensembl
chr1	29412401	29418401	Ensembl
chr1	29414000	29420000	Ensembl
chr1	29421600	29427600	Ensembl
chr1	29450700	29456700	Ensembl
chr1	29455900	29461900	Ensembl
chr1	29465600	29471600	Ensembl
chr1	29502000	29508000	Ensembl
chr1	29520500	29526500	Ensembl
chr1	29547600	29553600	Ensembl
chr1	29561100	29567100	Ensembl
chr1	29572300	29578300	Ensembl
chr1	29575000	29581000	Ensembl
chr1	29577100	29583100	Ensembl
chr1	29582300	29588300	Ensembl
chr1	29588300	29594300	Ensembl
chr1	29629100	29635100	Ensembl
chr1	29630701	29636701	Ensembl
chr1	29631300	29637300	Ensembl
chr1	29637200	29643200	Ensembl
chr1	29642300	29648300	Ensembl
chr1	29661900	29667900	Ensembl
chr1	29672800	29678800	Ensembl
chr1	29680000	29686000	Ensembl
chr1	29682700	29688700	Ensembl
chr1	29683700	29689700	Ensembl
chr1	29701101	29707101	Ensembl
chr1	29819000	29825000	Ensembl
chr1	29852701	29858701	Ensembl
chr1	29853600	29859600	Ensembl
chr1	29855300	29861300	Ensembl
chr1	29856400	29862400	Ensembl
chr1	29874200	29880200	Ensembl
chr1	29912600	29918600	Ensembl
chr1	29921900	29927900	Ensembl
chr1	29928900	29934900	Ensembl
chr1	29930300	29936300	Ensembl
chr1	29931900	29937900	Ensembl
chr1	29941600	29947600	Ensembl
chr1	29943000	29949000	Ensembl
chr1	29945900	29951900	Ensembl
chr1	29951300	29957300	Ensembl
chr1	29958000	29964000	Ensembl
chr1	29966800	29972800	Ensembl
chr1	29968300	29974300	Ensembl
chr1	29978800	29984800	Ensembl
chr1	29998700	30004700	Ensembl
chr1	30000200	30006200	Ensembl
chr1	30051400	30057400	Ensembl
chr1	30058200	30064200	Ensembl
chr1	30068400	30074400	Ensembl
chr1	30078900	30084900	Ensembl
chr1	30117300	30123300	Ensembl
chr1	30142000	30148000	Ensembl
chr1	30154500	30160500	Ensembl
chr1	30194100	30200100	Ensembl
chr1	30206200	30212200	Ensembl
chr1	30256300	30262300	Ensembl
chr1	30283800	30289800	Ensembl
chr1	30355600	30361600	Ensembl
chr1	30401500	30407500	Ensembl
chr1	30424600	30430600	Ensembl
chr1	30511200	30517200	Ensembl
chr1	30513100	30519100	Ensembl
chr1	30518500	30524500	Ensembl
chr1	30615700	30621700	Ensembl
chr1	30632700	30638700	Ensembl
chr1	30643001	30649001	Ensembl
chr1	30645701	30651701	Ensembl
chr1	30646700	30652700	Ensembl
chr1	30654100	30660100	Ensembl
chr1	30660200	30666200	Ensembl
chr1	30665400	30671400	Ensembl
chr1	30667600	30673600	Ensembl
chr1	30698001	30704001	Ensembl
chr1	30700600	30706600	Ensembl
chr1	30702000	30708000	Ensembl
chr1	30769900	30775900	Ensembl
chr1	30835000	30841000	Ensembl
chr1	30861800	30867800	Ensembl
chr1	30924800	30930800	Ensembl
chr1	31069301	31075301	Ensembl
chr1	31077100	31083100	Ensembl
chr1	31142900	31148900	Ensembl
chr1	31156100	31162100	Ensembl
chr1	31163601	31169601	Ensembl
chr1	31164300	31170300	Ensembl
chr1	31382100	31388100	Ensembl
chr1	31384101	31390101	Ensembl
chr1	31385900	31391900	Ensembl
chr1	31467700	31473700	Ensembl
chr1	31999600	32005600	Ensembl
chr1	32441400	32447400	Ensembl
chr1	32443300	32449300	Ensembl
chr1	32703800	32709800	Ensembl
chr1	32706100	32712100	Ensembl
chr1	32710400	32716400	Ensembl
chr1	32918000	32924000	Ensembl
chr1	33129100	33135100	Ensembl
chr1	33130900	33136900	Ensembl
chr1	33135200	33141200	Ensembl
chr1	33182500	33188500	Ensembl
chr1	33185900	33191900	Ensembl
chr1	33234700	33240700	Ensembl
chr1	33442300	33448300	Ensembl
chr1	33443800	33449800	Ensembl
chr1	34283800	34289800	Ensembl
chr1	34392600	34398600	Ensembl
chr1	34393101	34399101	Ensembl
chr1	34467700	34473700	Ensembl
chr1	34475700	34481700	Ensembl
chr1	34476800	34482800	Ensembl
chr1	34544300	34550300	Ensembl
chr1	34587300	34593300	Ensembl
chr1	34590300	34596300	Ensembl
chr1	34609500	34615500	Ensembl
chr1	34628400	34634400	Ensembl
chr1	34694700	34700700	Ensembl
chr1	34696600	34702600	Ensembl
chr1	35205700	35211700	Ensembl
chr1	35424900	35430900	Ensembl
chr1	35647900	35653900	Ensembl
chr1	35774100	35780100	Ensembl
chr1	36405700	36411700	Ensembl
chr1	36517700	36523700	Ensembl
chr1	36521000	36527000	Ensembl
chr1	36580901	36586901	Ensembl
chr1	36621900	36627900	Ensembl
chr1	36623000	36629000	Ensembl
chr1	36623500	36629500	Ensembl
chr1	36718300	36724300	Ensembl
chr1	36734300	36740300	Ensembl
chr1	36758000	36764000	Ensembl
chr1	36775800	36781800	Ensembl
chr1	37049200	37055200	Ensembl
chr1	37053301	37059301	Ensembl
chr1	37068900	37074900	Ensembl
chr1	37069900	37075900	Ensembl
chr1	37073000	37079000	Ensembl
chr1	37080500	37086500	Ensembl
chr1	37081500	37087500	Ensembl
chr1	37091100	37097100	Ensembl
chr1	37091900	37097900	Ensembl
chr1	37095500	37101500	Ensembl
chr1	38122200	38128200	Ensembl
chr1	38183700	38189700	Ensembl
chr1	38215200	38221200	Ensembl
chr1	38263100	38269100	Ensembl
chr1	38270300	38276300	Ensembl
chr1	38272200	38278200	Ensembl
chr1	38306100	38312100	Ensembl
chr1	38329800	38335800	Ensembl
chr1	38330600	38336600	Ensembl
chr1	38350100	38356100	Ensembl
chr1	38358400	38364400	Ensembl
chr1	38361800	38367800	Ensembl
chr1	38387500	38393500	Ensembl
chr1	38387900	38393900	Ensembl
chr1	38420100	38426100	Ensembl
chr1	38430100	38436100	Ensembl
chr1	38434300	38440300	Ensembl
chr1	38446300	38452300	Ensembl
chr1	38462200	38468200	Ensembl
chr1	38560100	38566100	Ensembl
chr1	38561600	38567600	Ensembl
chr1	38586100	38592100	Ensembl
chr1	38683700	38689700	Ensembl
chr1	38722000	38728000	Ensembl
chr1	38733200	38739200	Ensembl
chr1	38738400	38744400	Ensembl
chr1	38744000	38750000	Ensembl
chr1	38820100	38826100	Ensembl
chr1	38821600	38827600	Ensembl
chr1	38966300	38972300	Ensembl
chr1	38970900	38976900	Ensembl
chr1	39049400	39055400	Ensembl
chr1	39583600	39589600	Ensembl
chr1	39827200	39833200	Ensembl
chr1	40020300	40026300	Ensembl
chr1	40021200	40027200	Ensembl
chr1	40775900	40781900	Ensembl
chr1	40850600	40856600	Ensembl
chr1	40900300	40906300	Ensembl
chr1	40912300	40918300	Ensembl
chr1	40916700	40922700	Ensembl
chr1	40920200	40926200	Ensembl
chr1	40928500	40934500	Ensembl
chr1	41343100	41349100	Ensembl
chr1	41395000	41401000	Ensembl
chr1	41431500	41437500	Ensembl
chr1	41437800	41443800	Ensembl
chr1	41439900	41445900	Ensembl
chr1	41446500	41452500	Ensembl
chr1	41449300	41455300	Ensembl
chr1	41459300	41465300	Ensembl
chr1	41460100	41466100	Ensembl
chr1	41460500	41466500	Ensembl
chr1	41488300	41494300	Ensembl
chr1	42078900	42084900	Ensembl
chr1	42114600	42120600	Ensembl
chr1	42132600	42138600	Ensembl
chr1	42874600	42880600	Ensembl
chr1	42912500	42918500	Ensembl
chr1	43008300	43014300	Ensembl
chr1	43008900	43014900	Ensembl
chr1	43010000	43016000	Ensembl
chr1	43012300	43018300	Ensembl
chr1	43025200	43031200	Ensembl
chr1	43036300	43042300	Ensembl
chr1	43042200	43048200	Ensembl
chr1	43048800	43054800	Ensembl
chr1	43049300	43055300	Ensembl
chr1	43059500	43065500	Ensembl
chr1	43060600	43066600	Ensembl
chr1	43082200	43088200	Ensembl
chr1	43131400	43137400	Ensembl
chr1	43133200	43139200	Ensembl
chr1	43286200	43292200	Ensembl
chr1	43463100	43469100	Ensembl
chr1	43492400	43498400	Ensembl
chr1	43506701	43512701	Ensembl
chr1	43512200	43518200	Ensembl
chr1	43513500	43519500	Ensembl
chr1	43631701	43637701	Ensembl
chr1	43637200	43643200	Ensembl
chr1	43641700	43647700	Ensembl
chr1	44356900	44362900	Ensembl
chr1	45317100	45323100	Ensembl
chr1	45764300	45770300	Ensembl
chr1	46236100	46242100	Ensembl
chr1	46238500	46244500	Ensembl
chr1	46239900	46245900	Ensembl
chr1	46317900	46323900	Ensembl
chr1	46521700	46527700	Ensembl
chr1	46746501	46752501	Ensembl
chr1	46751000	46757000	Ensembl
chr1	46945900	46951900	Ensembl
chr1	46946500	46952500	Ensembl
chr1	47015300	47021300	Ensembl
chr1	47193801	47199801	Ensembl
chr1	47239900	47245900	Ensembl
chr1	47241100	47247100	Ensembl
chr1	47421900	47427900	Ensembl
chr1	47476100	47482100	Ensembl
chr1	47518400	47524400	Ensembl
chr1	47519000	47525000	Ensembl
chr1	47519500	47525500	Ensembl
chr1	47543300	47549300	Ensembl
chr1	47551200	47557200	Ensembl
chr1	47573600	47579600	Ensembl
chr1	47618600	47624600	Ensembl
chr1	47625000	47631000	Ensembl
chr1	47625800	47631800	Ensembl
chr1	47650100	47656100	Ensembl
chr1	47653700	47659700	Ensembl
chr1	47655500	47661500	Ensembl
chr1	48030800	48036800	Ensembl
chr1	48032000	48038000	Ensembl
chr1	48523500	48529500	Ensembl
chr1	50997201	51003201	Ensembl
chr1	51069101	51075101	Ensembl
chr1	52008900	52014900	Ensembl
chr1	52100500	52106500	Ensembl
chr1	52114700	52120700	Ensembl
chr1	52116700	52122700	Ensembl
chr1	52576600	52582600	Ensembl
chr1	52578100	52584100	Ensembl
chr1	52592100	52598100	Ensembl
chr1	52609200	52615200	Ensembl
chr1	52829800	52835800	Ensembl
chr1	52831100	52837100	Ensembl
chr1	52831800	52837800	Ensembl
chr1	53160300	53166300	Ensembl
chr1	53163600	53169600	Ensembl
chr1	53187600	53193600	Ensembl
chr1	53337300	53343300	Ensembl
chr1	53377400	53383400	Ensembl
chr1	53383300	53389300	Ensembl
chr1	53393500	53399500	Ensembl
chr1	53449400	53455400	Ensembl
chr1	53489200	53495200	Ensembl
chr1	53496200	53502200	Ensembl
chr1	53497100	53503100	Ensembl
chr1	53498400	53504400	Ensembl
chr1	53983300	53989300	Ensembl
chr1	53984901	53990901	Ensembl
chr1	54116900	54122900	Ensembl
chr1	54426300	54432300	Ensembl
chr1	54453701	54459701	Ensembl
chr1	54465900	54471900	Ensembl
chr1	54498300	54504300	Ensembl
chr1	54499501	54505501	Ensembl
chr1	54508200	54514200	Ensembl
chr1	54749000	54755000	Ensembl
chr1	54773600	54779600	Ensembl
chr1	55030100	55036100	Ensembl
chr1	56090500	56096500	Ensembl
chr1	56103900	56109900	Ensembl
chr1	56122401	56128401	Ensembl
chr1	56136900	56142900	Ensembl
chr1	56834401	56840401	Ensembl
chr1	56842300	56848300	Ensembl
chr1	56847000	56853000	Ensembl
chr1	56918700	56924700	Ensembl
chr1	56922100	56928100	Ensembl
chr1	58587800	58593800	Ensembl
chr1	58705300	58711300	Ensembl
chr1	59877300	59883300	Ensembl
chr1	59944300	59950300	Ensembl
chr1	60088500	60094500	Ensembl
chr1	60099500	60105500	Ensembl
chr1	60150200	60156200	Ensembl
chr1	60158900	60164900	Ensembl
chr1	60168900	60174900	Ensembl
chr1	60225100	60231100	Ensembl
chr1	60252701	60258701	Ensembl
chr1	60263400	60269400	Ensembl
chr1	60280801	60286801	Ensembl
chr1	60385400	60391400	Ensembl
chr1	60420500	60426500	Ensembl
chr1	60420900	60426900	Ensembl
chr1	60433400	60439400	Ensembl
chr1	60446000	60452000	Ensembl
chr1	60459100	60465100	Ensembl
chr1	60500500	60506500	Ensembl
chr1	60501700	60507700	Ensembl
chr1	61537200	61543200	Ensembl
chr1	61544700	61550700	Ensembl
chr1	61553700	61559700	Ensembl
chr1	61566900	61572900	Ensembl
chr1	61569400	61575400	Ensembl
chr1	61580900	61586900	Ensembl
chr1	61599200	61605200	Ensembl
chr1	61615900	61621900	Ensembl
chr1	61661900	61667900	Ensembl
chr1	61665000	61671000	Ensembl
chr1	62332701	62338701	Ensembl
chr1	62344900	62350900	Ensembl
chr1	62345300	62351300	Ensembl
chr1	62345800	62351800	Ensembl
chr1	62356300	62362300	Ensembl
chr1	62358500	62364500	Ensembl
chr1	62379100	62385100	Ensembl
chr1	62391700	62397700	Ensembl
chr1	62392400	62398400	Ensembl
chr1	62394100	62400100	Ensembl
chr1	62398500	62404500	Ensembl
chr1	62403900	62409900	Ensembl
chr1	62404500	62410500	Ensembl
chr1	62724100	62730100	Ensembl
chr1	62725100	62731100	Ensembl
chr1	62729500	62735500	Ensembl
chr1	62732801	62738801	Ensembl
chr1	62742100	62748100	Ensembl
chr1	62763200	62769200	Ensembl
chr1	62775100	62781100	Ensembl
chr1	62872800	62878800	Ensembl
chr1	62881300	62887300	Ensembl
chr1	62884600	62890600	Ensembl
chr1	62885100	62891100	Ensembl
chr1	62951000	62957000	Ensembl
chr1	63030300	63036300	Ensembl
chr1	63039500	63045500	Ensembl
chr1	63051300	63057300	Ensembl
chr1	63085300	63091300	Ensembl
chr1	63103500	63109500	Ensembl
chr1	63113700	63119700	Ensembl
chr1	63125700	63131700	Ensembl
chr1	63132300	63138300	Ensembl
chr1	63662900	63668900	Ensembl
chr1	63680000	63686000	Ensembl
chr1	63705200	63711200	Ensembl
chr1	63707500	63713500	Ensembl
chr1	63708000	63714000	Ensembl
chr1	63714700	63720700	Ensembl
chr1	63716500	63722500	Ensembl
chr1	63726100	63732100	Ensembl
chr1	63736700	63742700	Ensembl
chr1	63749700	63755700	Ensembl
chr1	63754100	63760100	Ensembl
chr1	63756000	63762000	Ensembl
chr1	64193500	64199500	Ensembl
chr1	64196400	64202400	Ensembl
chr1	64289400	64295400	Ensembl
chr1	64300200	64306200	Ensembl
chr1	64301800	64307800	Ensembl
chr1	64311300	64317300	Ensembl
chr1	64313000	64319000	Ensembl
chr1	64326200	64332200	Ensembl
chr1	64328300	64334300	Ensembl
chr1	64360600	64366600	Ensembl
chr1	64368800	64374800	Ensembl
chr1	64385000	64391000	Ensembl
chr1	64400000	64406000	Ensembl
chr1	64431200	64437200	Ensembl
chr1	64449000	64455000	Ensembl
chr1	64450300	64456300	Ensembl
chr1	64450700	64456700	Ensembl
chr1	64696500	64702500	Ensembl
chr1	64709200	64715200	Ensembl
chr1	65084700	65090700	Ensembl
chr1	65105300	65111300	Ensembl
chr1	65136200	65142200	Ensembl
chr1	65665700	65671700	Ensembl
chr1	66408301	66414301	Ensembl
chr1	66408700	66414700	Ensembl
chr1	66447100	66453100	Ensembl
chr1	66464500	66470500	Ensembl
chr1	66485700	66491700	Ensembl
chr1	66492300	66498300	Ensembl
chr1	66520700	66526700	Ensembl
chr1	66524900	66530900	Ensembl
chr1	66527100	66533100	Ensembl
chr1	67436600	67442600	Ensembl
chr1	67437400	67443400	Ensembl
chr1	67448600	67454600	Ensembl
chr1	67465700	67471700	Ensembl
chr1	67482200	67488200	Ensembl
chr1	67514300	67520300	Ensembl
chr1	67534300	67540300	Ensembl
chr1	67554100	67560100	Ensembl
chr1	67562800	67568800	Ensembl
chr1	67564100	67570100	Ensembl
chr1	67573000	67579000	Ensembl
chr1	67578100	67584100	Ensembl
chr1	67582500	67588500	Ensembl
chr1	67596300	67602300	Ensembl
chr1	67602200	67608200	Ensembl
chr1	67606200	67612200	Ensembl
chr1	67611301	67617301	Ensembl
chr1	67611800	67617800	Ensembl
chr1	67613601	67619601	Ensembl
chr1	67636500	67642500	Ensembl
chr1	67661100	67667100	Ensembl
chr1	67676900	67682900	Ensembl
chr1	68294000	68300000	Ensembl
chr1	68326600	68332600	Ensembl
chr1	68361900	68367900	Ensembl
chr1	68363500	68369500	Ensembl
chr1	68403900	68409900	Ensembl
chr1	68450300	68456300	Ensembl
chr1	68451500	68457500	Ensembl
chr1	68458400	68464400	Ensembl
chr1	68548401	68554401	Ensembl
chr1	68563000	68569000	Ensembl
chr1	68597700	68603700	Ensembl
chr1	68648101	68654101	Ensembl
chr1	68953700	68959700	Ensembl
chr1	68954300	68960300	Ensembl
chr1	68958300	68964300	Ensembl
chr1	68967100	68973100	Ensembl
chr1	69261400	69267400	Ensembl
chr1	69266700	69272700	Ensembl
chr1	69281300	69287300	Ensembl
chr1	69313200	69319200	Ensembl
chr1	69318200	69324200	Ensembl
chr1	69394900	69400900	Ensembl
chr1	69397800	69403800	Ensembl
chr1	69448000	69454000	Ensembl
chr1	69520900	69526900	Ensembl
chr1	69526000	69532000	Ensembl
chr1	69532500	69538500	Ensembl
chr1	69536401	69542401	Ensembl
chr1	69538000	69544000	Ensembl
chr1	69539200	69545200	Ensembl
chr1	69542500	69548500	Ensembl
chr1	70455500	70461500	Ensembl
chr1	70543900	70549900	Ensembl
chr1	70553200	70559200	Ensembl
chr1	70554100	70560100	Ensembl
chr1	70590400	70596400	Ensembl
chr1	70591000	70597000	Ensembl
chr1	70664700	70670700	Ensembl
chr1	70668300	70674300	Ensembl
chr1	70844300	70850300	Ensembl
chr1	72922900	72928900	Ensembl
chr1	72939700	72945700	Ensembl
chr1	72941000	72947000	Ensembl
chr1	72944100	72950100	Ensembl
chr1	72956300	72962300	Ensembl
chr1	72994600	73000600	Ensembl
chr1	73006701	73012701	Ensembl
chr1	73038300	73044300	Ensembl
chr1	73041500	73047500	Ensembl
chr1	73064900	73070900	Ensembl
chr1	73094400	73100400	Ensembl
chr1	73097300	73103300	Ensembl
chr1	73113800	73119800	Ensembl
chr1	73126800	73132800	Ensembl
chr1	73174000	73180000	Ensembl
chr1	73184800	73190800	Ensembl
chr1	73225300	73231300	Ensembl
chr1	73508300	73514300	Ensembl
chr1	73515100	73521100	Ensembl
chr1	73540600	73546600	Ensembl
chr1	73542500	73548500	Ensembl
chr1	73561700	73567700	Ensembl
chr1	73601900	73607900	Ensembl
chr1	73603300	73609300	Ensembl
chr1	73609100	73615100	Ensembl
chr1	73609500	73615500	Ensembl
chr1	73927500	73933500	Ensembl
chr1	73940700	73946700	Ensembl
chr1	73946500	73952500	Ensembl
chr1	73977301	73983301	Ensembl
chr1	74546100	74552100	Ensembl
chr1	74853100	74859100	Ensembl
chr1	74859001	74865001	Ensembl
chr1	75000800	75006800	Ensembl
chr1	75089400	75095400	Ensembl
chr1	76033600	76039600	Ensembl
chr1	76665100	76671100	Ensembl
chr1	76723301	76729301	Ensembl
chr1	76810500	76816500	Ensembl
chr1	76838700	76844700	Ensembl
chr1	77266700	77272700	Ensembl
chr1	78142800	78148800	Ensembl
chr1	78143300	78149300	Ensembl
chr1	78173501	78179501	Ensembl
chr1	78583501	78589501	Ensembl
chr1	78605200	78611200	Ensembl
chr1	78675500	78681500	Ensembl
chr1	78679601	78685601	Ensembl
chr1	78684300	78690300	Ensembl
chr1	78687700	78693700	Ensembl
chr1	78712700	78718700	Ensembl
chr1	78713900	78719900	Ensembl
chr1	78715601	78721601	Ensembl
chr1	78840201	78846201	Ensembl
chr1	79291000	79297000	Ensembl
chr1	79300200	79306200	Ensembl
chr1	79301301	79307301	Ensembl
chr1	79350101	79356101	Ensembl
chr1	79362200	79368200	Ensembl
chr1	79372601	79378601	Ensembl
chr1	79375800	79381800	Ensembl
chr1	79481400	79487400	Ensembl
chr1	79494500	79500500	Ensembl
chr1	79498300	79504300	Ensembl
chr1	79499500	79505500	Ensembl
chr1	79570400	79576400	Ensembl
chr1	79572500	79578500	Ensembl
chr1	79588700	79594700	Ensembl
chr1	79601400	79607400	Ensembl
chr1	79644200	79650200	Ensembl
chr1	79649700	79655700	Ensembl
chr1	79655100	79661100	Ensembl
chr1	79657500	79663500	Ensembl
chr1	79661100	79667100	Ensembl
chr1	79685900	79691900	Ensembl
chr1	79690100	79696100	Ensembl
chr1	79692000	79698000	Ensembl
chr1	79699800	79705800	Ensembl
chr1	79703400	79709400	Ensembl
chr1	79708200	79714200	Ensembl
chr1	79713500	79719500	Ensembl
chr1	79723601	79729601	Ensembl
chr1	79829000	79835000	Ensembl
chr1	79838300	79844300	Ensembl
chr1	79845200	79851200	Ensembl
chr1	79849900	79855900	Ensembl
chr1	79851100	79857100	Ensembl
chr1	80063200	80069200	Ensembl
chr1	80152800	80158800	Ensembl
chr1	80155200	80161200	Ensembl
chr1	80160500	80166500	Ensembl
chr1	80178800	80184800	Ensembl
chr1	80214900	80220900	Ensembl
chr1	80346301	80352301	Ensembl
chr1	80382300	80388300	Ensembl
chr1	80382800	80388800	Ensembl
chr1	80390000	80396000	Ensembl
chr1	80438700	80444700	Ensembl
chr1	80441901	80447901	Ensembl
chr1	80454600	80460600	Ensembl
chr1	80503500	80509500	Ensembl
chr1	80507200	80513200	Ensembl
chr1	80656800	80662800	Ensembl
chr1	80766500	80772500	Ensembl
chr1	80768900	80774900	Ensembl
chr1	80813300	80819300	Ensembl
chr1	80816300	80822300	Ensembl
chr1	80835100	80841100	Ensembl
chr1	80879601	80885601	Ensembl
chr1	80978800	80984800	Ensembl
chr1	80980100	80986100	Ensembl
chr1	80989900	80995900	Ensembl
chr1	80992200	80998200	Ensembl
chr1	81041900	81047900	Ensembl
chr1	81049600	81055600	Ensembl
chr1	81051300	81057300	Ensembl
chr1	81055000	81061000	Ensembl
chr1	81069300	81075300	Ensembl
chr1	81111800	81117800	Ensembl
chr1	81132700	81138700	Ensembl
chr1	81140700	81146700	Ensembl
chr1	81142800	81148800	Ensembl
chr1	81146300	81152300	Ensembl
chr1	81146900	81152900	Ensembl
chr1	81154100	81160100	Ensembl
chr1	81199700	81205700	Ensembl
chr1	81201900	81207900	Ensembl
chr1	81239300	81245300	Ensembl
chr1	81293900	81299900	Ensembl
chr1	81996900	82002900	Ensembl
chr1	82002600	82008600	Ensembl
chr1	82063100	82069100	Ensembl
chr1	82072100	82078100	Ensembl
chr1	82074400	82080400	Ensembl
chr1	82137700	82143700	Ensembl
chr1	82196900	82202900	Ensembl
chr1	82199700	82205700	Ensembl
chr1	82856900	82862900	Ensembl
chr1	82877000	82883000	Ensembl
chr1	83171700	83177700	Ensembl
chr1	83201400	83207400	Ensembl
chr1	83256300	83262300	Ensembl
chr1	83268900	83274900	Ensembl
chr1	83287200	83293200	Ensembl
chr1	83295700	83301700	Ensembl
chr1	83340301	83346301	Ensembl
chr1	83481700	83487700	Ensembl
chr1	83483800	83489800	Ensembl
chr1	83498400	83504400	Ensembl
chr1	83551400	83557400	Ensembl
chr1	83556400	83562400	Ensembl
chr1	84005700	84011700	Ensembl
chr1	84257500	84263500	Ensembl
chr1	84264800	84270800	Ensembl
chr1	84698700	84704700	Ensembl
chr1	84699800	84705800	Ensembl
chr1	84708300	84714300	Ensembl
chr1	84712500	84718500	Ensembl
chr1	84719500	84725500	Ensembl
chr1	84721500	84727500	Ensembl
chr1	84723000	84729000	Ensembl
chr1	84735500	84741500	Ensembl
chr1	84737300	84743300	Ensembl
chr1	84738900	84744900	Ensembl
chr1	84745600	84751600	Ensembl
chr1	84748100	84754100	Ensembl
chr1	84754500	84760500	Ensembl
chr1	85141800	85147800	Ensembl
chr1	85204100	85210100	Ensembl
chr1	85218400	85224400	Ensembl
chr1	85220600	85226600	Ensembl
chr1	85227500	85233500	Ensembl
chr1	86180900	86186900	Ensembl
chr1	86189200	86195200	Ensembl
chr1	86192600	86198600	Ensembl
chr1	86222300	86228300	Ensembl
chr1	86223601	86229601	Ensembl
chr1	86334100	86340100	Ensembl
chr1	86407000	86413000	Ensembl
chr1	86513600	86519600	Ensembl
chr1	86540400	86546400	Ensembl
chr1	86808600	86814600	Ensembl
chr1	86814700	86820700	Ensembl
chr1	86849500	86855500	Ensembl
chr1	86849900	86855900	Ensembl
chr1	86855600	86861600	Ensembl
chr1	87170300	87176300	Ensembl
chr1	87186900	87192900	Ensembl
chr1	87267900	87273900	Ensembl
chr1	87271300	87277300	Ensembl
chr1	87285900	87291900	Ensembl
chr1	87305300	87311300	Ensembl
chr1	87306200	87312200	Ensembl
chr1	87307700	87313700	Ensembl
chr1	87391800	87397800	Ensembl
chr1	87401900	87407900	Ensembl
chr1	87408400	87414400	Ensembl
chr1	87431400	87437400	Ensembl
chr1	87435100	87441100	Ensembl
chr1	87461200	87467200	Ensembl
chr1	87470300	87476300	Ensembl
chr1	87510201	87516201	Ensembl
chr1	87581700	87587700	Ensembl
chr1	87596800	87602800	Ensembl
chr1	88844901	88850901	Ensembl
chr1	88907600	88913600	Ensembl
chr1	89065700	89071700	Ensembl
chr1	89296500	89302500	Ensembl
chr1	89303000	89309000	Ensembl
chr1	89968800	89974800	Ensembl
chr1	90072000	90078000	Ensembl
chr1	90102200	90108200	Ensembl
chr1	90131500	90137500	Ensembl
chr1	90132500	90138500	Ensembl
chr1	90201300	90207300	Ensembl
chr1	90206100	90212100	Ensembl
chr1	90323600	90329600	Ensembl
chr1	90331500	90337500	Ensembl
chr1	90355100	90361100	Ensembl
chr1	90368200	90374200	Ensembl
chr1	90379500	90385500	Ensembl
chr1	90381300	90387300	Ensembl
chr1	90493700	90499700	Ensembl
chr1	90499000	90505000	Ensembl
chr1	90618500	90624500	Ensembl
chr1	90867300	90873300	Ensembl
chr1	91063900	91069900	Ensembl
chr1	91067700	91073700	Ensembl
chr1	91072900	91078900	Ensembl
chr1	91074100	91080100	Ensembl
chr1	91095900	91101900	Ensembl
chr1	91102000	91108000	Ensembl
chr1	91114100	91120100	Ensembl
chr1	91136400	91142400	Ensembl
chr1	91138100	91144100	Ensembl
chr1	91139200	91145200	Ensembl
chr1	91162201	91168201	Ensembl
chr1	91162800	91168800	Ensembl
chr1	91170500	91176500	Ensembl
chr1	91198000	91204000	Ensembl
chr1	91242600	91248600	Ensembl
chr1	91451100	91457100	Ensembl
chr1	91451800	91457800	Ensembl
chr1	91474001	91480001	Ensembl
chr1	91572400	91578400	Ensembl
chr1	91575900	91581900	Ensembl
chr1	91591700	91597700	Ensembl
chr1	91592300	91598300	Ensembl
chr1	91605100	91611100	Ensembl
chr1	91610100	91616100	Ensembl
chr1	91611400	91617400	Ensembl
chr1	91619701	91625701	Ensembl
chr1	91620100	91626100	Ensembl
chr1	91629900	91635900	Ensembl
chr1	91634300	91640300	Ensembl
chr1	91670201	91676201	Ensembl
chr1	91909901	91915901	Ensembl
chr1	91913300	91919300	Ensembl
chr1	91914200	91920200	Ensembl
chr1	91921400	91927400	Ensembl
chr1	91926200	91932200	Ensembl
chr1	91941300	91947300	Ensembl
chr1	92067900	92073900	Ensembl
chr1	92194200	92200200	Ensembl
chr1	92406100	92412100	Ensembl
chr1	92416900	92422900	Ensembl
chr1	92423000	92429000	Ensembl
chr1	92492900	92498900	Ensembl
chr1	92493500	92499500	Ensembl
chr1	92805401	92811401	Ensembl
chr1	92820100	92826100	Ensembl
chr1	93440700	93446700	Ensembl
chr1	93964600	93970600	Ensembl
chr1	93966101	93972101	Ensembl
chr1	94546300	94552300	Ensembl
chr1	94563800	94569800	Ensembl
chr1	94592800	94598800	Ensembl
chr1	94964400	94970400	Ensembl
chr1	95077800	95083800	Ensembl
chr1	95320201	95326201	Ensembl
chr1	95435000	95441000	Ensembl
chr1	95493900	95499900	Ensembl
chr1	95501400	95507400	Ensembl
chr1	95503800	95509800	Ensembl
chr1	95791200	95797200	Ensembl
chr1	95801300	95807300	Ensembl
chr1	95807300	95813300	Ensembl
chr1	95808200	95814200	Ensembl
chr1	95928100	95934100	Ensembl
chr1	95928500	95934500	Ensembl
chr1	96032300	96038300	Ensembl
chr1	96058000	96064000	Ensembl
chr1	96083700	96089700	Ensembl
chr1	96100900	96106900	Ensembl
chr1	96113601	96119601	Ensembl
chr1	96162100	96168100	Ensembl
chr1	96181000	96187000	Ensembl
chr1	96183600	96189600	Ensembl
chr1	96184500	96190500	Ensembl
chr1	96209500	96215500	Ensembl
chr1	96233101	96239101	Ensembl
chr1	96475300	96481300	Ensembl
chr1	96507400	96513400	Ensembl
chr1	96510800	96516800	Ensembl
chr1	96522000	96528000	Ensembl
chr1	96523001	96529001	Ensembl
chr1	96532500	96538500	Ensembl
chr1	96542300	96548300	Ensembl
chr1	96551900	96557900	Ensembl
chr1	96592000	96598000	Ensembl
chr1	96638201	96644201	Ensembl
chr1	96834900	96840900	Ensembl
chr1	96931500	96937500	Ensembl
chr1	96949100	96955100	Ensembl
chr1	96949500	96955500	Ensembl
chr1	96959300	96965300	Ensembl
chr1	96960100	96966100	Ensembl
chr1	96970701	96976701	Ensembl
chr1	96976200	96982200	Ensembl
chr1	96978100	96984100	Ensembl
chr1	96987700	96993700	Ensembl
chr1	97003300	97009300	Ensembl
chr1	97011400	97017400	Ensembl
chr1	97015100	97021100	Ensembl
chr1	97040000	97046000	Ensembl
chr1	98056900	98062900	Ensembl
chr1	98066900	98072900	Ensembl
chr1	98098200	98104200	Ensembl
chr1	98108100	98114100	Ensembl
chr1	98276000	98282000	Ensembl
chr1	98277000	98283000	Ensembl
chr1	98333700	98339700	Ensembl
chr1	98339900	98345900	Ensembl
chr1	98342100	98348100	Ensembl
chr1	98344500	98350500	Ensembl
chr1	98348601	98354601	Ensembl
chr1	98352801	98358801	Ensembl
chr1	98380600	98386600	Ensembl
chr1	98411800	98417800	Ensembl
chr1	98424900	98430900	Ensembl
chr1	98427101	98433101	Ensembl
chr1	98447500	98453500	Ensembl
chr1	98447900	98453900	Ensembl
chr1	98451900	98457900	Ensembl
chr1	98462300	98468300	Ensembl
chr1	98467300	98473300	Ensembl
chr1	98493501	98499501	Ensembl
chr1	98494500	98500500	Ensembl
chr1	98499700	98505700	Ensembl
chr1	98501500	98507500	Ensembl
chr1	98513700	98519700	Ensembl
chr1	98549900	98555900	Ensembl
chr1	98563200	98569200	Ensembl
chr1	98789500	98795500	Ensembl
chr1	98849800	98855800	Ensembl
chr1	99249500	99255500	Ensembl
chr1	99250000	99256000	Ensembl
chr1	99328500	99334500	Ensembl
chr1	99328900	99334900	Ensembl
chr1	99436600	99442600	Ensembl
chr1	99442900	99448900	Ensembl
chr1	99610900	99616900	Ensembl
chr1	99611701	99617701	Ensembl
chr1	99620600	99626600	Ensembl
chr1	99632401	99638401	Ensembl
chr1	99633300	99639300	Ensembl
chr1	99636000	99642000	Ensembl
chr1	99773300	99779300	Ensembl
chr1	99797600	99803600	Ensembl
chr1	99811600	99817600	Ensembl
chr1	99823700	99829700	Ensembl
chr1	99825400	99831400	Ensembl
chr1	99940400	99946400	Ensembl
chr1	99955300	99961300	Ensembl
chr1	99960200	99966200	Ensembl
chr1	99961900	99967900	Ensembl
chr1	100294700	100300700	Ensembl
chr1	100295900	100301900	Ensembl
chr1	100297700	100303700	Ensembl
chr1	100302300	100308300	Ensembl
chr1	100305900	100311900	Ensembl
chr1	100310600	100316600	Ensembl
chr1	100322501	100328501	Ensembl
chr1	100333600	100339600	Ensembl
chr1	100335600	100341600	Ensembl
chr1	100554800	100560800	Ensembl
chr1	100580200	100586200	Ensembl
chr1	100603900	100609900	Ensembl
chr1	100697100	100703100	Ensembl
chr1	100701200	100707200	Ensembl
chr1	100704300	100710300	Ensembl
chr1	100705800	100711800	Ensembl
chr1	100709600	100715600	Ensembl
chr1	100745000	100751000	Ensembl
chr1	100785400	100791400	Ensembl
chr1	100790900	100796900	Ensembl
chr1	100792300	100798300	Ensembl
chr1	100796800	100802800	Ensembl
chr1	101103100	101109100	Ensembl
chr1	101139600	101145600	Ensembl
chr1	101171200	101177200	Ensembl
chr1	101179700	101185700	Ensembl
chr1	101191500	101197500	Ensembl
chr1	101196001	101202001	Ensembl
chr1	101197600	101203600	Ensembl
chr1	101201301	101207301	Ensembl
chr1	101214100	101220100	Ensembl
chr1	101217500	101223500	Ensembl
chr1	101292201	101298201	Ensembl
chr1	101314100	101320100	Ensembl
chr1	101403100	101409100	Ensembl
chr1	101404501	101410501	Ensembl
chr1	101432200	101438200	Ensembl
chr1	101433900	101439900	Ensembl
chr1	101437600	101443600	Ensembl
chr1	101440600	101446600	Ensembl
chr1	101478200	101484200	Ensembl
chr1	101504600	101510600	Ensembl
chr1	101520100	101526100	Ensembl
chr1	101610800	101616800	Ensembl
chr1	101616000	101622000	Ensembl
chr1	101629900	101635900	Ensembl
chr1	101795600	101801600	Ensembl
chr1	102053400	102059400	Ensembl
chr1	102054100	102060100	Ensembl
chr1	102094800	102100800	Ensembl
chr1	102099500	102105500	Ensembl
chr1	102115300	102121300	Ensembl
chr1	102144401	102150401	Ensembl
chr1	102158500	102164500	Ensembl
chr1	102861100	102867100	Ensembl
chr1	103109400	103115400	Ensembl
chr1	103177900	103183900	Ensembl
chr1	103217700	103223700	Ensembl
chr1	103270400	103276400	Ensembl
chr1	103915100	103921100	Ensembl
chr1	104232200	104238200	Ensembl
chr1	104236300	104242300	Ensembl
chr1	104239500	104245500	Ensembl
chr1	104288001	104294001	Ensembl
chr1	104590300	104596300	Ensembl
chr1	104757600	104763600	Ensembl
chr1	105089000	105095000	Ensembl
chr1	105098900	105104900	Ensembl
chr1	105100400	105106400	Ensembl
chr1	105170100	105176100	Ensembl
chr1	105184300	105190300	Ensembl
chr1	105370900	105376900	Ensembl
chr1	105449700	105455700	Ensembl
chr1	105450400	105456400	Ensembl
chr1	105871500	105877500	Ensembl
chr1	105872300	105878300	Ensembl
chr1	106284200	106290200	Ensembl
chr1	106288500	106294500	Ensembl
chr1	106434000	106440000	Ensembl
chr1	106498400	106504400	Ensembl
chr1	106499900	106505900	Ensembl
chr1	106512500	106518500	Ensembl
chr1	106513700	106519700	Ensembl
chr1	106514500	106520500	Ensembl
chr1	106520700	106526700	Ensembl
chr1	106679201	106685201	Ensembl
chr1	106707600	106713600	Ensembl
chr1	106876700	106882700	Ensembl
chr1	106923700	106929700	Ensembl
chr1	106934600	106940600	Ensembl
chr1	106950900	106956900	Ensembl
chr1	106981100	106987100	Ensembl
chr1	106982300	106988300	Ensembl
chr1	106983800	106989800	Ensembl
chr1	107013000	107019000	Ensembl
chr1	107016600	107022600	Ensembl
chr1	107073500	107079500	Ensembl
chr1	107074000	107080000	Ensembl
chr1	107511701	107517701	Ensembl
chr1	107524500	107530500	Ensembl
chr1	107535900	107541900	Ensembl
chr1	107541800	107547800	Ensembl
chr1	107545100	107551100	Ensembl
chr1	107994800	108000800	Ensembl
chr1	108004900	108010900	Ensembl
chr1	108007100	108013100	Ensembl
chr1	108030100	108036100	Ensembl
chr1	108031500	108037500	Ensembl
chr1	108032100	108038100	Ensembl
chr1	108032500	108038500	Ensembl
chr1	108119000	108125000	Ensembl
chr1	108244600	108250600	Ensembl
chr1	108443900	108449900	Ensembl
chr1	108536700	108542700	Ensembl
chr1	108537300	108543300	Ensembl
chr1	108539000	108545000	Ensembl
chr1	108667400	108673400	Ensembl
chr1	108679000	108685000	Ensembl
chr1	108682900	108688900	Ensembl
chr1	108683701	108689701	Ensembl
chr1	109207600	109213600	Ensembl
chr1	109241700	109247700	Ensembl
chr1	109438101	109444101	Ensembl
chr1	109518900	109524900	Ensembl
chr1	109872100	109878100	Ensembl
chr1	109967500	109973500	Ensembl
chr1	109971500	109977500	Ensembl
chr1	110128100	110134100	Ensembl
chr1	110747800	110753800	Ensembl
chr1	110750000	110756000	Ensembl
chr1	110751300	110757300	Ensembl
chr1	110769200	110775200	Ensembl
chr1	110979200	110985200	Ensembl
chr1	110979900	110985900	Ensembl
chr1	111022201	111028201	Ensembl
chr1	111401700	111407700	Ensembl
chr1	112038001	112044001	Ensembl
chr1	112038700	112044700	Ensembl
chr1	112053700	112059700	Ensembl
chr1	112055300	112061300	Ensembl
chr1	112061700	112067700	Ensembl
chr1	112141500	112147500	Ensembl
chr1	112380900	112386900	Ensembl
chr1	112383600	112389600	Ensembl
chr1	112768300	112774300	Ensembl
chr1	112775400	112781400	Ensembl
chr1	112787500	112793500	Ensembl
chr1	112802200	112808200	Ensembl
chr1	112810900	112816900	Ensembl
chr1	112812700	112818700	Ensembl
chr1	113142900	113148900	Ensembl
chr1	113150201	113156201	Ensembl
chr1	113199300	113205300	Ensembl
chr1	113204200	113210200	Ensembl
chr1	113205600	113211600	Ensembl
chr1	113208401	113214401	Ensembl
chr1	113218300	113224300	Ensembl
chr1	113220800	113226800	Ensembl
chr1	113229600	113235600	Ensembl
chr1	113231500	113237500	Ensembl
chr1	113239700	113245700	Ensembl
chr1	113243700	113249700	Ensembl
chr1	113248400	113254400	Ensembl
chr1	113278600	113284600	Ensembl
chr1	113281100	113287100	Ensembl
chr1	113305000	113311000	Ensembl
chr1	113318300	113324300	Ensembl
chr1	113373100	113379100	Ensembl
chr1	113915200	113921200	Ensembl
chr1	114040000	114046000	Ensembl
chr1	114040700	114046700	Ensembl
chr1	114272100	114278100	Ensembl
chr1	114279801	114285801	Ensembl
chr1	114308001	114314001	Ensembl
chr1	114334700	114340700	Ensembl
chr1	114341801	114347801	Ensembl
chr1	114365300	114371300	Ensembl
chr1	114383800	114389800	Ensembl
chr1	114520200	114526200	Ensembl
chr1	114521500	114527500	Ensembl
chr1	114807600	114813600	Ensembl
chr1	114828900	114834900	Ensembl
chr1	115114700	115120700	Ensembl
chr1	115126200	115132200	Ensembl
chr1	115139500	115145500	Ensembl
chr1	115141300	115147300	Ensembl
chr1	115155500	115161500	Ensembl
chr1	115172800	115178800	Ensembl
chr1	115178500	115184500	Ensembl
chr1	115179600	115185600	Ensembl
chr1	115189500	115195500	Ensembl
chr1	115191300	115197300	Ensembl
chr1	115196500	115202500	Ensembl
chr1	115211300	115217300	Ensembl
chr1	115217600	115223600	Ensembl
chr1	115220500	115226500	Ensembl
chr1	115221600	115227600	Ensembl
chr1	115223100	115229100	Ensembl
chr1	115223700	115229700	Ensembl
chr1	115225400	115231400	Ensembl
chr1	115227500	115233500	Ensembl
chr1	115230701	115236701	Ensembl
chr1	115234401	115240401	Ensembl
chr1	115263701	115269701	Ensembl
chr1	115400000	115406000	Ensembl
chr1	115401900	115407900	Ensembl
chr1	115408800	115414800	Ensembl
chr1	115409500	115415500	Ensembl
chr1	115434100	115440100	Ensembl
chr1	115453500	115459500	Ensembl
chr1	115463100	115469100	Ensembl
chr1	115489701	115495701	Ensembl
chr1	115506100	115512100	Ensembl
chr1	115507101	115513101	Ensembl
chr1	115512700	115518700	Ensembl
chr1	115521500	115527500	Ensembl
chr1	115522600	115528600	Ensembl
chr1	115524500	115530500	Ensembl
chr1	115527400	115533400	Ensembl
chr1	115530601	115536601	Ensembl
chr1	115535700	115541700	Ensembl
chr1	115626900	115632900	Ensembl
chr1	115627600	115633600	Ensembl
chr1	115787900	115793900	Ensembl
chr1	115792201	115798201	Ensembl
chr1	115794700	115800700	Ensembl
chr1	115803100	115809100	Ensembl
chr1	115808300	115814300	Ensembl
chr1	115812901	115818901	Ensembl
chr1	115874900	115880900	Ensembl
chr1	115938700	115944700	Ensembl
chr1	115955400	115961400	Ensembl
chr1	115957400	115963400	Ensembl
chr1	115959300	115965300	Ensembl
chr1	116072901	116078901	Ensembl
chr1	116077400	116083400	Ensembl
chr1	116151100	116157100	Ensembl
chr1	116169801	116175801	Ensembl
chr1	116171800	116177800	Ensembl
chr1	116216100	116222100	Ensembl
chr1	116219700	116225700	Ensembl
chr1	116222000	116228000	Ensembl
chr1	116228200	116234200	Ensembl
chr1	116270600	116276600	Ensembl
chr1	116299400	116305400	Ensembl
chr1	116313800	116319800	Ensembl
chr1	116329700	116335700	Ensembl
chr1	116338100	116344100	Ensembl
chr1	116363300	116369300	Ensembl
chr1	116679900	116685900	Ensembl
chr1	116782000	116788000	Ensembl
chr1	116809700	116815700	Ensembl
chr1	116817500	116823500	Ensembl
chr1	116856300	116862300	Ensembl
chr1	116888900	116894900	Ensembl
chr1	116899500	116905500	Ensembl
chr1	117248200	117254200	Ensembl
chr1	117538400	117544400	Ensembl
chr1	117566800	117572800	Ensembl
chr1	117579000	117585000	Ensembl
chr1	117579700	117585700	Ensembl
chr1	117586700	117592700	Ensembl
chr1	117587600	117593600	Ensembl
chr1	117589201	117595201	Ensembl
chr1	117666700	117672700	Ensembl
chr1	117716200	117722200	Ensembl
chr1	117757501	117763501	Ensembl
chr1	117779000	117785000	Ensembl
chr1	117793800	117799800	Ensembl
chr1	117807300	117813300	Ensembl
chr1	117810100	117816100	Ensembl
chr1	117840100	117846100	Ensembl
chr1	118244701	118250701	Ensembl
chr1	118247400	118253400	Ensembl
chr1	118250300	118256300	Ensembl
chr1	118273100	118279100	Ensembl
chr1	118295600	118301600	Ensembl
chr1	118301901	118307901	Ensembl
chr1	118315000	118321000	Ensembl
chr1	118323100	118329100	Ensembl
chr1	118334500	118340500	Ensembl
chr1	118335900	118341900	Ensembl
chr1	118338700	118344700	Ensembl
chr1	118344000	118350000	Ensembl
chr1	118394000	118400000	Ensembl
chr1	118485300	118491300	Ensembl
chr1	118501300	118507300	Ensembl
chr1	118504500	118510500	Ensembl
chr1	118561400	118567400	Ensembl
chr1	118646700	118652700	Ensembl
chr1	118780700	118786700	Ensembl
chr1	118782500	118788500	Ensembl
chr1	119361900	119367900	Ensembl
chr1	119447300	119453300	Ensembl
chr1	119448000	119454000	Ensembl
chr1	119480500	119486500	Ensembl
chr1	119611100	119617100	Ensembl
chr1	119611900	119617900	Ensembl
chr1	119769500	119775500	Ensembl
chr1	119812900	119818900	Ensembl
chr1	119858300	119864300	Ensembl
chr1	119859100	119865100	Ensembl
chr1	119870800	119876800	Ensembl
chr1	120106100	120112100	Ensembl
chr1	120185900	120191900	Ensembl
chr1	120346500	120352500	Ensembl
chr1	120348100	120354100	Ensembl
chr1	120364200	120370200	Ensembl
chr1	120382900	120388900	Ensembl
chr1	120395801	120401801	Ensembl
chr1	120861600	120867600	Ensembl
chr1	120862500	120868500	Ensembl
chr1	120907000	120913000	Ensembl
chr1	144355700	144361700	Ensembl
chr1	144394900	144400900	Ensembl
chr1	144401700	144407700	Ensembl
chr1	144480100	144486100	Ensembl
chr1	144508701	144514701	Ensembl
chr1	144535500	144541500	Ensembl
chr1	144571000	144577000	Ensembl
chr1	144598600	144604600	Ensembl
chr1	145263400	145269400	Ensembl
chr1	145413600	145419600	Ensembl
chr1	145468100	145474100	Ensembl
chr1	146229500	146235500	Ensembl
chr1	146252500	146258500	Ensembl
chr1	146273000	146279000	Ensembl
chr1	146417700	146423700	Ensembl
chr1	146419200	146425200	Ensembl
chr1	146448100	146454100	Ensembl
chr1	146448500	146454500	Ensembl
chr1	146450300	146456300	Ensembl
chr1	146450900	146456900	Ensembl
chr1	146451900	146457900	Ensembl
chr1	146928200	146934200	Ensembl
chr1	147090600	147096600	Ensembl
chr1	147531700	147537700	Ensembl
chr1	147721101	147727101	Ensembl
chr1	147732600	147738600	Ensembl
chr1	147747601	147753601	Ensembl
chr1	147791800	147797800	Ensembl
chr1	147804901	147810901	Ensembl
chr1	147819300	147825300	Ensembl
chr1	147821900	147827900	Ensembl
chr1	147852000	147858000	Ensembl
chr1	147875200	147881200	Ensembl
chr1	147888101	147894101	Ensembl
chr1	147921900	147927900	Ensembl
chr1	148028200	148034200	Ensembl
chr1	148041401	148047401	Ensembl
chr1	148071300	148077300	Ensembl
chr1	148255200	148261200	Ensembl
chr1	148797300	148803300	Ensembl
chr1	149127900	149133900	Ensembl
chr1	149149300	149155300	Ensembl
chr1	149327000	149333000	Ensembl
chr1	149384000	149390000	Ensembl
chr1	149572800	149578800	Ensembl
chr1	149574900	149580900	Ensembl
chr1	149874800	149880800	Ensembl
chr1	150015900	150021900	Ensembl
chr1	150190901	150196901	Ensembl
chr1	150245100	150251100	Ensembl
chr1	150538800	150544800	Ensembl
chr1	151476501	151482501	Ensembl
chr1	151732100	151738100	Ensembl
chr1	151861800	151867800	Ensembl
chr1	152477600	152483600	Ensembl
chr1	152749500	152755500	Ensembl
chr1	152870700	152876700	Ensembl
chr1	152964001	152970001	Ensembl
chr1	152978600	152984600	Ensembl
chr1	152994000	153000000	Ensembl
chr1	153132000	153138000	Ensembl
chr1	153132900	153138900	Ensembl
chr1	153482701	153488701	Ensembl
chr1	153483200	153489200	Ensembl
chr1	153486100	153492100	Ensembl
chr1	153573300	153579300	Ensembl
chr1	153652400	153658400	Ensembl
chr1	154353700	154359700	Ensembl
chr1	154358900	154364900	Ensembl
chr1	154364400	154370400	Ensembl
chr1	154888500	154894500	Ensembl
chr1	154893300	154899300	Ensembl
chr1	154894000	154900000	Ensembl
chr1	154909200	154915200	Ensembl
chr1	154910700	154916700	Ensembl
chr1	155096700	155102700	Ensembl
chr1	155107900	155113900	Ensembl
chr1	155110800	155116800	Ensembl
chr1	155887000	155893000	Ensembl
chr1	156141301	156147301	Ensembl
chr1	156679300	156685300	Ensembl
chr1	156714600	156720600	Ensembl
chr1	157078701	157084701	Ensembl
chr1	157141200	157147200	Ensembl
chr1	157207000	157213000	Ensembl
chr1	157323100	157329100	Ensembl
chr1	157365500	157371500	Ensembl
chr1	157379500	157385500	Ensembl
chr1	157438600	157444600	Ensembl
chr1	157439300	157445300	Ensembl
chr1	157452500	157458500	Ensembl
chr1	157560300	157566300	Ensembl
chr1	157701400	157707400	Ensembl
chr1	157714000	157720000	Ensembl
chr1	157727500	157733500	Ensembl
chr1	157728800	157734800	Ensembl
chr1	157737000	157743000	Ensembl
chr1	157785300	157791300	Ensembl
chr1	157918000	157924000	Ensembl
chr1	157968300	157974300	Ensembl
chr1	157972300	157978300	Ensembl
chr1	157980700	157986700	Ensembl
chr1	158104801	158110801	Ensembl
chr1	158112700	158118700	Ensembl
chr1	158118700	158124700	Ensembl
chr1	158120100	158126100	Ensembl
chr1	158153200	158159200	Ensembl
chr1	158206100	158212100	Ensembl
chr1	158387600	158393600	Ensembl
chr1	158687800	158693800	Ensembl
chr1	158729800	158735800	Ensembl
chr1	158822400	158828400	Ensembl
chr1	158861700	158867700	Ensembl
chr1	158872500	158878500	Ensembl
chr1	158921100	158927100	Ensembl
chr1	158922900	158928900	Ensembl
chr1	159218000	159224000	Ensembl
chr1	159490100	159496100	Ensembl
chr1	159651200	159657200	Ensembl
chr1	159987600	159993600	Ensembl
chr1	160449200	160455200	Ensembl
chr1	160769500	160775500	Ensembl
chr1	160902600	160908600	Ensembl
chr1	160958300	160964300	Ensembl
chr1	161298000	161304000	Ensembl
chr1	161390200	161396200	Ensembl
chr1	162415700	162421700	Ensembl
chr1	162417500	162423500	Ensembl
chr1	162472701	162478701	Ensembl
chr1	162487100	162493100	Ensembl
chr1	162548100	162554100	Ensembl
chr1	162551900	162557900	Ensembl
chr1	162873900	162879900	Ensembl
chr1	162888700	162894700	Ensembl
chr1	162927700	162933700	Ensembl
chr1	162940100	162946100	Ensembl
chr1	162983200	162989200	Ensembl
chr1	162985000	162991000	Ensembl
chr1	163023500	163029500	Ensembl
chr1	163054200	163060200	Ensembl
chr1	163060700	163066700	Ensembl
chr1	163087601	163093601	Ensembl
chr1	163091700	163097700	Ensembl
chr1	163358700	163364700	Ensembl
chr1	163365000	163371000	Ensembl
chr1	163379200	163385200	Ensembl
chr1	163401900	163407900	Ensembl
chr1	163424200	163430200	Ensembl
chr1	163440600	163446600	Ensembl
chr1	163441700	163447700	Ensembl
chr1	163445200	163451200	Ensembl
chr1	163455000	163461000	Ensembl
chr1	163520400	163526400	Ensembl
chr1	163534701	163540701	Ensembl
chr1	163535800	163541800	Ensembl
chr1	163537500	163543500	Ensembl
chr1	163562500	163568500	Ensembl
chr1	163581200	163587200	Ensembl
chr1	163594100	163600100	Ensembl
chr1	163608000	163614000	Ensembl
chr1	163611800	163617800	Ensembl
chr1	163647900	163653900	Ensembl
chr1	163649400	163655400	Ensembl
chr1	163705200	163711200	Ensembl
chr1	163734500	163740500	Ensembl
chr1	163744600	163750600	Ensembl
chr1	163772500	163778500	Ensembl
chr1	163797300	163803300	Ensembl
chr1	163821100	163827100	Ensembl
chr1	163832100	163838100	Ensembl
chr1	163833800	163839800	Ensembl
chr1	163879900	163885900	Ensembl
chr1	163881501	163887501	Ensembl
chr1	163890000	163896000	Ensembl
chr1	163890700	163896700	Ensembl
chr1	163915900	163921900	Ensembl
chr1	163930700	163936700	Ensembl
chr1	163954900	163960900	Ensembl
chr1	164051400	164057400	Ensembl
chr1	164152101	164158101	Ensembl
chr1	164160600	164166600	Ensembl
chr1	164170600	164176600	Ensembl
chr1	164224600	164230600	Ensembl
chr1	164308700	164314700	Ensembl
chr1	164371300	164377300	Ensembl
chr1	164411700	164417700	Ensembl
chr1	164414300	164420300	Ensembl
chr1	164419700	164425700	Ensembl
chr1	164437800	164443800	Ensembl
chr1	164470900	164476900	Ensembl
chr1	164474600	164480600	Ensembl
chr1	164482700	164488700	Ensembl
chr1	164503100	164509100	Ensembl
chr1	164508100	164514100	Ensembl
chr1	164516500	164522500	Ensembl
chr1	164533500	164539500	Ensembl
chr1	164923501	164929501	Ensembl
chr1	164929800	164935800	Ensembl
chr1	164932800	164938800	Ensembl
chr1	164948700	164954700	Ensembl
chr1	164950100	164956100	Ensembl
chr1	164966400	164972400	Ensembl
chr1	165051900	165057900	Ensembl
chr1	165068300	165074300	Ensembl
chr1	165070301	165076301	Ensembl
chr1	165150300	165156300	Ensembl
chr1	165158400	165164400	Ensembl
chr1	165165700	165171700	Ensembl
chr1	165171700	165177700	Ensembl
chr1	165172300	165178300	Ensembl
chr1	165453900	165459900	Ensembl
chr1	165922100	165928100	Ensembl
chr1	165930800	165936800	Ensembl
chr1	166029800	166035800	Ensembl
chr1	166347700	166353700	Ensembl
chr1	166351600	166357600	Ensembl
chr1	166376700	166382700	Ensembl
chr1	166467900	166473900	Ensembl
chr1	166524500	166530500	Ensembl
chr1	166525400	166531400	Ensembl
chr1	166738001	166744001	Ensembl
chr1	166886100	166892100	Ensembl
chr1	167168700	167174700	Ensembl
chr1	167203500	167209500	Ensembl
chr1	167208900	167214900	Ensembl
chr1	167568300	167574300	Ensembl
chr1	167568900	167574900	Ensembl
chr1	167570100	167576100	Ensembl
chr1	167797500	167803500	Ensembl
chr1	168158700	168164700	Ensembl
chr1	168168100	168174100	Ensembl
chr1	168264100	168270100	Ensembl
chr1	168270401	168276401	Ensembl
chr1	168553900	168559900	Ensembl
chr1	168567800	168573800	Ensembl
chr1	168569000	168575000	Ensembl
chr1	168647100	168653100	Ensembl
chr1	168650800	168656800	Ensembl
chr1	168654400	168660400	Ensembl
chr1	170128600	170134600	Ensembl
chr1	170129400	170135400	Ensembl
chr1	170305300	170311300	Ensembl
chr1	170312100	170318100	Ensembl
chr1	170372600	170378600	Ensembl
chr1	170392300	170398300	Ensembl
chr1	170423800	170429800	Ensembl
chr1	170434800	170440800	Ensembl
chr1	170447100	170453100	Ensembl
chr1	170554200	170560200	Ensembl
chr1	170654500	170660500	Ensembl
chr1	171303200	171309200	Ensembl
chr1	171394500	171400500	Ensembl
chr1	171402100	171408100	Ensembl
chr1	171406800	171412800	Ensembl
chr1	171421800	171427800	Ensembl
chr1	171424900	171430900	Ensembl
chr1	171430000	171436000	Ensembl
chr1	171465300	171471300	Ensembl
chr1	171658400	171664400	Ensembl
chr1	171672300	171678300	Ensembl
chr1	172474500	172480500	Ensembl
chr1	172476100	172482100	Ensembl
chr1	172477300	172483300	Ensembl
chr1	172651800	172657800	Ensembl
chr1	172678700	172684700	Ensembl
chr1	172704300	172710300	Ensembl
chr1	172711300	172717300	Ensembl
chr1	172720600	172726600	Ensembl
chr1	172759000	172765000	Ensembl
chr1	173092800	173098800	Ensembl
chr1	173132000	173138000	Ensembl
chr1	173209000	173215000	Ensembl
chr1	173255700	173261700	Ensembl
chr1	173272300	173278300	Ensembl
chr1	173276700	173282700	Ensembl
chr1	173338600	173344600	Ensembl
chr1	173391700	173397700	Ensembl
chr1	173397700	173403700	Ensembl
chr1	173685701	173691701	Ensembl
chr1	174027900	174033900	Ensembl
chr1	174034100	174040100	Ensembl
chr1	174037600	174043600	Ensembl
chr1	174077900	174083900	Ensembl
chr1	175221600	175227600	Ensembl
chr1	175223500	175229500	Ensembl
chr1	175227000	175233000	Ensembl
chr1	175235200	175241200	Ensembl
chr1	175247300	175253300	Ensembl
chr1	175747800	175753800	Ensembl
chr1	175785600	175791600	Ensembl
chr1	175792300	175798300	Ensembl
chr1	175799900	175805900	Ensembl
chr1	175816200	175822200	Ensembl
chr1	175831500	175837500	Ensembl
chr1	175842300	175848300	Ensembl
chr1	175843500	175849500	Ensembl
chr1	175845400	175851400	Ensembl
chr1	175850200	175856200	Ensembl
chr1	175850700	175856700	Ensembl
chr1	175851100	175857100	Ensembl
chr1	175853600	175859600	Ensembl
chr1	175857800	175863800	Ensembl
chr1	175869900	175875900	Ensembl
chr1	175881700	175887700	Ensembl
chr1	175882800	175888800	Ensembl
chr1	175886100	175892100	Ensembl
chr1	175889700	175895700	Ensembl
chr1	175933300	175939300	Ensembl
chr1	177299500	177305500	Ensembl
chr1	177306800	177312800	Ensembl
chr1	177308000	177314000	Ensembl
chr1	177312900	177318900	Ensembl
chr1	178044300	178050300	Ensembl
chr1	178045800	178051800	Ensembl
chr1	178072600	178078600	Ensembl
chr1	178503700	178509700	Ensembl
chr1	178563100	178569100	Ensembl
chr1	178586400	178592400	Ensembl
chr1	178592600	178598600	Ensembl
chr1	178593700	178599700	Ensembl
chr1	178616200	178622200	Ensembl
chr1	178627500	178633500	Ensembl
chr1	178631800	178637800	Ensembl
chr1	178635600	178641600	Ensembl
chr1	178654500	178660500	Ensembl
chr1	178656300	178662300	Ensembl
chr1	178658600	178664600	Ensembl
chr1	178665300	178671300	Ensembl
chr1	178702000	178708000	Ensembl
chr1	178703700	178709700	Ensembl
chr1	178710500	178716500	Ensembl
chr1	178923100	178929100	Ensembl
chr1	178948900	178954900	Ensembl
chr1	178949700	178955700	Ensembl
chr1	180131500	180137500	Ensembl
chr1	180133700	180139700	Ensembl
chr1	180207300	180213300	Ensembl
chr1	180572300	180578300	Ensembl
chr1	180590300	180596300	Ensembl
chr1	180591500	180597500	Ensembl
chr1	180592100	180598100	Ensembl
chr1	180595900	180601900	Ensembl
chr1	180600800	180606800	Ensembl
chr1	180603200	180609200	Ensembl
chr1	180611900	180617900	Ensembl
chr1	180621300	180627300	Ensembl
chr1	180896300	180902300	Ensembl
chr1	181063200	181069200	Ensembl
chr1	181070701	181076701	Ensembl
chr1	181078600	181084600	Ensembl
chr1	181203801	181209801	Ensembl
chr1	181205100	181211100	Ensembl
chr1	181213800	181219800	Ensembl
chr1	181217900	181223900	Ensembl
chr1	181247300	181253300	Ensembl
chr1	181248900	181254900	Ensembl
chr1	181916401	181922401	Ensembl
chr1	182000000	182006000	Ensembl
chr1	182001600	182007600	Ensembl
chr1	182032301	182038301	Ensembl
chr1	182317900	182323900	Ensembl
chr1	182329600	182335600	Ensembl
chr1	182565500	182571500	Ensembl
chr1	182567500	182573500	Ensembl
chr1	182693900	182699900	Ensembl
chr1	182694600	182700600	Ensembl
chr1	182700700	182706700	Ensembl
chr1	182718700	182724700	Ensembl
chr1	182736900	182742900	Ensembl
chr1	182751500	182757500	Ensembl
chr1	182758501	182764501	Ensembl
chr1	182759101	182765101	Ensembl
chr1	182762201	182768201	Ensembl
chr1	182768500	182774500	Ensembl
chr1	182962400	182968400	Ensembl
chr1	182970200	182976200	Ensembl
chr1	182971800	182977800	Ensembl
chr1	183000100	183006100	Ensembl
chr1	183153100	183159100	Ensembl
chr1	183171100	183177100	Ensembl
chr1	183174800	183180800	Ensembl
chr1	183431000	183437000	Ensembl
chr1	183441000	183447000	Ensembl
chr1	184045500	184051500	Ensembl
chr1	184191700	184197700	Ensembl
chr1	184201200	184207200	Ensembl
chr1	184252500	184258500	Ensembl
chr1	184254700	184260700	Ensembl
chr1	184255100	184261100	Ensembl
chr1	184256901	184262901	Ensembl
chr1	184268900	184274900	Ensembl
chr1	184319600	184325600	Ensembl
chr1	184344300	184350300	Ensembl
chr1	184346300	184352300	Ensembl
chr1	184361500	184367500	Ensembl
chr1	184363100	184369100	Ensembl
chr1	184373800	184379800	Ensembl
chr1	184376300	184382300	Ensembl
chr1	184682300	184688300	Ensembl
chr1	184765000	184771000	Ensembl
chr1	184766300	184772300	Ensembl
chr1	184766700	184772700	Ensembl
chr1	184978100	184984100	Ensembl
chr1	184992300	184998300	Ensembl
chr1	185340100	185346100	Ensembl
chr1	185346400	185352400	Ensembl
chr1	185348700	185354700	Ensembl
chr1	185349101	185355101	Ensembl
chr1	185349800	185355800	Ensembl
chr1	185358000	185364000	Ensembl
chr1	185367100	185373100	Ensembl
chr1	185368500	185374500	Ensembl
chr1	185385700	185391700	Ensembl
chr1	185453800	185459800	Ensembl
chr1	185460500	185466500	Ensembl
chr1	185477200	185483200	Ensembl
chr1	185494100	185500100	Ensembl
chr1	185512300	185518300	Ensembl
chr1	185542300	185548300	Ensembl
chr1	185663800	185669800	Ensembl
chr1	185664500	185670500	Ensembl
chr1	185673500	185679500	Ensembl
chr1	186193000	186199000	Ensembl
chr1	186205400	186211400	Ensembl
chr1	186209601	186215601	Ensembl
chr1	186234000	186240000	Ensembl
chr1	186284200	186290200	Ensembl
chr1	186290000	186296000	Ensembl
chr1	186527900	186533900	Ensembl
chr1	186529300	186535300	Ensembl
chr1	186563000	186569000	Ensembl
chr1	186642200	186648200	Ensembl
chr1	186645900	186651900	Ensembl
chr1	186704000	186710000	Ensembl
chr1	186737500	186743500	Ensembl
chr1	186750200	186756200	Ensembl
chr1	186751900	186757900	Ensembl
chr1	186757800	186763800	Ensembl
chr1	186766200	186772200	Ensembl
chr1	186773200	186779200	Ensembl
chr1	186996800	187002800	Ensembl
chr1	186997500	187003500	Ensembl
chr1	187007400	187013400	Ensembl
chr1	187027500	187033500	Ensembl
chr1	187036000	187042000	Ensembl
chr1	187051401	187057401	Ensembl
chr1	187688400	187694400	Ensembl
chr1	187792000	187798000	Ensembl
chr1	187836601	187842601	Ensembl
chr1	187845500	187851500	Ensembl
chr1	187874700	187880700	Ensembl
chr1	187876600	187882600	Ensembl
chr1	187878400	187884400	Ensembl
chr1	187906800	187912800	Ensembl
chr1	187925900	187931900	Ensembl
chr1	187940500	187946500	Ensembl
chr1	187959100	187965100	Ensembl
chr1	187983100	187989100	Ensembl
chr1	187989600	187995600	Ensembl
chr1	188003300	188009300	Ensembl
chr1	188290900	188296900	Ensembl
chr1	188318200	188324200	Ensembl
chr1	188362200	188368200	Ensembl
chr1	188363700	188369700	Ensembl
chr1	188364900	188370900	Ensembl
chr1	188368500	188374500	Ensembl
chr1	188424700	188430700	Ensembl
chr1	188662900	188668900	Ensembl
chr1	188686700	188692700	Ensembl
chr1	188697400	188703400	Ensembl
chr1	188766200	188772200	Ensembl
chr1	188819400	188825400	Ensembl
chr1	189182400	189188400	Ensembl
chr1	189309200	189315200	Ensembl
chr1	189311800	189317800	Ensembl
chr1	189527600	189533600	Ensembl
chr1	189535700	189541700	Ensembl
chr1	189604201	189610201	Ensembl
chr1	189604900	189610900	Ensembl
chr1	189616800	189622800	Ensembl
chr1	189626100	189632100	Ensembl
chr1	189654300	189660300	Ensembl
chr1	189761800	189767800	Ensembl
chr1	189819000	189825000	Ensembl
chr1	189831900	189837900	Ensembl
chr1	189898700	189904700	Ensembl
chr1	189918600	189924600	Ensembl
chr1	189926700	189932700	Ensembl
chr1	189952300	189958300	Ensembl
chr1	189967600	189973600	Ensembl
chr1	189998000	190004000	Ensembl
chr1	190034700	190040700	Ensembl
chr1	190044100	190050100	Ensembl
chr1	190537400	190543400	Ensembl
chr1	190613300	190619300	Ensembl
chr1	191168900	191174900	Ensembl
chr1	191172300	191178300	Ensembl
chr1	191203800	191209800	Ensembl
chr1	191377600	191383600	Ensembl
chr1	191467600	191473600	Ensembl
chr1	191495800	191501800	Ensembl
chr1	191531100	191537100	Ensembl
chr1	191573000	191579000	Ensembl
chr1	191604900	191610900	Ensembl
chr1	191658200	191664200	Ensembl
chr1	191671800	191677800	Ensembl
chr1	191768700	191774700	Ensembl
chr1	191785900	191791900	Ensembl
chr1	192064501	192070501	Ensembl
chr1	192105500	192111500	Ensembl
chr1	192123400	192129400	Ensembl
chr1	192130601	192136601	Ensembl
chr1	192133200	192139200	Ensembl
chr1	192971501	192977501	Ensembl
chr1	192974800	192980800	Ensembl
[truncated: 99,328 more rows]
