# Supplementary material for: Potential mechanisms and prognostic model of eRNAs-regulated genes in stomach adenocarcinoma
Source: Sci Rep. 2022 Oct 3;12:16545. doi: 10.1038/s41598-022-20824-1 (PMC9529949; doi:10.1038/s41598-022-20824-1)
Supplement: Supplementary file 3 — Supplementary Information 3. [file 41598_2022_20824_MOESM3_ESM.xlsx]

## Sheet: Sheet1
Gene	gene type	database
AL109917.1	lncRNA	Ensembl
AL391845.1	lncRNA	Ensembl
AL391845.2	lncRNA	Ensembl
AL592464.2	lncRNA	Ensembl
AL592464.3	lncRNA	Ensembl
AL592464.1	lncRNA	Ensembl
AL589702.1	lncRNA	Ensembl
PRDM16-DT	lncRNA	Ensembl
AL136528.2	lncRNA	Ensembl
AL365330.1	lncRNA	Ensembl
LINC01346	lncRNA	Ensembl
LINC01345	lncRNA	Ensembl
LINC02780	lncRNA	Ensembl
AL805961.1	lncRNA	Ensembl
LINC01777	lncRNA	Ensembl
AL355602.1	lncRNA	Ensembl
Z98747.1	lncRNA	Ensembl
LINC01646	lncRNA	Ensembl
Z98886.1	lncRNA	Ensembl
BX005132.1	lncRNA	Ensembl
LINC02781	lncRNA	Ensembl
LINC02782	lncRNA	Ensembl
AL139823.1	lncRNA	Ensembl
Z98259.2	lncRNA	Ensembl
Z98259.3	lncRNA	Ensembl
Z98259.1	lncRNA	Ensembl
AL365255.1	lncRNA	Ensembl
LINC01714	lncRNA	Ensembl
AL358876.2	lncRNA	Ensembl
AL034417.3	lncRNA	Ensembl
AL357552.3	lncRNA	Ensembl
ENO1-AS1	lncRNA	Ensembl
MIR34AHG	lncRNA	Ensembl
LNCTAM34A	lncRNA	Ensembl
BX323043.1	lncRNA	Ensembl
LINC02606	lncRNA	Ensembl
AL928921.1	lncRNA	Ensembl
AL357140.1	lncRNA	Ensembl
AL357140.4	lncRNA	Ensembl
AL603962.1	lncRNA	Ensembl
AL357140.2	lncRNA	Ensembl
AL031291.1	lncRNA	Ensembl
AL590989.1	lncRNA	Ensembl
LINC01647	lncRNA	Ensembl
AL031731.1	lncRNA	Ensembl
AL021155.5	lncRNA	Ensembl
AL096840.3	lncRNA	Ensembl
AL357835.1	lncRNA	Ensembl
LINC02766	lncRNA	Ensembl
AC254633.1	lncRNA	Ensembl
AL354712.1	lncRNA	Ensembl
AL359771.1	lncRNA	Ensembl
SLC25A34-AS1	lncRNA	Ensembl
AL450998.2	lncRNA	Ensembl
AL450998.3	lncRNA	Ensembl
AL355994.3	lncRNA	Ensembl
AL451042.2	lncRNA	Ensembl
AL451042.1	lncRNA	Ensembl
LINC02783	lncRNA	Ensembl
AL590644.1	lncRNA	Ensembl
RCC2-AS1	lncRNA	Ensembl
LINC02810	lncRNA	Ensembl
AL357509.1	lncRNA	Ensembl
LINC01654	lncRNA	Ensembl
AL591896.1	lncRNA	Ensembl
AL137127.1	lncRNA	Ensembl
AL391883.1	lncRNA	Ensembl
Z98257.1	lncRNA	Ensembl
UBXN10-AS1	lncRNA	Ensembl
LINC01757	lncRNA	Ensembl
Z98257.2	lncRNA	Ensembl
AL020998.1	lncRNA	Ensembl
AL139254.1	lncRNA	Ensembl
AL139254.2	lncRNA	Ensembl
LINC01141	lncRNA	Ensembl
AL139254.3	lncRNA	Ensembl
PINK1-AS	lncRNA	Ensembl
AL663074.1	lncRNA	Ensembl
AL031005.2	lncRNA	Ensembl
AL031005.1	lncRNA	Ensembl
ECE1-AS1	lncRNA	Ensembl
AL592309.2	lncRNA	Ensembl
LINC01635	lncRNA	Ensembl
LINC00339	lncRNA	Ensembl
CDC42-AS1	lncRNA	Ensembl
AL590556.3	lncRNA	Ensembl
CDC42-IT1	lncRNA	Ensembl
AL445253.1	lncRNA	Ensembl
ZBTB40-IT1	lncRNA	Ensembl
AL031428.1	lncRNA	Ensembl
LINC01355	lncRNA	Ensembl
AL109936.8	lncRNA	Ensembl
ZNF436-AS1	lncRNA	Ensembl
AL021154.1	lncRNA	Ensembl
AL450043.1	lncRNA	Ensembl
MDS2	lncRNA	Ensembl
ELOA-AS1	lncRNA	Ensembl
AL590609.2	lncRNA	Ensembl
AL591178.1	lncRNA	Ensembl
MYOM3-AS1	lncRNA	Ensembl
RCAN3AS	lncRNA	Ensembl
NCMAP-DT	lncRNA	Ensembl
AL445648.1	lncRNA	Ensembl
AL445471.1	lncRNA	Ensembl
AL445471.2	lncRNA	Ensembl
LINC02793	lncRNA	Ensembl
AL050344.1	lncRNA	Ensembl
AL031432.1	lncRNA	Ensembl
AL031432.4	lncRNA	Ensembl
AL031432.5	lncRNA	Ensembl
AL031432.3	lncRNA	Ensembl
AL606491.1	lncRNA	Ensembl
AL031280.1	lncRNA	Ensembl
AL020996.1	lncRNA	Ensembl
AL020996.3	lncRNA	Ensembl
AL033528.3	lncRNA	Ensembl
AL391650.2	lncRNA	Ensembl
DHDDS-AS1	lncRNA	Ensembl
AL512408.1	lncRNA	Ensembl
AL034380.1	lncRNA	Ensembl
AL590640.1	lncRNA	Ensembl
LINC02574	lncRNA	Ensembl
AL445490.1	lncRNA	Ensembl
AL020997.5	lncRNA	Ensembl
AL020997.2	lncRNA	Ensembl
LINC01715	lncRNA	Ensembl
AL360012.1	lncRNA	Ensembl
AL009181.2	lncRNA	Ensembl
AL357500.1	lncRNA	Ensembl
AL590729.1	lncRNA	Ensembl
LINC01756	lncRNA	Ensembl
AC092265.1	lncRNA	Ensembl
AL645944.2	lncRNA	Ensembl
LINC01648	lncRNA	Ensembl
AL137076.1	lncRNA	Ensembl
AL161638.2	lncRNA	Ensembl
AL161638.1	lncRNA	Ensembl
MATN1-AS1	lncRNA	Ensembl
AL137857.1	lncRNA	Ensembl
AL137027.1	lncRNA	Ensembl
LINC01778	lncRNA	Ensembl
AL445235.1	lncRNA	Ensembl
AL451070.1	lncRNA	Ensembl
LINC01226	lncRNA	Ensembl
AL136115.1	lncRNA	Ensembl
AL136115.2	lncRNA	Ensembl
AL445248.1	lncRNA	Ensembl
AL136115.3	lncRNA	Ensembl
AC114489.2	lncRNA	Ensembl
AL031602.2	lncRNA	Ensembl
AL020995.1	lncRNA	Ensembl
AL662907.3	lncRNA	Ensembl
AL513327.3	lncRNA	Ensembl
AL513327.1	lncRNA	Ensembl
AL513327.2	lncRNA	Ensembl
AC099565.1	lncRNA	Ensembl
AL121988.1	lncRNA	Ensembl
AL590434.2	lncRNA	Ensembl
ZMYM4-AS1	lncRNA	Ensembl
AC004865.2	lncRNA	Ensembl
AL354864.1	lncRNA	Ensembl
AL591845.1	lncRNA	Ensembl
AL596257.1	lncRNA	Ensembl
AC117945.2	lncRNA	Ensembl
AC117945.1	lncRNA	Ensembl
AL031430.1	lncRNA	Ensembl
AL353604.1	lncRNA	Ensembl
LINC02786	lncRNA	Ensembl
LINC01343	lncRNA	Ensembl
MIR3659HG	lncRNA	Ensembl
AL390839.1	lncRNA	Ensembl
AL390839.2	lncRNA	Ensembl
LINC01685	lncRNA	Ensembl
AL354702.2	lncRNA	Ensembl
AL139260.2	lncRNA	Ensembl
AL139260.1	lncRNA	Ensembl
AL035404.2	lncRNA	Ensembl
PABPC4-AS1	lncRNA	Ensembl
AL033527.3	lncRNA	Ensembl
AL033527.4	lncRNA	Ensembl
MYCL-AS1	lncRNA	Ensembl
BMP8B-AS1	lncRNA	Ensembl
LINC02811	lncRNA	Ensembl
NFYC-AS1	lncRNA	Ensembl
AC119677.1	lncRNA	Ensembl
AL031289.1	lncRNA	Ensembl
AL391730.2	lncRNA	Ensembl
SLFNL1-AS1	lncRNA	Ensembl
AC093151.2	lncRNA	Ensembl
FOXO6-AS1	lncRNA	Ensembl
AC093151.7	lncRNA	Ensembl
AL445933.2	lncRNA	Ensembl
AL158216.1	lncRNA	Ensembl
AC099795.1	lncRNA	Ensembl
AL512353.1	lncRNA	Ensembl
SLC2A1-AS1	lncRNA	Ensembl
AL139289.2	lncRNA	Ensembl
AL139289.1	lncRNA	Ensembl
MED8-AS1	lncRNA	Ensembl
SZT2-AS1	lncRNA	Ensembl
HYI-AS1	lncRNA	Ensembl
KDM4A-AS1	lncRNA	Ensembl
AL451062.1	lncRNA	Ensembl
LINC01144	lncRNA	Ensembl
AL604028.1	lncRNA	Ensembl
LINC01398	lncRNA	Ensembl
MKNK1-AS1	lncRNA	Ensembl
EFCAB14-AS1	lncRNA	Ensembl
CYP4A22-AS1	lncRNA	Ensembl
LINC00853	lncRNA	Ensembl
AL135960.1	lncRNA	Ensembl
FOXD2-AS1	lncRNA	Ensembl
LINC01389	lncRNA	Ensembl
LINC01738	lncRNA	Ensembl
AL356289.1	lncRNA	Ensembl
LINC02794	lncRNA	Ensembl
AL391844.1	lncRNA	Ensembl
TXNDC12-AS1	lncRNA	Ensembl
AL445685.1	lncRNA	Ensembl
AL591167.1	lncRNA	Ensembl
AC099677.3	lncRNA	Ensembl
AL606760.2	lncRNA	Ensembl
AL606760.3	lncRNA	Ensembl
AL606760.1	lncRNA	Ensembl
AL445183.2	lncRNA	Ensembl
AL445183.1	lncRNA	Ensembl
AL355483.3	lncRNA	Ensembl
AL355483.1	lncRNA	Ensembl
AL355483.2	lncRNA	Ensembl
AC119428.1	lncRNA	Ensembl
LINC02812	lncRNA	Ensembl
LINC01771	lncRNA	Ensembl
AC119428.2	lncRNA	Ensembl
AL357673.2	lncRNA	Ensembl
AL035415.1	lncRNA	Ensembl
AC099796.2	lncRNA	Ensembl
LINC02784	lncRNA	Ensembl
AC096536.1	lncRNA	Ensembl
AL590440.2	lncRNA	Ensembl
AL590440.1	lncRNA	Ensembl
AC119674.1	lncRNA	Ensembl
AL353681.1	lncRNA	Ensembl
AL603840.1	lncRNA	Ensembl
AL360295.1	lncRNA	Ensembl
AL161740.1	lncRNA	Ensembl
AL035411.3	lncRNA	Ensembl
LINC01135	lncRNA	Ensembl
AL136985.3	lncRNA	Ensembl
AL035416.1	lncRNA	Ensembl
LINC02778	lncRNA	Ensembl
LINC01748	lncRNA	Ensembl
AC099791.4	lncRNA	Ensembl
AC099791.3	lncRNA	Ensembl
AC099791.2	lncRNA	Ensembl
AC103923.1	lncRNA	Ensembl
AC099794.1	lncRNA	Ensembl
LINC01739	lncRNA	Ensembl
AL162400.1	lncRNA	Ensembl
AL162400.3	lncRNA	Ensembl
AL162400.2	lncRNA	Ensembl
AC096543.1	lncRNA	Ensembl
LINC00466	lncRNA	Ensembl
ROR1-AS1	lncRNA	Ensembl
AL445205.1	lncRNA	Ensembl
AL357078.2	lncRNA	Ensembl
LINC01359	lncRNA	Ensembl
AL513493.1	lncRNA	Ensembl
LINC01702	lncRNA	Ensembl
AL138789.1	lncRNA	Ensembl
DEPDC1-AS1	lncRNA	Ensembl
AL035412.1	lncRNA	Ensembl
AL033530.1	lncRNA	Ensembl
AL691520.1	lncRNA	Ensembl
LINC01707	lncRNA	Ensembl
LINC02791	lncRNA	Ensembl
LINC01758	lncRNA	Ensembl
AL359894.1	lncRNA	Ensembl
AL354872.2	lncRNA	Ensembl
AL513285.1	lncRNA	Ensembl
LINC01788	lncRNA	Ensembl
LINC02797	lncRNA	Ensembl
AL583808.1	lncRNA	Ensembl
LINC01360	lncRNA	Ensembl
LINC02238	lncRNA	Ensembl
AL591463.1	lncRNA	Ensembl
AC105271.1	lncRNA	Ensembl
ERICH3-AS1	lncRNA	Ensembl
AC133865.1	lncRNA	Ensembl
AC099786.3	lncRNA	Ensembl
AC099786.1	lncRNA	Ensembl
AC099786.2	lncRNA	Ensembl
AC092813.1	lncRNA	Ensembl
AC092813.2	lncRNA	Ensembl
AC104458.1	lncRNA	Ensembl
LINC02567	lncRNA	Ensembl
AC093433.2	lncRNA	Ensembl
AC095030.1	lncRNA	Ensembl
AC096531.2	lncRNA	Ensembl
AL353651.1	lncRNA	Ensembl
AL353651.2	lncRNA	Ensembl
LINC02792	lncRNA	Ensembl
AC098657.2	lncRNA	Ensembl
AC099671.1	lncRNA	Ensembl
AL606519.1	lncRNA	Ensembl
AL136234.1	lncRNA	Ensembl
LINC01781	lncRNA	Ensembl
AC093154.1	lncRNA	Ensembl
AL157944.1	lncRNA	Ensembl
LINC01362	lncRNA	Ensembl
LINC01361	lncRNA	Ensembl
AC116099.1	lncRNA	Ensembl
LINC01712	lncRNA	Ensembl
LINC01725	lncRNA	Ensembl
TTLL7-IT1	lncRNA	Ensembl
AL359504.2	lncRNA	Ensembl
AC104454.2	lncRNA	Ensembl
AL359762.2	lncRNA	Ensembl
LINC01555	lncRNA	Ensembl
AC104169.1	lncRNA	Ensembl
AL078459.1	lncRNA	Ensembl
LINC02795	lncRNA	Ensembl
CLCA4-AS1	lncRNA	Ensembl
AL355981.1	lncRNA	Ensembl
AL121989.1	lncRNA	Ensembl
LINC01140	lncRNA	Ensembl
LINC02801	lncRNA	Ensembl
LINC01364	lncRNA	Ensembl
PKN2-AS1	lncRNA	Ensembl
AC104459.1	lncRNA	Ensembl
AC099063.4	lncRNA	Ensembl
AC099063.1	lncRNA	Ensembl
AL391497.1	lncRNA	Ensembl
AL161797.1	lncRNA	Ensembl
AC098656.1	lncRNA	Ensembl
AL627316.1	lncRNA	Ensembl
LINC02787	lncRNA	Ensembl
LINC02609	lncRNA	Ensembl
LINC01763	lncRNA	Ensembl
AC091614.1	lncRNA	Ensembl
LINC02788	lncRNA	Ensembl
AC104836.1	lncRNA	Ensembl
AC093117.1	lncRNA	Ensembl
AC105942.1	lncRNA	Ensembl
ALG14-AS1	lncRNA	Ensembl
AC092802.4	lncRNA	Ensembl
AC092802.2	lncRNA	Ensembl
AC092802.3	lncRNA	Ensembl
AC092802.5	lncRNA	Ensembl
LINC01760	lncRNA	Ensembl
LINC01650	lncRNA	Ensembl
AL445218.1	lncRNA	Ensembl
LINC01761	lncRNA	Ensembl
LINC02607	lncRNA	Ensembl
AL683887.1	lncRNA	Ensembl
LINC02790	lncRNA	Ensembl
LINC01787	lncRNA	Ensembl
DPYD-AS1	lncRNA	Ensembl
BX005019.1	lncRNA	Ensembl
MIR137HG	lncRNA	Ensembl
AC104453.1	lncRNA	Ensembl
LINC01776	lncRNA	Ensembl
AL445433.2	lncRNA	Ensembl
LINC01708	lncRNA	Ensembl
AC118553.1	lncRNA	Ensembl
RTCA-AS1	lncRNA	Ensembl
AC104457.2	lncRNA	Ensembl
AL445928.2	lncRNA	Ensembl
AL589990.1	lncRNA	Ensembl
LINC01349	lncRNA	Ensembl
AC099670.3	lncRNA	Ensembl
AC093157.1	lncRNA	Ensembl
AL109741.1	lncRNA	Ensembl
LINC01307	lncRNA	Ensembl
LINC01709	lncRNA	Ensembl
AC114485.1	lncRNA	Ensembl
AC099567.1	lncRNA	Ensembl
AL591888.1	lncRNA	Ensembl
AL355306.2	lncRNA	Ensembl
LINC01677	lncRNA	Ensembl
LINC01661	lncRNA	Ensembl
LINC02785	lncRNA	Ensembl
VAV3-AS1	lncRNA	Ensembl
AL359258.2	lncRNA	Ensembl
AL359258.1	lncRNA	Ensembl
AL390038.1	lncRNA	Ensembl
AL160171.1	lncRNA	Ensembl
AL591719.2	lncRNA	Ensembl
AL355310.1	lncRNA	Ensembl
AL355310.3	lncRNA	Ensembl
AL450468.1	lncRNA	Ensembl
AL450468.2	lncRNA	Ensembl
LINC01768	lncRNA	Ensembl
AL160006.1	lncRNA	Ensembl
AL355990.1	lncRNA	Ensembl
AL355990.2	lncRNA	Ensembl
LINC02586	lncRNA	Ensembl
LINC01397	lncRNA	Ensembl
AL360270.2	lncRNA	Ensembl
AL360270.3	lncRNA	Ensembl
AL360270.1	lncRNA	Ensembl
AL356387.1	lncRNA	Ensembl
AL390195.3	lncRNA	Ensembl
AL390195.2	lncRNA	Ensembl
LINC01750	lncRNA	Ensembl
AL445426.1	lncRNA	Ensembl
AL603832.1	lncRNA	Ensembl
AL603832.2	lncRNA	Ensembl
LINC01356	lncRNA	Ensembl
LINC01357	lncRNA	Ensembl
LRIG2-DT	lncRNA	Ensembl
AL137856.1	lncRNA	Ensembl
HIPK1-AS1	lncRNA	Ensembl
AP4B1-AS1	lncRNA	Ensembl
AL591742.2	lncRNA	Ensembl
AL121999.1	lncRNA	Ensembl
LINC01765	lncRNA	Ensembl
AL049825.1	lncRNA	Ensembl
NGF-AS1	lncRNA	Ensembl
AL512638.3	lncRNA	Ensembl
LINC01649	lncRNA	Ensembl
AL365318.1	lncRNA	Ensembl
LINC01779	lncRNA	Ensembl
AL355538.2	lncRNA	Ensembl
ATP1A1-AS1	lncRNA	Ensembl
LINC01762	lncRNA	Ensembl
AL136376.1	lncRNA	Ensembl
C1orf137	lncRNA	Ensembl
AL157904.1	lncRNA	Ensembl
LINC01525	lncRNA	Ensembl
AL157902.1	lncRNA	Ensembl
AL391557.1	lncRNA	Ensembl
LINC01780	lncRNA	Ensembl
HAO2-IT1	lncRNA	Ensembl
AL359915.1	lncRNA	Ensembl
WARS2-AS1	lncRNA	Ensembl
LINC00622	lncRNA	Ensembl
AC245008.1	lncRNA	Ensembl
AC253572.2	lncRNA	Ensembl
LINC00623	lncRNA	Ensembl
AC246785.3	lncRNA	Ensembl
LINC01632	lncRNA	Ensembl
FP700111.1	lncRNA	Ensembl
AC245014.3	lncRNA	Ensembl
AC245014.1	lncRNA	Ensembl
AC239860.4	lncRNA	Ensembl
AC239799.1	lncRNA	Ensembl
AC245407.2	lncRNA	Ensembl
AC244394.2	lncRNA	Ensembl
AC242426.2	lncRNA	Ensembl
LINC00624	lncRNA	Ensembl
AC241644.1	lncRNA	Ensembl
AC241644.3	lncRNA	Ensembl
AC241644.2	lncRNA	Ensembl
AC239803.1	lncRNA	Ensembl
LINC02804	lncRNA	Ensembl
LINC02805	lncRNA	Ensembl
AC239809.3	lncRNA	Ensembl
LINC02806	lncRNA	Ensembl
AC245100.1	lncRNA	Ensembl
LINC01731	lncRNA	Ensembl
LINC01138	lncRNA	Ensembl
AC239804.1	lncRNA	Ensembl
AC245297.4	lncRNA	Ensembl
AC245297.2	lncRNA	Ensembl
AC242842.1	lncRNA	Ensembl
AC243772.2	lncRNA	Ensembl
AC239868.1	lncRNA	Ensembl
AC244033.2	lncRNA	Ensembl
AC242988.1	lncRNA	Ensembl
AC242988.2	lncRNA	Ensembl
FALEC	lncRNA	Ensembl
ADAMTSL4-AS1	lncRNA	Ensembl
ADAMTSL4-AS2	lncRNA	Ensembl
AL365436.2	lncRNA	Ensembl
AL589765.1	lncRNA	Ensembl
AL589765.7	lncRNA	Ensembl
AL589765.2	lncRNA	Ensembl
AL589765.5	lncRNA	Ensembl
TDRKH-AS1	lncRNA	Ensembl
AL589765.6	lncRNA	Ensembl
AL589765.4	lncRNA	Ensembl
C2CD4D-AS1	lncRNA	Ensembl
AL450992.3	lncRNA	Ensembl
AL450992.4	lncRNA	Ensembl
FLG-AS1	lncRNA	Ensembl
LINC01527	lncRNA	Ensembl
AL161636.1	lncRNA	Ensembl
BX470102.1	lncRNA	Ensembl
AL162258.2	lncRNA	Ensembl
BX470102.2	lncRNA	Ensembl
AL162258.1	lncRNA	Ensembl
AL513523.6	lncRNA	Ensembl
IL6R-AS1	lncRNA	Ensembl
AL451085.2	lncRNA	Ensembl
AL451085.3	lncRNA	Ensembl
DCST1-AS1	lncRNA	Ensembl
AC234582.1	lncRNA	Ensembl
AL355388.1	lncRNA	Ensembl
AL365181.4	lncRNA	Ensembl
AL365181.2	lncRNA	Ensembl
AL365181.3	lncRNA	Ensembl
AL590666.3	lncRNA	Ensembl
AL590666.5	lncRNA	Ensembl
AL590666.2	lncRNA	Ensembl
AL590666.4	lncRNA	Ensembl
AL590666.1	lncRNA	Ensembl
AL138900.1	lncRNA	Ensembl
LINC02772	lncRNA	Ensembl
AL356276.1	lncRNA	Ensembl
KIRREL1-IT1	lncRNA	Ensembl
AL138899.1	lncRNA	Ensembl
LINC01704	lncRNA	Ensembl
AL365440.2	lncRNA	Ensembl
CADM3-AS1	lncRNA	Ensembl
LINC02819	lncRNA	Ensembl
AL513323.1	lncRNA	Ensembl
AL590560.5	lncRNA	Ensembl
LINC01133	lncRNA	Ensembl
AL121987.1	lncRNA	Ensembl
AL138930.1	lncRNA	Ensembl
AL121985.1	lncRNA	Ensembl
AL354714.3	lncRNA	Ensembl
AL354714.1	lncRNA	Ensembl
AL592295.5	lncRNA	Ensembl
AL831711.1	lncRNA	Ensembl
AL592295.4	lncRNA	Ensembl
AL592295.3	lncRNA	Ensembl
AL596325.1	lncRNA	Ensembl
AL596325.2	lncRNA	Ensembl
AL499616.1	lncRNA	Ensembl
AL592435.1	lncRNA	Ensembl
LMX1A-AS2	lncRNA	Ensembl
LMX1A-AS1	lncRNA	Ensembl
LRRC52-AS1	lncRNA	Ensembl
AL358115.1	lncRNA	Ensembl
FAM78B-AS1	lncRNA	Ensembl
AL596087.2	lncRNA	Ensembl
AL583804.1	lncRNA	Ensembl
LINC01675	lncRNA	Ensembl
AL451050.2	lncRNA	Ensembl
LINC01363	lncRNA	Ensembl
AL031733.2	lncRNA	Ensembl
Z99943.1	lncRNA	Ensembl
AL023755.1	lncRNA	Ensembl
AL135926.1	lncRNA	Ensembl
LINC01681	lncRNA	Ensembl
LINC01142	lncRNA	Ensembl
GORAB-AS1	lncRNA	Ensembl
AL162399.1	lncRNA	Ensembl
AL023495.1	lncRNA	Ensembl
Z97200.1	lncRNA	Ensembl
BX284613.2	lncRNA	Ensembl
AL021026.1	lncRNA	Ensembl
AL031599.1	lncRNA	Ensembl
AL022310.1	lncRNA	Ensembl
AL645568.1	lncRNA	Ensembl
AL139142.1	lncRNA	Ensembl
LINC02776	lncRNA	Ensembl
RC3H1-IT1	lncRNA	Ensembl
RABGAP1L-DT	lncRNA	Ensembl
AL008626.1	lncRNA	Ensembl
Z94057.1	lncRNA	Ensembl
LINC01657	lncRNA	Ensembl
LINC02803	lncRNA	Ensembl
AL590723.1	lncRNA	Ensembl
LINC01645	lncRNA	Ensembl
AL136114.1	lncRNA	Ensembl
RASAL2-AS1	lncRNA	Ensembl
CRYZL2P-SEC16B	lncRNA	Ensembl
AL513013.1	lncRNA	Ensembl
C1orf220	lncRNA	Ensembl
AL137796.1	lncRNA	Ensembl
AL449106.1	lncRNA	Ensembl
AL390718.1	lncRNA	Ensembl
OVAAL	lncRNA	Ensembl
LINC02816	lncRNA	Ensembl
KIAA1614-AS1	lncRNA	Ensembl
AL162431.1	lncRNA	Ensembl
LINC01732	lncRNA	Ensembl
LINC01699	lncRNA	Ensembl
AL358393.1	lncRNA	Ensembl
AL391477.1	lncRNA	Ensembl
AL355482.1	lncRNA	Ensembl
AL355482.2	lncRNA	Ensembl
LINC01344	lncRNA	Ensembl
AL390856.1	lncRNA	Ensembl
LINC00272	lncRNA	Ensembl
LINC01686	lncRNA	Ensembl
LINC01688	lncRNA	Ensembl
AL355999.1	lncRNA	Ensembl
LAMC1-AS1	lncRNA	Ensembl
AL354953.1	lncRNA	Ensembl
AL449223.1	lncRNA	Ensembl
SMG7-AS1	lncRNA	Ensembl
AL158011.2	lncRNA	Ensembl
AL445228.2	lncRNA	Ensembl
AL445228.3	lncRNA	Ensembl
AL078645.1	lncRNA	Ensembl
AL713852.2	lncRNA	Ensembl
AL713852.1	lncRNA	Ensembl
LINC01633	lncRNA	Ensembl
AL078644.2	lncRNA	Ensembl
LINC01350	lncRNA	Ensembl
AL133383.3	lncRNA	Ensembl
AL133553.1	lncRNA	Ensembl
AL133553.2	lncRNA	Ensembl
AL096803.2	lncRNA	Ensembl
AL096803.4	lncRNA	Ensembl
AL049198.1	lncRNA	Ensembl
PACERR	lncRNA	Ensembl
ERVMER61-1	lncRNA	Ensembl
AL136372.2	lncRNA	Ensembl
AL596211.1	lncRNA	Ensembl
AL929288.1	lncRNA	Ensembl
AL691515.1	lncRNA	Ensembl
AL691515.2	lncRNA	Ensembl
LINC01035	lncRNA	Ensembl
LINC01701	lncRNA	Ensembl
AL591504.1	lncRNA	Ensembl
AL591504.2	lncRNA	Ensembl
LINC01351	lncRNA	Ensembl
AL391645.1	lncRNA	Ensembl
LINC01720	lncRNA	Ensembl
LINC01680	lncRNA	Ensembl
AL713866.1	lncRNA	Ensembl
AL138927.1	lncRNA	Ensembl
AL359081.1	lncRNA	Ensembl
LINC02770	lncRNA	Ensembl
AL390957.1	lncRNA	Ensembl
LINC01031	lncRNA	Ensembl
AL138778.1	lncRNA	Ensembl
AL136456.1	lncRNA	Ensembl
AL513348.1	lncRNA	Ensembl
AL353072.2	lncRNA	Ensembl
AL353709.1	lncRNA	Ensembl
LINC01724	lncRNA	Ensembl
AL365258.2	lncRNA	Ensembl
AL450352.1	lncRNA	Ensembl
AL157402.1	lncRNA	Ensembl
AL157402.2	lncRNA	Ensembl
MIR181A1HG	lncRNA	Ensembl
AC096631.1	lncRNA	Ensembl
LINC01222	lncRNA	Ensembl
LINC01221	lncRNA	Ensembl
AC105941.1	lncRNA	Ensembl
LINC02789	lncRNA	Ensembl
LINC00862	lncRNA	Ensembl
AC097065.2	lncRNA	Ensembl
AC104461.1	lncRNA	Ensembl
AL359834.1	lncRNA	Ensembl
DDX59-AS1	lncRNA	Ensembl
AL358473.2	lncRNA	Ensembl
AC103925.1	lncRNA	Ensembl
AC119427.2	lncRNA	Ensembl
AC119427.1	lncRNA	Ensembl
AC096677.2	lncRNA	Ensembl
AC096677.1	lncRNA	Ensembl
AL513217.1	lncRNA	Ensembl
ELF3-AS1	lncRNA	Ensembl
AL691482.4	lncRNA	Ensembl
AC098934.4	lncRNA	Ensembl
PCAT6	lncRNA	Ensembl
AC105940.2	lncRNA	Ensembl
LINC01353	lncRNA	Ensembl
AC105940.1	lncRNA	Ensembl
LINC01136	lncRNA	Ensembl
AC096645.1	lncRNA	Ensembl
LINC00303	lncRNA	Ensembl
AL592146.2	lncRNA	Ensembl
AL592146.1	lncRNA	Ensembl
AL512306.2	lncRNA	Ensembl
AL512306.3	lncRNA	Ensembl
AL161793.1	lncRNA	Ensembl
AC096675.1	lncRNA	Ensembl
LEMD1-AS1	lncRNA	Ensembl
LEMD1-DT	lncRNA	Ensembl
AC119673.2	lncRNA	Ensembl
AC119673.3	lncRNA	Ensembl
AL713965.1	lncRNA	Ensembl
AC244035.1	lncRNA	Ensembl
AC244035.4	lncRNA	Ensembl
AC244035.2	lncRNA	Ensembl
AL445493.3	lncRNA	Ensembl
AL445493.2	lncRNA	Ensembl
AL596218.1	lncRNA	Ensembl
AL391597.1	lncRNA	Ensembl
MIR29B2CHG	lncRNA	Ensembl
AL356275.1	lncRNA	Ensembl
LINC02767	lncRNA	Ensembl
AL606753.2	lncRNA	Ensembl
LINC01735	lncRNA	Ensembl
LINC02769	lncRNA	Ensembl
LINC01717	lncRNA	Ensembl
LINC01774	lncRNA	Ensembl
AC092810.4	lncRNA	Ensembl
AC092810.3	lncRNA	Ensembl
LINC01696	lncRNA	Ensembl
LINC01698	lncRNA	Ensembl
MIR205HG	lncRNA	Ensembl
AL023754.1	lncRNA	Ensembl
AL023754.2	lncRNA	Ensembl
HSD11B1-AS1	lncRNA	Ensembl
SERTAD4-AS1	lncRNA	Ensembl
KCNH1-IT1	lncRNA	Ensembl
AC092017.4	lncRNA	Ensembl
AC105275.1	lncRNA	Ensembl
AC105275.2	lncRNA	Ensembl
LINC00467	lncRNA	Ensembl
AL356310.1	lncRNA	Ensembl
LINC01693	lncRNA	Ensembl
AC096637.3	lncRNA	Ensembl
AC096637.2	lncRNA	Ensembl
AL606468.1	lncRNA	Ensembl
LINC02608	lncRNA	Ensembl
AC092803.3	lncRNA	Ensembl
AC092803.2	lncRNA	Ensembl
LINC01740	lncRNA	Ensembl
LINC02771	lncRNA	Ensembl
AL590648.2	lncRNA	Ensembl
LINC02773	lncRNA	Ensembl
FLVCR1-DT	lncRNA	Ensembl
AC104333.4	lncRNA	Ensembl
AL592402.1	lncRNA	Ensembl
AC096639.1	lncRNA	Ensembl
PROX1-AS1	lncRNA	Ensembl
AC011700.1	lncRNA	Ensembl
AL606537.1	lncRNA	Ensembl
LINC02775	lncRNA	Ensembl
AL929236.1	lncRNA	Ensembl
AC099563.2	lncRNA	Ensembl
AL450990.1	lncRNA	Ensembl
LINC00210	lncRNA	Ensembl
AL355526.1	lncRNA	Ensembl
AL355526.2	lncRNA	Ensembl
LINC01653	lncRNA	Ensembl
TGFB2-AS1	lncRNA	Ensembl
TGFB2-OT1	lncRNA	Ensembl
C1orf143	lncRNA	Ensembl
LINC01710	lncRNA	Ensembl
LYPLAL1-DT	lncRNA	Ensembl
AC096642.1	lncRNA	Ensembl
AC096642.2	lncRNA	Ensembl
LYPLAL1-AS1	lncRNA	Ensembl
AL356364.1	lncRNA	Ensembl
AL451081.1	lncRNA	Ensembl
AC096644.3	lncRNA	Ensembl
LINC02779	lncRNA	Ensembl
RNU6ATAC35P	lncRNA	Ensembl
AL445423.1	lncRNA	Ensembl
LINC01352	lncRNA	Ensembl
HLX-AS1	lncRNA	Ensembl
LINC02817	lncRNA	Ensembl
AL360013.2	lncRNA	Ensembl
AL360013.3	lncRNA	Ensembl
AL360013.4	lncRNA	Ensembl
LINC01655	lncRNA	Ensembl
LINC02257	lncRNA	Ensembl
LINC02474	lncRNA	Ensembl
LINC01705	lncRNA	Ensembl
AL356108.1	lncRNA	Ensembl
AL513314.1	lncRNA	Ensembl
AL513314.2	lncRNA	Ensembl
TAF1A-AS1	lncRNA	Ensembl
AL592148.3	lncRNA	Ensembl
AL392172.1	lncRNA	Ensembl
AL392172.2	lncRNA	Ensembl
AC093152.1	lncRNA	Ensembl
AL929091.1	lncRNA	Ensembl
AL359979.2	lncRNA	Ensembl
AL359979.1	lncRNA	Ensembl
AC138393.3	lncRNA	Ensembl
AC092809.3	lncRNA	Ensembl
AC092809.5	lncRNA	Ensembl
AL596330.1	lncRNA	Ensembl
CNIH3-AS1	lncRNA	Ensembl
LINC02813	lncRNA	Ensembl
AL391811.1	lncRNA	Ensembl
AC092811.1	lncRNA	Ensembl
LINC02765	lncRNA	Ensembl
AC099066.1	lncRNA	Ensembl
AC099066.2	lncRNA	Ensembl
AL591895.1	lncRNA	Ensembl
AL117348.1	lncRNA	Ensembl
AL512343.2	lncRNA	Ensembl
LINC01703	lncRNA	Ensembl
ACBD3-AS1	lncRNA	Ensembl
AL359704.3	lncRNA	Ensembl
ITPKB-IT1	lncRNA	Ensembl
AL359732.1	lncRNA	Ensembl
ITPKB-AS1	lncRNA	Ensembl
AL627308.3	lncRNA	Ensembl
LINC01641	lncRNA	Ensembl
AL451054.4	lncRNA	Ensembl
AL136379.1	lncRNA	Ensembl
IBA57-DT	lncRNA	Ensembl
OBSCN-AS1	lncRNA	Ensembl
AL353593.1	lncRNA	Ensembl
AL353593.3	lncRNA	Ensembl
AL670729.2	lncRNA	Ensembl
AL670729.1	lncRNA	Ensembl
AL670729.3	lncRNA	Ensembl
AL139288.1	lncRNA	Ensembl
LINC02815	lncRNA	Ensembl
LINC02814	lncRNA	Ensembl
AL117350.2	lncRNA	Ensembl
AL160004.1	lncRNA	Ensembl
LINC01682	lncRNA	Ensembl
LINC01736	lncRNA	Ensembl
AL136988.1	lncRNA	Ensembl
AL136988.2	lncRNA	Ensembl
AL118511.2	lncRNA	Ensembl
AL118511.1	lncRNA	Ensembl
AL118511.3	lncRNA	Ensembl
AL512328.1	lncRNA	Ensembl
AL118511.4	lncRNA	Ensembl
AL353052.1	lncRNA	Ensembl
AL353052.2	lncRNA	Ensembl
LINC01745	lncRNA	Ensembl
LINC01744	lncRNA	Ensembl
AL122003.2	lncRNA	Ensembl
AL360006.1	lncRNA	Ensembl
AL357972.1	lncRNA	Ensembl
LINC01132	lncRNA	Ensembl
AL360294.1	lncRNA	Ensembl
AL160408.3	lncRNA	Ensembl
AL160408.6	lncRNA	Ensembl
AL391832.4	lncRNA	Ensembl
AL391832.1	lncRNA	Ensembl
AL391832.3	lncRNA	Ensembl
LINC01348	lncRNA	Ensembl
AL732292.2	lncRNA	Ensembl
AL391832.2	lncRNA	Ensembl
LYST-AS1	lncRNA	Ensembl
AL139161.1	lncRNA	Ensembl
LINC02768	lncRNA	Ensembl
AL122018.3	lncRNA	Ensembl
LGALS8-AS1	lncRNA	Ensembl
AL359921.2	lncRNA	Ensembl
AL359921.1	lncRNA	Ensembl
AL359259.1	lncRNA	Ensembl
AL359924.1	lncRNA	Ensembl
AL356010.2	lncRNA	Ensembl
LINC01139	lncRNA	Ensembl
AL359551.1	lncRNA	Ensembl
AL583825.1	lncRNA	Ensembl
AC093426.2	lncRNA	Ensembl
AC093426.1	lncRNA	Ensembl
CHRM3-AS1	lncRNA	Ensembl
AL356361.2	lncRNA	Ensembl
AL356361.3	lncRNA	Ensembl
AL358176.4	lncRNA	Ensembl
AL365184.2	lncRNA	Ensembl
AL365184.1	lncRNA	Ensembl
AL591686.2	lncRNA	Ensembl
AL606534.3	lncRNA	Ensembl
AKT3-IT1	lncRNA	Ensembl
LINC02774	lncRNA	Ensembl
AL590483.2	lncRNA	Ensembl
AL590483.1	lncRNA	Ensembl
AL590483.4	lncRNA	Ensembl
AL358177.1	lncRNA	Ensembl
AL645465.1	lncRNA	Ensembl
AL451007.2	lncRNA	Ensembl
BX323046.2	lncRNA	Ensembl
BX323046.1	lncRNA	Ensembl
AL356512.1	lncRNA	Ensembl
AL591623.1	lncRNA	Ensembl
AL591848.3	lncRNA	Ensembl
AL591848.2	lncRNA	Ensembl
AL627095.2	lncRNA	Ensembl
C1orf229	lncRNA	Ensembl
AC104335.2	lncRNA	Ensembl
AL390728.5	lncRNA	Ensembl
AC104335.3	lncRNA	Ensembl
AL606804.1	lncRNA	Ensembl
AL390860.1	lncRNA	Ensembl
AC138089.1	lncRNA	Ensembl
AL672291.1	lncRNA	Ensembl
AL157709.1	lncRNA	Ensembl
AL355597.1	lncRNA	Ensembl
LINC00700	lncRNA	Ensembl
AL441943.2	lncRNA	Ensembl
AL441943.1	lncRNA	Ensembl
LINC02662	lncRNA	Ensembl
LINC00701	lncRNA	Ensembl
LINC02645	lncRNA	Ensembl
AL713851.1	lncRNA	Ensembl
AL355361.1	lncRNA	Ensembl
AL731533.1	lncRNA	Ensembl
AL731533.3	lncRNA	Ensembl
AL731533.2	lncRNA	Ensembl
AL451164.2	lncRNA	Ensembl
PITRM1-AS1	lncRNA	Ensembl
AL451164.3	lncRNA	Ensembl
AL451164.1	lncRNA	Ensembl
AL139280.1	lncRNA	Ensembl
LINC02668	lncRNA	Ensembl
AL139280.2	lncRNA	Ensembl
AL356433.1	lncRNA	Ensembl
LINC02669	lncRNA	Ensembl
AL357833.1	lncRNA	Ensembl
AL450322.2	lncRNA	Ensembl
AL450322.1	lncRNA	Ensembl
AL513303.1	lncRNA	Ensembl
LINC02639	lncRNA	Ensembl
LINC02660	lncRNA	Ensembl
AC025822.1	lncRNA	Ensembl
AC025822.2	lncRNA	Ensembl
LINC00702	lncRNA	Ensembl
LINC00703	lncRNA	Ensembl
AC022535.1	lncRNA	Ensembl
AC022535.3	lncRNA	Ensembl
AC022535.2	lncRNA	Ensembl
LINC00705	lncRNA	Ensembl
MANCR	lncRNA	Ensembl
AC018978.1	lncRNA	Ensembl
AL391427.1	lncRNA	Ensembl
LINC02561	lncRNA	Ensembl
AL355303.1	lncRNA	Ensembl
AL732437.1	lncRNA	Ensembl
CALML3-AS1	lncRNA	Ensembl
AL732437.3	lncRNA	Ensembl
AL732437.2	lncRNA	Ensembl
LINC02657	lncRNA	Ensembl
LINC02678	lncRNA	Ensembl
LINC02677	lncRNA	Ensembl
AL137186.2	lncRNA	Ensembl
AL137186.1	lncRNA	Ensembl
AL157395.1	lncRNA	Ensembl
LINC02649	lncRNA	Ensembl
LINC02656	lncRNA	Ensembl
LINC02642	lncRNA	Ensembl
GATA3-AS1	lncRNA	Ensembl
AL390294.1	lncRNA	Ensembl
LINC00708	lncRNA	Ensembl
AL390835.1	lncRNA	Ensembl
AC025946.1	lncRNA	Ensembl
LINC02676	lncRNA	Ensembl
AC044784.1	lncRNA	Ensembl
LINC00709	lncRNA	Ensembl
AL138773.1	lncRNA	Ensembl
LINC02663	lncRNA	Ensembl
LINC02670	lncRNA	Ensembl
AL354916.2	lncRNA	Ensembl
AL583859.1	lncRNA	Ensembl
CELF2-DT	lncRNA	Ensembl
AL583859.3	lncRNA	Ensembl
SFTA1P	lncRNA	Ensembl
CELF2-AS1	lncRNA	Ensembl
AL512631.2	lncRNA	Ensembl
AL512631.1	lncRNA	Ensembl
PROSER2-AS1	lncRNA	Ensembl
AL512770.1	lncRNA	Ensembl
AL353586.1	lncRNA	Ensembl
AL355870.2	lncRNA	Ensembl
AL355870.1	lncRNA	Ensembl
AC069544.1	lncRNA	Ensembl
LINC02654	lncRNA	Ensembl
VIM-AS1	lncRNA	Ensembl
AL133415.1	lncRNA	Ensembl
ST8SIA6-AS1	lncRNA	Ensembl
AC069023.1	lncRNA	Ensembl
SLC39A12-AS1	lncRNA	Ensembl
AL512641.1	lncRNA	Ensembl
LINC02643	lncRNA	Ensembl
MIR1915HG	lncRNA	Ensembl
AL358780.2	lncRNA	Ensembl
AL157831.2	lncRNA	Ensembl
AL139815.1	lncRNA	Ensembl
AL606469.1	lncRNA	Ensembl
AL512603.2	lncRNA	Ensembl
AL512603.1	lncRNA	Ensembl
AL157385.2	lncRNA	Ensembl
LINC00836	lncRNA	Ensembl
AL358612.1	lncRNA	Ensembl
AL390961.1	lncRNA	Ensembl
LINC02673	lncRNA	Ensembl
LINC02680	lncRNA	Ensembl
MPP7-DT	lncRNA	Ensembl
LINC02652	lncRNA	Ensembl
WAC-AS1	lncRNA	Ensembl
AL355376.1	lncRNA	Ensembl
LINC01517	lncRNA	Ensembl
LINC00837	lncRNA	Ensembl
AL158167.1	lncRNA	Ensembl
AL353796.1	lncRNA	Ensembl
AL353796.2	lncRNA	Ensembl
LINC02644	lncRNA	Ensembl
AL359532.1	lncRNA	Ensembl
ZEB1-AS1	lncRNA	Ensembl
AL359546.1	lncRNA	Ensembl
LINC02664	lncRNA	Ensembl
AL161935.3	lncRNA	Ensembl
AL161935.1	lncRNA	Ensembl
MACORIS	lncRNA	Ensembl
AL158834.2	lncRNA	Ensembl
AL158834.1	lncRNA	Ensembl
AL391839.2	lncRNA	Ensembl
AL391839.1	lncRNA	Ensembl
AL391839.3	lncRNA	Ensembl
AL121748.1	lncRNA	Ensembl
IATPR	lncRNA	Ensembl
ITGB1-DT	lncRNA	Ensembl
AL353600.1	lncRNA	Ensembl
AL353600.2	lncRNA	Ensembl
LINC02628	lncRNA	Ensembl
AL450313.1	lncRNA	Ensembl
LINC00838	lncRNA	Ensembl
LINC02629	lncRNA	Ensembl
PARD3-AS1	lncRNA	Ensembl
LINC02635	lncRNA	Ensembl
AL117336.1	lncRNA	Ensembl
AL117336.2	lncRNA	Ensembl
LINC02634	lncRNA	Ensembl
AL121749.1	lncRNA	Ensembl
AL121749.2	lncRNA	Ensembl
PCAT5	lncRNA	Ensembl
LINC02630	lncRNA	Ensembl
AL355300.1	lncRNA	Ensembl
AL590730.1	lncRNA	Ensembl
AL132657.2	lncRNA	Ensembl
AL135791.1	lncRNA	Ensembl
AL132657.1	lncRNA	Ensembl
AL133216.1	lncRNA	Ensembl
LINC00839	lncRNA	Ensembl
AL022345.4	lncRNA	Ensembl
LINC01518	lncRNA	Ensembl
AL022344.1	lncRNA	Ensembl
LINC02623	lncRNA	Ensembl
LINC01264	lncRNA	Ensembl
LINC02633	lncRNA	Ensembl
AL450326.1	lncRNA	Ensembl
AC068707.1	lncRNA	Ensembl
AL450326.3	lncRNA	Ensembl
AL645634.2	lncRNA	Ensembl
ZNF32-AS1	lncRNA	Ensembl
AL645634.1	lncRNA	Ensembl
ZNF32-AS3	lncRNA	Ensembl
ZNF32-AS2	lncRNA	Ensembl
LINC00840	lncRNA	Ensembl
LINC02658	lncRNA	Ensembl
LINC00841	lncRNA	Ensembl
AL137026.2	lncRNA	Ensembl
AL137026.1	lncRNA	Ensembl
AL137026.3	lncRNA	Ensembl
AL356157.3	lncRNA	Ensembl
AL356157.1	lncRNA	Ensembl
TMEM72-AS1	lncRNA	Ensembl
AL356056.1	lncRNA	Ensembl
LINC02637	lncRNA	Ensembl
AL356056.2	lncRNA	Ensembl
FAM245B	lncRNA	Ensembl
AL591684.1	lncRNA	Ensembl
AL591684.2	lncRNA	Ensembl
LINC02675	lncRNA	Ensembl
AC245041.2	lncRNA	Ensembl
AC245041.1	lncRNA	Ensembl
AC074325.1	lncRNA	Ensembl
AC068898.2	lncRNA	Ensembl
AC068898.1	lncRNA	Ensembl
FAM170B-AS1	lncRNA	Ensembl
C10orf71-AS1	lncRNA	Ensembl
AL138760.1	lncRNA	Ensembl
TIMM23B-AGAP6	lncRNA	Ensembl
AL442003.1	lncRNA	Ensembl
AC069547.2	lncRNA	Ensembl
AL589794.2	lncRNA	Ensembl
SGMS1-AS1	lncRNA	Ensembl
AL731537.2	lncRNA	Ensembl
AL731537.1	lncRNA	Ensembl
PRKG1-AS1	lncRNA	Ensembl
LNCAROD	lncRNA	Ensembl
AC073174.1	lncRNA	Ensembl
LINC02672	lncRNA	Ensembl
AC036101.1	lncRNA	Ensembl
AC016396.2	lncRNA	Ensembl
LINC00844	lncRNA	Ensembl
AC025038.1	lncRNA	Ensembl
AL355474.1	lncRNA	Ensembl
LINC01553	lncRNA	Ensembl
AL592430.2	lncRNA	Ensembl
ANK3-DT	lncRNA	Ensembl
AL356952.1	lncRNA	Ensembl
TMEM26-AS1	lncRNA	Ensembl
AL451049.1	lncRNA	Ensembl
LINC02625	lncRNA	Ensembl
LINC02621	lncRNA	Ensembl
AC024597.1	lncRNA	Ensembl
AC024598.1	lncRNA	Ensembl
AL590502.1	lncRNA	Ensembl
AC013287.1	lncRNA	Ensembl
LINC02671	lncRNA	Ensembl
AL513321.2	lncRNA	Ensembl
AL592466.1	lncRNA	Ensembl
LINC01515	lncRNA	Ensembl
AL133551.1	lncRNA	Ensembl
LINC02640	lncRNA	Ensembl
AL359844.1	lncRNA	Ensembl
AL450311.1	lncRNA	Ensembl
LINC02651	lncRNA	Ensembl
AC016821.1	lncRNA	Ensembl
LINC02636	lncRNA	Ensembl
AC073176.1	lncRNA	Ensembl
LINC02622	lncRNA	Ensembl
AC073176.2	lncRNA	Ensembl
UNC5B-AS1	lncRNA	Ensembl
AC073370.1	lncRNA	Ensembl
AC022392.1	lncRNA	Ensembl
AL731563.3	lncRNA	Ensembl
ZSWIM8-AS1	lncRNA	Ensembl
AC022400.1	lncRNA	Ensembl
AC022400.2	lncRNA	Ensembl
AL596247.1	lncRNA	Ensembl
AC063962.1	lncRNA	Ensembl
AC010997.3	lncRNA	Ensembl
ZNF503-AS1	lncRNA	Ensembl
ZNF503-AS2	lncRNA	Ensembl
AC010997.5	lncRNA	Ensembl
AC010997.4	lncRNA	Ensembl
AC010997.2	lncRNA	Ensembl
AC024603.1	lncRNA	Ensembl
AL450306.1	lncRNA	Ensembl
AL391421.1	lncRNA	Ensembl
DLG5-AS1	lncRNA	Ensembl
AL731555.1	lncRNA	Ensembl
LINC00595	lncRNA	Ensembl
AC012560.2	lncRNA	Ensembl
AC016820.1	lncRNA	Ensembl
ZMIZ1-AS1	lncRNA	Ensembl
AL356753.1	lncRNA	Ensembl
AL133481.1	lncRNA	Ensembl
AL133481.3	lncRNA	Ensembl
LINC02679	lncRNA	Ensembl
AL512662.2	lncRNA	Ensembl
SFTPD-AS1	lncRNA	Ensembl
TMEM254-AS1	lncRNA	Ensembl
LINC00857	lncRNA	Ensembl
AL359195.1	lncRNA	Ensembl
LINC02655	lncRNA	Ensembl
AL096706.1	lncRNA	Ensembl
LINC02650	lncRNA	Ensembl
AC069540.2	lncRNA	Ensembl
AL390786.1	lncRNA	Ensembl
AL603756.1	lncRNA	Ensembl
CERNA2	lncRNA	Ensembl
LINC00858	lncRNA	Ensembl
LINC01519	lncRNA	Ensembl
AL358787.1	lncRNA	Ensembl
LINC02647	lncRNA	Ensembl
AC025428.1	lncRNA	Ensembl
LINC01520	lncRNA	Ensembl
GRID1-AS1	lncRNA	Ensembl
AC022028.2	lncRNA	Ensembl
AL844892.2	lncRNA	Ensembl
AL844892.1	lncRNA	Ensembl
AL731569.1	lncRNA	Ensembl
AC067750.1	lncRNA	Ensembl
FAM245A	lncRNA	Ensembl
AL355334.2	lncRNA	Ensembl
AL138767.2	lncRNA	Ensembl
AL138767.3	lncRNA	Ensembl
AL138767.1	lncRNA	Ensembl
ACTA2-AS1	lncRNA	Ensembl
AL157394.3	lncRNA	Ensembl
AL157394.1	lncRNA	Ensembl
AL157400.2	lncRNA	Ensembl
AL157400.1	lncRNA	Ensembl
LINC00865	lncRNA	Ensembl
LINC01374	lncRNA	Ensembl
LINC02653	lncRNA	Ensembl
AL391704.1	lncRNA	Ensembl
AL391704.2	lncRNA	Ensembl
AL390862.1	lncRNA	Ensembl
AL365434.2	lncRNA	Ensembl
AL365434.1	lncRNA	Ensembl
LINC00502	lncRNA	Ensembl
AL731553.1	lncRNA	Ensembl
TNKS2-AS1	lncRNA	Ensembl
AL359198.1	lncRNA	Ensembl
AL161652.1	lncRNA	Ensembl
AL358613.1	lncRNA	Ensembl
AL358613.3	lncRNA	Ensembl
AL358613.2	lncRNA	Ensembl
AL157396.1	lncRNA	Ensembl
AL358154.1	lncRNA	Ensembl
AL138759.1	lncRNA	Ensembl
AL157834.1	lncRNA	Ensembl
AL157834.4	lncRNA	Ensembl
AL136181.1	lncRNA	Ensembl
AL355490.2	lncRNA	Ensembl
AL355490.3	lncRNA	Ensembl
LINC00866	lncRNA	Ensembl
AL139241.1	lncRNA	Ensembl
AL139243.1	lncRNA	Ensembl
LINC01475	lncRNA	Ensembl
AL513542.1	lncRNA	Ensembl
AL391684.1	lncRNA	Ensembl
AL353719.1	lncRNA	Ensembl
AL133353.1	lncRNA	Ensembl
DNMBP-AS1	lncRNA	Ensembl
LBX1-AS1	lncRNA	Ensembl
AL133387.1	lncRNA	Ensembl
AL133387.2	lncRNA	Ensembl
LINC02681	lncRNA	Ensembl
LINC01514	lncRNA	Ensembl
AL391121.1	lncRNA	Ensembl
AL133355.1	lncRNA	Ensembl
LINC02620	lncRNA	Ensembl
AL161646.1	lncRNA	Ensembl
LINC02627	lncRNA	Ensembl
AL731574.1	lncRNA	Ensembl
AL589166.1	lncRNA	Ensembl
LINC02624	lncRNA	Ensembl
AL133395.1	lncRNA	Ensembl
LINC01435	lncRNA	Ensembl
AL353740.1	lncRNA	Ensembl
LINC02661	lncRNA	Ensembl
AL360182.2	lncRNA	Ensembl
AL355512.1	lncRNA	Ensembl
AC021035.1	lncRNA	Ensembl
AL136119.1	lncRNA	Ensembl
AL158212.3	lncRNA	Ensembl
AL158212.1	lncRNA	Ensembl
AL158212.2	lncRNA	Ensembl
AL133482.1	lncRNA	Ensembl
AL592546.2	lncRNA	Ensembl
AL592546.3	lncRNA	Ensembl
AC022023.2	lncRNA	Ensembl
AL137025.1	lncRNA	Ensembl
LINC02626	lncRNA	Ensembl
AC016042.1	lncRNA	Ensembl
AC012470.1	lncRNA	Ensembl
AL731557.1	lncRNA	Ensembl
AL391988.1	lncRNA	Ensembl
MIR3663HG	lncRNA	Ensembl
EMX2OS	lncRNA	Ensembl
AC005871.2	lncRNA	Ensembl
AL356419.1	lncRNA	Ensembl
AC005871.1	lncRNA	Ensembl
LINC02674	lncRNA	Ensembl
AL513324.1	lncRNA	Ensembl
AC022395.1	lncRNA	Ensembl
CASC2	lncRNA	Ensembl
AL354863.1	lncRNA	Ensembl
LINC00867	lncRNA	Ensembl
AL139407.1	lncRNA	Ensembl
GRK5-IT1	lncRNA	Ensembl
AC010998.3	lncRNA	Ensembl
AC010998.1	lncRNA	Ensembl
LINC01153	lncRNA	Ensembl
AC009988.1	lncRNA	Ensembl
AC025947.1	lncRNA	Ensembl
AL731566.3	lncRNA	Ensembl
AL731566.2	lncRNA	Ensembl
AC063960.1	lncRNA	Ensembl
BX842242.1	lncRNA	Ensembl
LINC02641	lncRNA	Ensembl
AL160290.1	lncRNA	Ensembl
AL357127.2	lncRNA	Ensembl
AL357127.1	lncRNA	Ensembl
AL445237.1	lncRNA	Ensembl
FAM53B-AS1	lncRNA	Ensembl
AL731577.1	lncRNA	Ensembl
AL731577.2	lncRNA	Ensembl
AL731571.1	lncRNA	Ensembl
AL157888.1	lncRNA	Ensembl
TEX36-AS1	lncRNA	Ensembl
AL589787.2	lncRNA	Ensembl
LINC00601	lncRNA	Ensembl
AL589787.1	lncRNA	Ensembl
AL158166.2	lncRNA	Ensembl
AL158166.1	lncRNA	Ensembl
LINC01163	lncRNA	Ensembl
AL390763.1	lncRNA	Ensembl
LINC02667	lncRNA	Ensembl
AL355537.1	lncRNA	Ensembl
AL355537.2	lncRNA	Ensembl
AL391869.1	lncRNA	Ensembl
AL359508.1	lncRNA	Ensembl
LINC02646	lncRNA	Ensembl
AC016816.1	lncRNA	Ensembl
TCERG1L-AS1	lncRNA	Ensembl
LINC01164	lncRNA	Ensembl
AL450307.1	lncRNA	Ensembl
FP565171.1	lncRNA	Ensembl
AL162274.2	lncRNA	Ensembl
AL162274.1	lncRNA	Ensembl
AL451069.2	lncRNA	Ensembl
AL451069.3	lncRNA	Ensembl
C10orf91	lncRNA	Ensembl
LINC01165	lncRNA	Ensembl
AL451069.1	lncRNA	Ensembl
LINC01167	lncRNA	Ensembl
LINC01168	lncRNA	Ensembl
ADGRA1-AS1	lncRNA	Ensembl
LINC01166	lncRNA	Ensembl
LINC02688	lncRNA	Ensembl
AC061979.1	lncRNA	Ensembl
TOLLIP-AS1	lncRNA	Ensembl
AC136297.1	lncRNA	Ensembl
AC091196.1	lncRNA	Ensembl
LINC02689	lncRNA	Ensembl
KRTAP5-AS1	lncRNA	Ensembl
AP006285.1	lncRNA	Ensembl
FAM99A	lncRNA	Ensembl
FAM99B	lncRNA	Ensembl
LINC02708	lncRNA	Ensembl
AC068580.3	lncRNA	Ensembl
AC068580.1	lncRNA	Ensembl
AC068580.5	lncRNA	Ensembl
AC068580.2	lncRNA	Ensembl
AC051649.1	lncRNA	Ensembl
LINC01150	lncRNA	Ensembl
MRPL23-AS1	lncRNA	Ensembl
LINC01219	lncRNA	Ensembl
H19	lncRNA	Ensembl
AC132217.1	lncRNA	Ensembl
IGF2-AS	lncRNA	Ensembl
CD81-AS1	lncRNA	Ensembl
KCNQ1DN	lncRNA	Ensembl
KCNQ1-AS1	lncRNA	Ensembl
AC108448.1	lncRNA	Ensembl
MRGPRG-AS1	lncRNA	Ensembl
AC109309.1	lncRNA	Ensembl
AC123788.1	lncRNA	Ensembl
AC090587.1	lncRNA	Ensembl
AC090587.2	lncRNA	Ensembl
RRM1-AS1	lncRNA	Ensembl
LINC02749	lncRNA	Ensembl
C11orf40	lncRNA	Ensembl
AC113331.1	lncRNA	Ensembl
AC104389.2	lncRNA	Ensembl
BGLT3	lncRNA	Ensembl
AC068733.1	lncRNA	Ensembl
AC068733.3	lncRNA	Ensembl
AC027804.1	lncRNA	Ensembl
AC044810.2	lncRNA	Ensembl
AC044810.3	lncRNA	Ensembl
RIC3-DT	lncRNA	Ensembl
AC091053.2	lncRNA	Ensembl
AP006259.1	lncRNA	Ensembl
AC132192.1	lncRNA	Ensembl
AC132192.2	lncRNA	Ensembl
AC116535.2	lncRNA	Ensembl
AC069360.1	lncRNA	Ensembl
ZBED5-AS1	lncRNA	Ensembl
LINC02752	lncRNA	Ensembl
KC877392.1	lncRNA	Ensembl
AC023946.1	lncRNA	Ensembl
AC104031.1	lncRNA	Ensembl
AC104383.1	lncRNA	Ensembl
AC124276.1	lncRNA	Ensembl
AC124276.2	lncRNA	Ensembl
LINC02547	lncRNA	Ensembl
AC009806.1	lncRNA	Ensembl
AC107881.1	lncRNA	Ensembl
LINC00958	lncRNA	Ensembl
RASSF10-DT	lncRNA	Ensembl
AC013762.1	lncRNA	Ensembl
AC021269.3	lncRNA	Ensembl
FAR1-IT1	lncRNA	Ensembl
LINC02683	lncRNA	Ensembl
LINC02548	lncRNA	Ensembl
AC027779.1	lncRNA	Ensembl
LINC02545	lncRNA	Ensembl
LINC02751	lncRNA	Ensembl
AC073172.1	lncRNA	Ensembl
AC087379.2	lncRNA	Ensembl
AC087379.1	lncRNA	Ensembl
AC009869.1	lncRNA	Ensembl
LINC02682	lncRNA	Ensembl
AC103794.1	lncRNA	Ensembl
AC124301.1	lncRNA	Ensembl
LINC02729	lncRNA	Ensembl
AC090099.2	lncRNA	Ensembl
AC090099.1	lncRNA	Ensembl
AC103974.2	lncRNA	Ensembl
AC103974.1	lncRNA	Ensembl
AC023078.1	lncRNA	Ensembl
NAV2-AS2	lncRNA	Ensembl
NAV2-AS1	lncRNA	Ensembl
AC090707.2	lncRNA	Ensembl
AC090707.1	lncRNA	Ensembl
AC104009.1	lncRNA	Ensembl
AC040936.1	lncRNA	Ensembl
LINC01495	lncRNA	Ensembl
AC055878.1	lncRNA	Ensembl
AC006299.1	lncRNA	Ensembl
LINC02718	lncRNA	Ensembl
LINC02726	lncRNA	Ensembl
AC100768.1	lncRNA	Ensembl
LINC02686	lncRNA	Ensembl
LINC02699	lncRNA	Ensembl
AC013799.1	lncRNA	Ensembl
AC021698.1	lncRNA	Ensembl
BBOX1-AS1	lncRNA	Ensembl
AC090159.1	lncRNA	Ensembl
AC103796.1	lncRNA	Ensembl
AC013714.1	lncRNA	Ensembl
LINC02758	lncRNA	Ensembl
LINC02742	lncRNA	Ensembl
AC090791.1	lncRNA	Ensembl
LINC02755	lncRNA	Ensembl
AL353699.1	lncRNA	Ensembl
AL358944.1	lncRNA	Ensembl
MPPED2-AS1	lncRNA	Ensembl
AL122014.1	lncRNA	Ensembl
CSTF3-DT	lncRNA	Ensembl
FBXO3-DT	lncRNA	Ensembl
AC113192.3	lncRNA	Ensembl
LINC02722	lncRNA	Ensembl
AC113192.1	lncRNA	Ensembl
AC132216.1	lncRNA	Ensembl
LINC02721	lncRNA	Ensembl
AC090469.2	lncRNA	Ensembl
LINC02707	lncRNA	Ensembl
AL137224.1	lncRNA	Ensembl
AL356215.1	lncRNA	Ensembl
CD44-AS1	lncRNA	Ensembl
AL133330.1	lncRNA	Ensembl
AL133330.2	lncRNA	Ensembl
AC090625.2	lncRNA	Ensembl
AL135934.1	lncRNA	Ensembl
AL138812.1	lncRNA	Ensembl
AC090692.1	lncRNA	Ensembl
AC090692.2	lncRNA	Ensembl
AC090692.3	lncRNA	Ensembl
AL136146.2	lncRNA	Ensembl
AC087277.1	lncRNA	Ensembl
AC087277.2	lncRNA	Ensembl
AC009656.1	lncRNA	Ensembl
LINC02760	lncRNA	Ensembl
AC021713.1	lncRNA	Ensembl
LINC02759	lncRNA	Ensembl
LINC01493	lncRNA	Ensembl
AC021723.2	lncRNA	Ensembl
AC090138.1	lncRNA	Ensembl
LINC02741	lncRNA	Ensembl
AC023442.2	lncRNA	Ensembl
AC023442.3	lncRNA	Ensembl
LINC01499	lncRNA	Ensembl
LINC02745	lncRNA	Ensembl
LINC02740	lncRNA	Ensembl
AC087276.3	lncRNA	Ensembl
AC087276.4	lncRNA	Ensembl
ALKBH3-AS1	lncRNA	Ensembl
AC087521.1	lncRNA	Ensembl
AC134775.1	lncRNA	Ensembl
AC087521.3	lncRNA	Ensembl
AC010768.4	lncRNA	Ensembl
AC010768.1	lncRNA	Ensembl
AC010768.2	lncRNA	Ensembl
TSPAN18-AS1	lncRNA	Ensembl
LINC02704	lncRNA	Ensembl
LINC02685	lncRNA	Ensembl
AC068858.1	lncRNA	Ensembl
AC103681.1	lncRNA	Ensembl
LINC02696	lncRNA	Ensembl
LINC02687	lncRNA	Ensembl
AC103681.2	lncRNA	Ensembl
AC103855.3	lncRNA	Ensembl
AC018716.2	lncRNA	Ensembl
AC018716.1	lncRNA	Ensembl
AC103855.1	lncRNA	Ensembl
AC103855.2	lncRNA	Ensembl
AC087442.1	lncRNA	Ensembl
AC044839.1	lncRNA	Ensembl
AC044839.2	lncRNA	Ensembl
LINC02690	lncRNA	Ensembl
LINC02716	lncRNA	Ensembl
AC044839.3	lncRNA	Ensembl
AC024475.3	lncRNA	Ensembl
AC116021.1	lncRNA	Ensembl
LINC02710	lncRNA	Ensembl
LINC02489	lncRNA	Ensembl
AC090559.1	lncRNA	Ensembl
AC090559.2	lncRNA	Ensembl
KF459542.1	lncRNA	Ensembl
PTPRJ-AS1	lncRNA	Ensembl
AC109635.7	lncRNA	Ensembl
LINC02735	lncRNA	Ensembl
AP000781.1	lncRNA	Ensembl
AP002893.1	lncRNA	Ensembl
AP000662.1	lncRNA	Ensembl
AP004247.2	lncRNA	Ensembl
AP003557.2	lncRNA	Ensembl
AP003557.1	lncRNA	Ensembl
AP001350.1	lncRNA	Ensembl
AP001652.1	lncRNA	Ensembl
AP001636.3	lncRNA	Ensembl
FAM111A-DT	lncRNA	Ensembl
AP000640.1	lncRNA	Ensembl
LINC02705	lncRNA	Ensembl
AP000777.2	lncRNA	Ensembl
AP003721.4	lncRNA	Ensembl
AP003721.3	lncRNA	Ensembl
AP003721.1	lncRNA	Ensembl
AP000777.3	lncRNA	Ensembl
AP000777.1	lncRNA	Ensembl
AP003721.2	lncRNA	Ensembl
AP003037.1	lncRNA	Ensembl
AP002754.2	lncRNA	Ensembl
AP002754.1	lncRNA	Ensembl
MYRF-AS1	lncRNA	Ensembl
LINC02733	lncRNA	Ensembl
AP002793.1	lncRNA	Ensembl
AP003306.2	lncRNA	Ensembl
AP003306.1	lncRNA	Ensembl
AP001160.4	lncRNA	Ensembl
AP001160.1	lncRNA	Ensembl
SNHG1	lncRNA	Ensembl
AP000438.1	lncRNA	Ensembl
AP001591.1	lncRNA	Ensembl
AP000753.1	lncRNA	Ensembl
AP000753.2	lncRNA	Ensembl
AP006333.3	lncRNA	Ensembl
AP006333.2	lncRNA	Ensembl
AP001453.2	lncRNA	Ensembl
PPP1R14B-AS1	lncRNA	Ensembl
AP001453.4	lncRNA	Ensembl
FLRT1	lncRNA	Ensembl
AP001453.3	lncRNA	Ensembl
AP003774.2	lncRNA	Ensembl
LINC02723	lncRNA	Ensembl
AP003774.1	lncRNA	Ensembl
LINC02724	lncRNA	Ensembl
AP005273.1	lncRNA	Ensembl
AP005273.2	lncRNA	Ensembl
NRXN2-AS1	lncRNA	Ensembl
AP001462.1	lncRNA	Ensembl
MIR194-2HG	lncRNA	Ensembl
AP003068.2	lncRNA	Ensembl
AP000944.6	lncRNA	Ensembl
AP000944.7	lncRNA	Ensembl
NEAT1	lncRNA	Ensembl
AP000944.1	lncRNA	Ensembl
LINC02736	lncRNA	Ensembl
AP000769.6	lncRNA	Ensembl
AP000769.2	lncRNA	Ensembl
MALAT1	lncRNA	Ensembl
ZNRD2-AS1	lncRNA	Ensembl
AP001266.2	lncRNA	Ensembl
RELA-DT	lncRNA	Ensembl
OVOL1-AS1	lncRNA	Ensembl
AP001266.1	lncRNA	Ensembl
C11orf72	lncRNA	Ensembl
AP003385.3	lncRNA	Ensembl
OR7E11P	lncRNA	Ensembl
AP002813.1	lncRNA	Ensembl
AP003096.1	lncRNA	Ensembl
LINC02701	lncRNA	Ensembl
AP000808.1	lncRNA	Ensembl
AP003071.4	lncRNA	Ensembl
AP003071.3	lncRNA	Ensembl
MRGPRF-AS1	lncRNA	Ensembl
AP003071.2	lncRNA	Ensembl
AP005233.2	lncRNA	Ensembl
AP005233.1	lncRNA	Ensembl
AP000439.2	lncRNA	Ensembl
AP000439.1	lncRNA	Ensembl
LINC02747	lncRNA	Ensembl
LINC01488	lncRNA	Ensembl
AP000439.3	lncRNA	Ensembl
AP007216.2	lncRNA	Ensembl
AP007216.1	lncRNA	Ensembl
AP003555.1	lncRNA	Ensembl
AP003555.2	lncRNA	Ensembl
LINC02753	lncRNA	Ensembl
ANO1-AS1	lncRNA	Ensembl
AP000879.1	lncRNA	Ensembl
AP000879.2	lncRNA	Ensembl
AP002336.2	lncRNA	Ensembl
AP002336.1	lncRNA	Ensembl
AP002336.3	lncRNA	Ensembl
AP001271.1	lncRNA	Ensembl
AP000487.1	lncRNA	Ensembl
AP002387.2	lncRNA	Ensembl
AP003498.2	lncRNA	Ensembl
AP000867.5	lncRNA	Ensembl
AP003498.1	lncRNA	Ensembl
AP003498.3	lncRNA	Ensembl
AP003785.1	lncRNA	Ensembl
LINC01537	lncRNA	Ensembl
AP005019.1	lncRNA	Ensembl
AP003065.2	lncRNA	Ensembl
AP003175.1	lncRNA	Ensembl
AP001972.4	lncRNA	Ensembl
AP001922.2	lncRNA	Ensembl
AP001922.3	lncRNA	Ensembl
AP001922.1	lncRNA	Ensembl
AP003031.3	lncRNA	Ensembl
UVRAG-DT	lncRNA	Ensembl
AP002340.1	lncRNA	Ensembl
AP000785.1	lncRNA	Ensembl
LINC02761	lncRNA	Ensembl
AP002360.2	lncRNA	Ensembl
AP001189.5	lncRNA	Ensembl
LINC02757	lncRNA	Ensembl
AP001189.3	lncRNA	Ensembl
AP001189.1	lncRNA	Ensembl
AP001189.4	lncRNA	Ensembl
AP003119.1	lncRNA	Ensembl
AP003119.2	lncRNA	Ensembl
AP003119.3	lncRNA	Ensembl
AP002498.1	lncRNA	Ensembl
AP003680.1	lncRNA	Ensembl
RSF1-IT2	lncRNA	Ensembl
AP003032.2	lncRNA	Ensembl
AP003032.1	lncRNA	Ensembl
KCTD21-AS1	lncRNA	Ensembl
AP003110.1	lncRNA	Ensembl
AP001978.1	lncRNA	Ensembl
AP006295.1	lncRNA	Ensembl
LINC02720	lncRNA	Ensembl
AP003398.2	lncRNA	Ensembl
AP003464.1	lncRNA	Ensembl
MIR4300HG	lncRNA	Ensembl
AP000793.1	lncRNA	Ensembl
LINC02734	lncRNA	Ensembl
RAB30-DT	lncRNA	Ensembl
AP000873.2	lncRNA	Ensembl
PCF11-AS1	lncRNA	Ensembl
AP000873.3	lncRNA	Ensembl
AP001767.3	lncRNA	Ensembl
AP000873.4	lncRNA	Ensembl
AP000446.1	lncRNA	Ensembl
AP003128.1	lncRNA	Ensembl
LINC02695	lncRNA	Ensembl
AP001831.1	lncRNA	Ensembl
AP003059.1	lncRNA	Ensembl
AP003059.2	lncRNA	Ensembl
AP000654.1	lncRNA	Ensembl
FZD4-DT	lncRNA	Ensembl
LINC02711	lncRNA	Ensembl
AP005436.3	lncRNA	Ensembl
AP005436.2	lncRNA	Ensembl
GRM5-AS1	lncRNA	Ensembl
AP003120.1	lncRNA	Ensembl
AP003400.1	lncRNA	Ensembl
DISC1FP1	lncRNA	Ensembl
LINC02748	lncRNA	Ensembl
LINC02756	lncRNA	Ensembl
AP003171.1	lncRNA	Ensembl
LINC02746	lncRNA	Ensembl
AP003969.1	lncRNA	Ensembl
SCARNA9	lncRNA	Ensembl
AP002784.1	lncRNA	Ensembl
AP000786.1	lncRNA	Ensembl
AP002383.2	lncRNA	Ensembl
AP000787.1	lncRNA	Ensembl
AP001790.1	lncRNA	Ensembl
AP000820.2	lncRNA	Ensembl
AP000820.1	lncRNA	Ensembl
LINC02737	lncRNA	Ensembl
AP003066.1	lncRNA	Ensembl
JRKL-AS1	lncRNA	Ensembl
LINC02553	lncRNA	Ensembl
LINC02713	lncRNA	Ensembl
AP002428.1	lncRNA	Ensembl
AP001351.1	lncRNA	Ensembl
AP000942.2	lncRNA	Ensembl
AP000942.5	lncRNA	Ensembl
AP001830.1	lncRNA	Ensembl
AP001830.2	lncRNA	Ensembl
AP000851.1	lncRNA	Ensembl
AP001486.2	lncRNA	Ensembl
AP002989.1	lncRNA	Ensembl
LINC02552	lncRNA	Ensembl
AP000813.1	lncRNA	Ensembl
AP001001.1	lncRNA	Ensembl
LINC02719	lncRNA	Ensembl
AP002001.3	lncRNA	Ensembl
AP003173.1	lncRNA	Ensembl
AP000766.1	lncRNA	Ensembl
AP003307.2	lncRNA	Ensembl
AP003027.1	lncRNA	Ensembl
AP003123.1	lncRNA	Ensembl
AP003049.2	lncRNA	Ensembl
LINC02715	lncRNA	Ensembl
LINC02732	lncRNA	Ensembl
AP003973.2	lncRNA	Ensembl
LINC02550	lncRNA	Ensembl
AP003973.3	lncRNA	Ensembl
AP003973.4	lncRNA	Ensembl
COLCA1	lncRNA	Ensembl
AP002448.1	lncRNA	Ensembl
AP002008.3	lncRNA	Ensembl
AP002008.4	lncRNA	Ensembl
AP002008.1	lncRNA	Ensembl
AC016902.1	lncRNA	Ensembl
AP003100.2	lncRNA	Ensembl
AP003100.3	lncRNA	Ensembl
AP003100.1	lncRNA	Ensembl
AP000802.1	lncRNA	Ensembl
AP003170.4	lncRNA	Ensembl
AP003170.3	lncRNA	Ensembl
AP002518.1	lncRNA	Ensembl
AP003174.2	lncRNA	Ensembl
AP003174.1	lncRNA	Ensembl
AP000997.2	lncRNA	Ensembl
AP000997.3	lncRNA	Ensembl
LINC02698	lncRNA	Ensembl
LINC02703	lncRNA	Ensembl
LINC02151	lncRNA	Ensembl
LINC02702	lncRNA	Ensembl
AP006216.1	lncRNA	Ensembl
AP006216.2	lncRNA	Ensembl
AP006216.3	lncRNA	Ensembl
APOA1-AS	lncRNA	Ensembl
AP002954.2	lncRNA	Ensembl
AP004609.5	lncRNA	Ensembl
AP004609.3	lncRNA	Ensembl
AP002954.1	lncRNA	Ensembl
CCDC84-DT	lncRNA	Ensembl
AP003392.1	lncRNA	Ensembl
AP003392.3	lncRNA	Ensembl
AP003392.4	lncRNA	Ensembl
AP003392.5	lncRNA	Ensembl
NECTIN1-AS1	lncRNA	Ensembl
AP003390.1	lncRNA	Ensembl
AP001994.2	lncRNA	Ensembl
AP001994.3	lncRNA	Ensembl
AP001360.3	lncRNA	Ensembl
LINC02744	lncRNA	Ensembl
AP001360.1	lncRNA	Ensembl
AP001360.2	lncRNA	Ensembl
AP000679.1	lncRNA	Ensembl
AP001150.1	lncRNA	Ensembl
AP001977.1	lncRNA	Ensembl
AP001924.2	lncRNA	Ensembl
AP001924.1	lncRNA	Ensembl
MIR100HG	lncRNA	Ensembl
AP002762.3	lncRNA	Ensembl
AP000926.2	lncRNA	Ensembl
LINC02727	lncRNA	Ensembl
AP001970.1	lncRNA	Ensembl
AP002765.1	lncRNA	Ensembl
AP001804.1	lncRNA	Ensembl
AP003501.1	lncRNA	Ensembl
AP003501.2	lncRNA	Ensembl
CCDC15-DT	lncRNA	Ensembl
AP000866.1	lncRNA	Ensembl
AP001007.2	lncRNA	Ensembl
PKNOX2-AS1	lncRNA	Ensembl
AP001007.3	lncRNA	Ensembl
AP000842.3	lncRNA	Ensembl
AP000821.1	lncRNA	Ensembl
AP000821.2	lncRNA	Ensembl
AP001893.3	lncRNA	Ensembl
AP001893.1	lncRNA	Ensembl
AP002833.2	lncRNA	Ensembl
KIRREL3-AS3	lncRNA	Ensembl
AP002833.1	lncRNA	Ensembl
KIRREL3-AS2	lncRNA	Ensembl
AP001993.1	lncRNA	Ensembl
AP003121.1	lncRNA	Ensembl
LINC02712	lncRNA	Ensembl
LINC02725	lncRNA	Ensembl
LINC02098	lncRNA	Ensembl
ETS1-AS1	lncRNA	Ensembl
AP001122.1	lncRNA	Ensembl
AP003500.1	lncRNA	Ensembl
LINC01395	lncRNA	Ensembl
LINC00167	lncRNA	Ensembl
C11orf44	lncRNA	Ensembl
LINC02551	lncRNA	Ensembl
AP003486.1	lncRNA	Ensembl
AP003486.2	lncRNA	Ensembl
AP002856.3	lncRNA	Ensembl
AP002856.1	lncRNA	Ensembl
AP002856.4	lncRNA	Ensembl
AP002856.2	lncRNA	Ensembl
AP004606.1	lncRNA	Ensembl
LINC02743	lncRNA	Ensembl
LINC02730	lncRNA	Ensembl
AP000911.1	lncRNA	Ensembl
LINC02731	lncRNA	Ensembl
AP001775.2	lncRNA	Ensembl
AP004550.1	lncRNA	Ensembl
AP004608.1	lncRNA	Ensembl
AP001999.1	lncRNA	Ensembl
AP001999.3	lncRNA	Ensembl
LINC02706	lncRNA	Ensembl
AP001999.2	lncRNA	Ensembl
LINC02697	lncRNA	Ensembl
AP003062.2	lncRNA	Ensembl
LINC02717	lncRNA	Ensembl
LINC02684	lncRNA	Ensembl
AC007406.1	lncRNA	Ensembl
AC007406.4	lncRNA	Ensembl
AC007406.2	lncRNA	Ensembl
AC007406.5	lncRNA	Ensembl
AC007406.3	lncRNA	Ensembl
LINC02455	lncRNA	Ensembl
NINJ2-AS1	lncRNA	Ensembl
LINC00942	lncRNA	Ensembl
AC125807.2	lncRNA	Ensembl
TSPAN9-IT1	lncRNA	Ensembl
AC006207.1	lncRNA	Ensembl
AC005842.1	lncRNA	Ensembl
AC084375.1	lncRNA	Ensembl
CCND2-AS1	lncRNA	Ensembl
AC005906.2	lncRNA	Ensembl
AC005906.3	lncRNA	Ensembl
LINC02443	lncRNA	Ensembl
AC006206.2	lncRNA	Ensembl
AC006206.1	lncRNA	Ensembl
AC007848.2	lncRNA	Ensembl
AC007848.1	lncRNA	Ensembl
AC005845.1	lncRNA	Ensembl
AC005840.2	lncRNA	Ensembl
CD27-AS1	lncRNA	Ensembl
AC005840.4	lncRNA	Ensembl
AC006064.5	lncRNA	Ensembl
AC018653.3	lncRNA	Ensembl
AC018653.4	lncRNA	Ensembl
AC018653.1	lncRNA	Ensembl
AC006517.6	lncRNA	Ensembl
AC006511.7	lncRNA	Ensembl
AC006511.5	lncRNA	Ensembl
AC092746.1	lncRNA	Ensembl
AC092490.2	lncRNA	Ensembl
A2M-AS1	lncRNA	Ensembl
LINC00612	lncRNA	Ensembl
AC009533.4	lncRNA	Ensembl
AC009533.5	lncRNA	Ensembl
LINC02367	lncRNA	Ensembl
LINC00987	lncRNA	Ensembl
AC010175.1	lncRNA	Ensembl
AC010186.3	lncRNA	Ensembl
LINC02390	lncRNA	Ensembl
AC092821.4	lncRNA	Ensembl
AC010186.4	lncRNA	Ensembl
AC091814.1	lncRNA	Ensembl
AC115676.1	lncRNA	Ensembl
LINC02617	lncRNA	Ensembl
LINC02598	lncRNA	Ensembl
AC022075.1	lncRNA	Ensembl
LINC02446	lncRNA	Ensembl
AC134349.1	lncRNA	Ensembl
AC244131.2	lncRNA	Ensembl
LINC01252	lncRNA	Ensembl
AC007450.1	lncRNA	Ensembl
LOH12CR2	lncRNA	Ensembl
AC008115.4	lncRNA	Ensembl
AC008115.2	lncRNA	Ensembl
GPRC5D-AS1	lncRNA	Ensembl
AC007688.3	lncRNA	Ensembl
AC022276.1	lncRNA	Ensembl
LINC01559	lncRNA	Ensembl
AC092112.1	lncRNA	Ensembl
LINC01489	lncRNA	Ensembl
RERG-IT1	lncRNA	Ensembl
AC007528.1	lncRNA	Ensembl
AC007529.2	lncRNA	Ensembl
AC092793.1	lncRNA	Ensembl
AC092110.1	lncRNA	Ensembl
AC087242.1	lncRNA	Ensembl
AC092828.1	lncRNA	Ensembl
AC024901.1	lncRNA	Ensembl
AC126468.1	lncRNA	Ensembl
LINC02468	lncRNA	Ensembl
LINC02398	lncRNA	Ensembl
AC129102.1	lncRNA	Ensembl
AC008250.1	lncRNA	Ensembl
AC007671.1	lncRNA	Ensembl
AC087235.1	lncRNA	Ensembl
LINC00477	lncRNA	Ensembl
AC023796.1	lncRNA	Ensembl
AC023796.2	lncRNA	Ensembl
AC092794.1	lncRNA	Ensembl
AC092794.2	lncRNA	Ensembl
AC087239.1	lncRNA	Ensembl
AC022367.1	lncRNA	Ensembl
AC019209.3	lncRNA	Ensembl
AC019209.2	lncRNA	Ensembl
AC019209.1	lncRNA	Ensembl
RASSF8-AS1	lncRNA	Ensembl
AC022509.3	lncRNA	Ensembl
AC022509.5	lncRNA	Ensembl
AC092747.1	lncRNA	Ensembl
ARNTL2-AS1	lncRNA	Ensembl
AC087257.1	lncRNA	Ensembl
AC009511.2	lncRNA	Ensembl
AC009511.1	lncRNA	Ensembl
AC008011.2	lncRNA	Ensembl
AC022364.1	lncRNA	Ensembl
AC022079.2	lncRNA	Ensembl
AC022081.1	lncRNA	Ensembl
AC012150.2	lncRNA	Ensembl
AC012150.1	lncRNA	Ensembl
AC023511.3	lncRNA	Ensembl
AC023511.1	lncRNA	Ensembl
LINC02386	lncRNA	Ensembl
AC078776.1	lncRNA	Ensembl
AC012673.1	lncRNA	Ensembl
AC010198.2	lncRNA	Ensembl
DDX11-AS1	lncRNA	Ensembl
AC024940.6	lncRNA	Ensembl
AC024940.1	lncRNA	Ensembl
LINC02387	lncRNA	Ensembl
AC023157.3	lncRNA	Ensembl
LINC02422	lncRNA	Ensembl
AC016957.2	lncRNA	Ensembl
AC048344.1	lncRNA	Ensembl
AC048344.4	lncRNA	Ensembl
AC084824.6	lncRNA	Ensembl
AC084824.4	lncRNA	Ensembl
AC084824.5	lncRNA	Ensembl
AC087588.3	lncRNA	Ensembl
AC087588.2	lncRNA	Ensembl
AC087311.2	lncRNA	Ensembl
AC023158.1	lncRNA	Ensembl
AC023158.2	lncRNA	Ensembl
AC046130.2	lncRNA	Ensembl
AC046130.3	lncRNA	Ensembl
AC087897.2	lncRNA	Ensembl
CPNE8-AS1	lncRNA	Ensembl
LINC02406	lncRNA	Ensembl
AC121334.4	lncRNA	Ensembl
LINC02555	lncRNA	Ensembl
LINC02471	lncRNA	Ensembl
LRRK2-DT	lncRNA	Ensembl
LINC02400	lncRNA	Ensembl
AC090630.1	lncRNA	Ensembl
AC006197.2	lncRNA	Ensembl
LINC02402	lncRNA	Ensembl
LINC02451	lncRNA	Ensembl
LINC02450	lncRNA	Ensembl
AC012038.2	lncRNA	Ensembl
AC012038.1	lncRNA	Ensembl
LINC02461	lncRNA	Ensembl
AC025253.2	lncRNA	Ensembl
AC025253.1	lncRNA	Ensembl
AC008127.1	lncRNA	Ensembl
AC009248.3	lncRNA	Ensembl
AC008124.1	lncRNA	Ensembl
AC079950.1	lncRNA	Ensembl
AC009464.1	lncRNA	Ensembl
AC025031.3	lncRNA	Ensembl
AC025031.2	lncRNA	Ensembl
AC008014.1	lncRNA	Ensembl
AC025031.1	lncRNA	Ensembl
AC025031.4	lncRNA	Ensembl
AC079906.1	lncRNA	Ensembl
PCED1B-AS1	lncRNA	Ensembl
AC008083.3	lncRNA	Ensembl
AC008083.4	lncRNA	Ensembl
AC008083.2	lncRNA	Ensembl
LINC02416	lncRNA	Ensembl
LINC02156	lncRNA	Ensembl
AC004241.3	lncRNA	Ensembl
AC004241.1	lncRNA	Ensembl
AC004241.2	lncRNA	Ensembl
AC004801.5	lncRNA	Ensembl
AC004801.6	lncRNA	Ensembl
AC121338.1	lncRNA	Ensembl
AC121338.2	lncRNA	Ensembl
AC004801.4	lncRNA	Ensembl
AC004801.3	lncRNA	Ensembl
AC117498.2	lncRNA	Ensembl
ADCY6-DT	lncRNA	Ensembl
AC011603.4	lncRNA	Ensembl
DDN-AS1	lncRNA	Ensembl
AC011603.2	lncRNA	Ensembl
AC011603.3	lncRNA	Ensembl
AC010173.1	lncRNA	Ensembl
AC125611.3	lncRNA	Ensembl
AC125611.4	lncRNA	Ensembl
AC131157.1	lncRNA	Ensembl
LINC02396	lncRNA	Ensembl
LINC02395	lncRNA	Ensembl
AC025154.2	lncRNA	Ensembl
AC025154.1	lncRNA	Ensembl
AC074032.1	lncRNA	Ensembl
AC008147.1	lncRNA	Ensembl
AC008121.3	lncRNA	Ensembl
AC008121.4	lncRNA	Ensembl
AC139768.1	lncRNA	Ensembl
AC068987.1	lncRNA	Ensembl
AC068987.3	lncRNA	Ensembl
AC068987.2	lncRNA	Ensembl
FIGNL2-DT	lncRNA	Ensembl
NR4A1AS	lncRNA	Ensembl
AC025259.1	lncRNA	Ensembl
C12orf80	lncRNA	Ensembl
LINC00592	lncRNA	Ensembl
AC078864.1	lncRNA	Ensembl
AC078865.1	lncRNA	Ensembl
AC055736.1	lncRNA	Ensembl
KRT73-AS1	lncRNA	Ensembl
AC055716.3	lncRNA	Ensembl
AC068888.2	lncRNA	Ensembl
AC068888.1	lncRNA	Ensembl
AC073611.1	lncRNA	Ensembl
AC023509.1	lncRNA	Ensembl
HOTAIR	lncRNA	Ensembl
HOXC-AS3	lncRNA	Ensembl
HOXC-AS2	lncRNA	Ensembl
[truncated: 71,980 more rows]
