# Supplementary material for: Potential mechanisms and prognostic model of eRNAs-regulated genes in stomach adenocarcinoma
Source: Sci Rep. 2022 Oct 3;12:16545. doi: 10.1038/s41598-022-20824-1 (PMC9529949; doi:10.1038/s41598-022-20824-1)
Supplement: Supplementary file 4 — Supplementary Information 4. [file 41598_2022_20824_MOESM4_ESM.xlsx]

## Sheet: Sheet1
gene	gene type
AL109917.1	lncRNA
AL592464.2	lncRNA
AL592464.3	lncRNA
AL592464.1	lncRNA
AL589702.1	lncRNA
Z98259.2	lncRNA
Z98259.3	lncRNA
Z98259.1	lncRNA
LINC01714	lncRNA
AL358876.2	lncRNA
AL034417.3	lncRNA
ENO1-AS1	lncRNA
MIR34AHG	lncRNA
LNCTAM34A	lncRNA
BX323043.1	lncRNA
LINC02606	lncRNA
AL928921.1	lncRNA
AL357140.1	lncRNA
AL357140.4	lncRNA
AL603962.1	lncRNA
AL357140.2	lncRNA
AL031731.1	lncRNA
AL021155.5	lncRNA
AL096840.3	lncRNA
AL357835.1	lncRNA
LINC02766	lncRNA
AC254633.1	lncRNA
AL354712.1	lncRNA
SLC25A34-AS1	lncRNA
AL450998.2	lncRNA
AL450998.3	lncRNA
AL451042.2	lncRNA
AL451042.1	lncRNA
LINC02783	lncRNA
AL590644.1	lncRNA
AL357509.1	lncRNA
AL137127.1	lncRNA
Z98257.1	lncRNA
UBXN10-AS1	lncRNA
AL139254.1	lncRNA
AL139254.2	lncRNA
LINC01141	lncRNA
AL139254.3	lncRNA
AL592309.2	lncRNA
ECE1-AS1	lncRNA
LINC01635	lncRNA
LINC00339	lncRNA
CDC42-AS1	lncRNA
AL590556.3	lncRNA
AL445253.1	lncRNA
AL021154.1	lncRNA
AL450043.1	lncRNA
MDS2	lncRNA
ELOA-AS1	lncRNA
AL590609.2	lncRNA
AL591178.1	lncRNA
MYOM3-AS1	lncRNA
AL445648.1	lncRNA
AL445471.1	lncRNA
LINC02793	lncRNA
AL445471.2	lncRNA
AL050344.1	lncRNA
AL020996.1	lncRNA
AL020996.3	lncRNA
AL033528.3	lncRNA
DHDDS-AS1	lncRNA
AL512408.1	lncRNA
LINC02574	lncRNA
AL445490.1	lncRNA
AL020997.5	lncRNA
AL020997.2	lncRNA
LINC01756	lncRNA
AL137076.1	lncRNA
LINC01648	lncRNA
AL161638.1	lncRNA
MATN1-AS1	lncRNA
AL137857.1	lncRNA
AL137027.1	lncRNA
LINC01778	lncRNA
AL445235.1	lncRNA
LINC01226	lncRNA
AL136115.2	lncRNA
AL136115.1	lncRNA
AL136115.3	lncRNA
AL445248.1	lncRNA
AC114489.2	lncRNA
AL031602.2	lncRNA
AL020995.1	lncRNA
AL662907.3	lncRNA
AL513327.3	lncRNA
AL513327.1	lncRNA
AL354864.1	lncRNA
MIR3659HG	lncRNA
LINC01685	lncRNA
AL354702.2	lncRNA
AL139260.1	lncRNA
MYCL-AS1	lncRNA
AC119677.1	lncRNA
AL391730.2	lncRNA
FOXO6-AS1	lncRNA
AC093151.7	lncRNA
AL445933.2	lncRNA
SLC2A1-AS1	lncRNA
AL139289.2	lncRNA
AL139289.1	lncRNA
MED8-AS1	lncRNA
LINC01398	lncRNA
MKNK1-AS1	lncRNA
LINC00853	lncRNA
AL135960.1	lncRNA
CYP4A22-AS1	lncRNA
FOXD2-AS1	lncRNA
LINC01389	lncRNA
LINC01738	lncRNA
AL356289.1	lncRNA
LINC02794	lncRNA
AL357673.2	lncRNA
AL035415.1	lncRNA
AC099796.2	lncRNA
LINC02784	lncRNA
AC119674.1	lncRNA
AL353681.1	lncRNA
AL603840.1	lncRNA
AL360295.1	lncRNA
AL035411.3	lncRNA
AC099791.4	lncRNA
AC099791.3	lncRNA
AL513493.1	lncRNA
LINC01702	lncRNA
LINC02791	lncRNA
LINC01707	lncRNA
AL157944.1	lncRNA
LINC01712	lncRNA
LINC01725	lncRNA
AL359762.2	lncRNA
LINC01555	lncRNA
AC104169.1	lncRNA
AL078459.1	lncRNA
LINC02795	lncRNA
CLCA4-AS1	lncRNA
AL355981.1	lncRNA
LINC01140	lncRNA
LINC02801	lncRNA
LINC01364	lncRNA
PKN2-AS1	lncRNA
AC099063.1	lncRNA
AL391497.1	lncRNA
AL161797.1	lncRNA
LINC02609	lncRNA
AC093117.1	lncRNA
LINC01787	lncRNA
LINC01708	lncRNA
AL109741.1	lncRNA
LINC01307	lncRNA
LINC01661	lncRNA
LINC02785	lncRNA
AL359258.2	lncRNA
AL355310.1	lncRNA
AL355310.3	lncRNA
LINC01768	lncRNA
AL450468.1	lncRNA
AL450468.2	lncRNA
AL160006.1	lncRNA
AL355990.1	lncRNA
AL355990.2	lncRNA
LINC02586	lncRNA
LINC01397	lncRNA
LINC01750	lncRNA
AL445426.1	lncRNA
LRIG2-DT	lncRNA
AL121999.1	lncRNA
LINC01765	lncRNA
NGF-AS1	lncRNA
AL512638.3	lncRNA
LINC01649	lncRNA
LINC01779	lncRNA
AL136376.1	lncRNA
AL355538.2	lncRNA
ATP1A1-AS1	lncRNA
LINC01762	lncRNA
AL157904.1	lncRNA
AL157902.1	lncRNA
LINC01632	lncRNA
AC239860.4	lncRNA
AC242988.1	lncRNA
AC242988.2	lncRNA
FALEC	lncRNA
ADAMTSL4-AS1	lncRNA
ADAMTSL4-AS2	lncRNA
AL365436.2	lncRNA
AL589765.1	lncRNA
C2CD4D-AS1	lncRNA
AL450992.3	lncRNA
AL450992.4	lncRNA
BX470102.1	lncRNA
BX470102.2	lncRNA
AL162258.2	lncRNA
AL162258.1	lncRNA
AL513523.6	lncRNA
DCST1-AS1	lncRNA
AC234582.1	lncRNA
AL365181.4	lncRNA
AL365181.2	lncRNA
AL365181.3	lncRNA
AL590666.3	lncRNA
AL590666.2	lncRNA
AL590666.4	lncRNA
AL590666.1	lncRNA
AL138900.1	lncRNA
KIRREL1-IT1	lncRNA
AL138899.1	lncRNA
LINC01704	lncRNA
AL121987.1	lncRNA
AL121985.1	lncRNA
AL592295.5	lncRNA
AL831711.1	lncRNA
AL592295.4	lncRNA
AL592295.3	lncRNA
AL596325.1	lncRNA
AL596325.2	lncRNA
AL592435.1	lncRNA
AL031733.2	lncRNA
Z99943.1	lncRNA
AL023755.1	lncRNA
AL031599.1	lncRNA
AL022310.1	lncRNA
AL645568.1	lncRNA
RC3H1-IT1	lncRNA
LINC02776	lncRNA
RABGAP1L-DT	lncRNA
AL008626.1	lncRNA
Z94057.1	lncRNA
LINC01657	lncRNA
LINC02803	lncRNA
RASAL2-AS1	lncRNA
CRYZL2P-SEC16B	lncRNA
C1orf220	lncRNA
AL137796.1	lncRNA
LINC01732	lncRNA
AL358393.1	lncRNA
LINC01699	lncRNA
AL355482.1	lncRNA
AL355482.2	lncRNA
AL391477.1	lncRNA
LINC01344	lncRNA
LINC01686	lncRNA
LINC01688	lncRNA
AL355999.1	lncRNA
LAMC1-AS1	lncRNA
AL354953.1	lncRNA
AL158011.2	lncRNA
AL445228.2	lncRNA
AL445228.3	lncRNA
AL133553.1	lncRNA
AL133553.2	lncRNA
AL096803.2	lncRNA
AL096803.4	lncRNA
AL049198.1	lncRNA
PACERR	lncRNA
ERVMER61-1	lncRNA
LINC01031	lncRNA
AL138778.1	lncRNA
AL136456.1	lncRNA
LINC00862	lncRNA
AC104461.1	lncRNA
AC103925.1	lncRNA
AC119427.1	lncRNA
AC096677.2	lncRNA
AC119427.2	lncRNA
AC096677.1	lncRNA
ELF3-AS1	lncRNA
AL691482.4	lncRNA
LINC01353	lncRNA
LINC01136	lncRNA
AL161793.1	lncRNA
AC096675.1	lncRNA
LEMD1-AS1	lncRNA
LEMD1-DT	lncRNA
MIR29B2CHG	lncRNA
LINC01735	lncRNA
LINC02769	lncRNA
AC092810.3	lncRNA
LINC01696	lncRNA
LINC01698	lncRNA
MIR205HG	lncRNA
HSD11B1-AS1	lncRNA
SERTAD4-AS1	lncRNA
AC105275.1	lncRNA
LINC00467	lncRNA
AC105275.2	lncRNA
AL356310.1	lncRNA
LINC01693	lncRNA
AC096637.3	lncRNA
AL606468.1	lncRNA
LINC02608	lncRNA
AC092803.3	lncRNA
AC092803.2	lncRNA
LINC02771	lncRNA
LINC01740	lncRNA
AL590648.2	lncRNA
LINC02773	lncRNA
FLVCR1-DT	lncRNA
AC104333.4	lncRNA
LINC02775	lncRNA
C1orf143	lncRNA
LINC01710	lncRNA
LYPLAL1-AS1	lncRNA
AL356364.1	lncRNA
AL451081.1	lncRNA
AC096644.3	lncRNA
HLX-AS1	lncRNA
LINC02817	lncRNA
AL360013.2	lncRNA
AL360013.3	lncRNA
LINC01655	lncRNA
LINC02257	lncRNA
LINC01705	lncRNA
AC093152.1	lncRNA
AL929091.1	lncRNA
AL359979.2	lncRNA
AC092809.3	lncRNA
AC092809.5	lncRNA
AC099066.1	lncRNA
AC099066.2	lncRNA
AL591895.1	lncRNA
AL117348.1	lncRNA
AL512343.2	lncRNA
LINC01703	lncRNA
ACBD3-AS1	lncRNA
AL359704.3	lncRNA
ITPKB-IT1	lncRNA
ITPKB-AS1	lncRNA
AL359732.1	lncRNA
AL451054.4	lncRNA
LINC02815	lncRNA
LINC02814	lncRNA
LINC01736	lncRNA
LINC01682	lncRNA
AL118511.2	lncRNA
AL118511.1	lncRNA
AL118511.3	lncRNA
AL512328.1	lncRNA
AL118511.4	lncRNA
AL353052.1	lncRNA
AL353052.2	lncRNA
LINC01745	lncRNA
LINC01744	lncRNA
AL122003.2	lncRNA
AL160408.3	lncRNA
AL160408.6	lncRNA
LINC01132	lncRNA
AL360294.1	lncRNA
AL391832.4	lncRNA
AL391832.1	lncRNA
AL391832.3	lncRNA
LINC01348	lncRNA
AL391832.2	lncRNA
AL732292.2	lncRNA
LYST-AS1	lncRNA
AL139161.1	lncRNA
LINC02768	lncRNA
AL122018.3	lncRNA
AL359259.1	lncRNA
AL356010.2	lncRNA
AL356361.2	lncRNA
AL356361.3	lncRNA
AL365184.2	lncRNA
AL365184.1	lncRNA
AL590483.2	lncRNA
AL590483.1	lncRNA
AL590483.4	lncRNA
AL358177.1	lncRNA
AL645465.1	lncRNA
AL451007.2	lncRNA
BX323046.2	lncRNA
BX323046.1	lncRNA
AL356512.1	lncRNA
AL591623.1	lncRNA
AL591848.3	lncRNA
AL591848.2	lncRNA
AC104335.2	lncRNA
AC104335.3	lncRNA
AL672291.1	lncRNA
AL355361.1	lncRNA
AL731533.1	lncRNA
AL451164.2	lncRNA
AL451164.3	lncRNA
AL451164.1	lncRNA
AL139280.1	lncRNA
LINC02668	lncRNA
PITRM1-AS1	lncRNA
AL139280.2	lncRNA
AL356433.1	lncRNA
LINC02669	lncRNA
AL357833.1	lncRNA
AL450322.2	lncRNA
AL450322.1	lncRNA
AL513303.1	lncRNA
LINC02639	lncRNA
LINC02660	lncRNA
AC025822.1	lncRNA
AC025822.2	lncRNA
LINC00702	lncRNA
LINC00703	lncRNA
AC022535.1	lncRNA
AC022535.3	lncRNA
AC022535.2	lncRNA
LINC00705	lncRNA
MANCR	lncRNA
AC018978.1	lncRNA
AL391427.1	lncRNA
AL732437.1	lncRNA
CALML3-AS1	lncRNA
AL732437.3	lncRNA
AL732437.2	lncRNA
LINC02657	lncRNA
LINC02678	lncRNA
LINC02677	lncRNA
AL137186.2	lncRNA
AL137186.1	lncRNA
AL157395.1	lncRNA
LINC02649	lncRNA
LINC02656	lncRNA
LINC02642	lncRNA
GATA3-AS1	lncRNA
AL390294.1	lncRNA
LINC00708	lncRNA
AL390835.1	lncRNA
AC025946.1	lncRNA
CELF2-DT	lncRNA
AL512631.2	lncRNA
AL512631.1	lncRNA
PROSER2-AS1	lncRNA
AL512770.1	lncRNA
AL355870.2	lncRNA
LINC02643	lncRNA
AL157831.2	lncRNA
AL139815.1	lncRNA
AL512603.1	lncRNA
AL512603.2	lncRNA
LINC02680	lncRNA
MPP7-DT	lncRNA
LINC02652	lncRNA
AL355376.1	lncRNA
LINC01517	lncRNA
LINC00837	lncRNA
AL158167.1	lncRNA
AL353796.1	lncRNA
AL353796.2	lncRNA
LINC02644	lncRNA
AL359532.1	lncRNA
AL161935.3	lncRNA
AL161935.1	lncRNA
MACORIS	lncRNA
AL121748.1	lncRNA
IATPR	lncRNA
ITGB1-DT	lncRNA
AL353600.1	lncRNA
AL353600.2	lncRNA
LINC02628	lncRNA
LINC02629	lncRNA
PARD3-AS1	lncRNA
LINC02635	lncRNA
PCAT5	lncRNA
LINC02630	lncRNA
AL355300.1	lncRNA
AL590730.1	lncRNA
AL132657.2	lncRNA
AL132657.1	lncRNA
LINC02623	lncRNA
LINC01264	lncRNA
LINC02633	lncRNA
AC068707.1	lncRNA
AL450326.1	lncRNA
AL450326.3	lncRNA
AL645634.2	lncRNA
ZNF32-AS1	lncRNA
AL645634.1	lncRNA
ZNF32-AS3	lncRNA
ZNF32-AS2	lncRNA
LINC02658	lncRNA
LINC00840	lncRNA
AL137026.2	lncRNA
AL137026.1	lncRNA
AL137026.3	lncRNA
AL356157.3	lncRNA
AL356157.1	lncRNA
TMEM72-AS1	lncRNA
AC074325.1	lncRNA
C10orf71-AS1	lncRNA
LINC00844	lncRNA
LINC01553	lncRNA
LINC02625	lncRNA
AL590502.1	lncRNA
AL133551.1	lncRNA
AC016821.1	lncRNA
LINC02651	lncRNA
AC073176.2	lncRNA
UNC5B-AS1	lncRNA
AC073370.1	lncRNA
AC022392.1	lncRNA
ZSWIM8-AS1	lncRNA
AC022400.1	lncRNA
AC022400.2	lncRNA
AL596247.1	lncRNA
AL450306.1	lncRNA
AL391421.1	lncRNA
DLG5-AS1	lncRNA
AC012560.2	lncRNA
AC016820.1	lncRNA
ZMIZ1-AS1	lncRNA
AL356753.1	lncRNA
AL133481.1	lncRNA
AL133481.3	lncRNA
TMEM254-AS1	lncRNA
AL359195.1	lncRNA
LINC02655	lncRNA
AL390786.1	lncRNA
AL603756.1	lncRNA
CERNA2	lncRNA
AL844892.2	lncRNA
AL844892.1	lncRNA
AL157394.3	lncRNA
AL157394.1	lncRNA
AL390862.1	lncRNA
LINC02653	lncRNA
AL365434.2	lncRNA
AL365434.1	lncRNA
LINC00502	lncRNA
TNKS2-AS1	lncRNA
AL359198.1	lncRNA
AL157396.1	lncRNA
AL358154.1	lncRNA
AL136181.1	lncRNA
LINC00866	lncRNA
AL139241.1	lncRNA
DNMBP-AS1	lncRNA
LBX1-AS1	lncRNA
LINC01514	lncRNA
LINC02681	lncRNA
AL133387.1	lncRNA
AL133387.2	lncRNA
AL391121.1	lncRNA
AL353740.1	lncRNA
AL360182.2	lncRNA
AL355512.1	lncRNA
AC021035.1	lncRNA
AL133482.1	lncRNA
AL592546.3	lncRNA
AC022023.2	lncRNA
LINC02626	lncRNA
AL356419.1	lncRNA
LINC02674	lncRNA
CASC2	lncRNA
AL354863.1	lncRNA
LINC00867	lncRNA
AL139407.1	lncRNA
AC010998.3	lncRNA
AC010998.1	lncRNA
LINC01153	lncRNA
AC009988.1	lncRNA
AC025947.1	lncRNA
BX842242.1	lncRNA
LINC02641	lncRNA
AL731577.1	lncRNA
AL731577.2	lncRNA
TEX36-AS1	lncRNA
LINC01163	lncRNA
LINC02667	lncRNA
AL355537.1	lncRNA
AL355537.2	lncRNA
LINC02646	lncRNA
LINC01164	lncRNA
AL450307.1	lncRNA
FP565171.1	lncRNA
AL162274.2	lncRNA
AL162274.1	lncRNA
AL451069.2	lncRNA
AL451069.3	lncRNA
C10orf91	lncRNA
LINC01165	lncRNA
AL451069.1	lncRNA
LINC01167	lncRNA
LINC01168	lncRNA
LINC01166	lncRNA
ADGRA1-AS1	lncRNA
TOLLIP-AS1	lncRNA
AC136297.1	lncRNA
AC091196.1	lncRNA
LINC02689	lncRNA
KRTAP5-AS1	lncRNA
AP006285.1	lncRNA
FAM99A	lncRNA
FAM99B	lncRNA
LINC02708	lncRNA
AC068580.3	lncRNA
AC068580.1	lncRNA
AC068580.5	lncRNA
AC068580.2	lncRNA
H19	lncRNA
AC132217.1	lncRNA
IGF2-AS	lncRNA
KCNQ1DN	lncRNA
KCNQ1-AS1	lncRNA
AC108448.1	lncRNA
MRGPRG-AS1	lncRNA
AC109309.1	lncRNA
AC068733.3	lncRNA
AP006259.1	lncRNA
AC132192.1	lncRNA
AC132192.2	lncRNA
AC116535.2	lncRNA
AC069360.1	lncRNA
ZBED5-AS1	lncRNA
LINC02752	lncRNA
AC104383.1	lncRNA
AC124276.1	lncRNA
AC124276.2	lncRNA
LINC02547	lncRNA
AC013762.1	lncRNA
AC027779.1	lncRNA
AC087379.2	lncRNA
AC009869.1	lncRNA
AC087379.1	lncRNA
AC124301.1	lncRNA
LINC02729	lncRNA
BBOX1-AS1	lncRNA
AC013714.1	lncRNA
AL358944.1	lncRNA
AC132216.1	lncRNA
LINC02721	lncRNA
AL356215.1	lncRNA
CD44-AS1	lncRNA
AL133330.1	lncRNA
AL133330.2	lncRNA
AL135934.1	lncRNA
AC090692.1	lncRNA
AC090692.3	lncRNA
AL136146.2	lncRNA
AC087521.1	lncRNA
AC134775.1	lncRNA
AC087521.3	lncRNA
AC010768.4	lncRNA
AC010768.1	lncRNA
AC010768.2	lncRNA
LINC02704	lncRNA
TSPAN18-AS1	lncRNA
LINC02685	lncRNA
AC068858.1	lncRNA
AC087442.1	lncRNA
AC044839.1	lncRNA
AC044839.2	lncRNA
LINC02690	lncRNA
LINC02716	lncRNA
AC024475.3	lncRNA
AC116021.1	lncRNA
LINC02710	lncRNA
LINC02489	lncRNA
AC090559.1	lncRNA
AC090559.2	lncRNA
PTPRJ-AS1	lncRNA
AP000781.1	lncRNA
AP002893.1	lncRNA
FAM111A-DT	lncRNA
AP000777.2	lncRNA
AP003721.4	lncRNA
AP003721.3	lncRNA
AP003721.1	lncRNA
AP000777.3	lncRNA
AP000777.1	lncRNA
AP003721.2	lncRNA
LINC02733	lncRNA
AP002793.1	lncRNA
AP003306.2	lncRNA
AP001453.3	lncRNA
AP003774.2	lncRNA
LINC02723	lncRNA
AP003774.1	lncRNA
LINC02724	lncRNA
AP005273.2	lncRNA
AP005273.1	lncRNA
NEAT1	lncRNA
LINC02736	lncRNA
AP000769.6	lncRNA
AP000769.2	lncRNA
MALAT1	lncRNA
ZNRD2-AS1	lncRNA
AP001266.2	lncRNA
RELA-DT	lncRNA
OVOL1-AS1	lncRNA
AP001266.1	lncRNA
C11orf72	lncRNA
AP003385.3	lncRNA
AP002813.1	lncRNA
LINC02701	lncRNA
AP000808.1	lncRNA
AP003071.4	lncRNA
AP003071.3	lncRNA
MRGPRF-AS1	lncRNA
AP003071.2	lncRNA
AP005233.2	lncRNA
AP005233.1	lncRNA
AP000439.2	lncRNA
AP000439.1	lncRNA
LINC02747	lncRNA
LINC01488	lncRNA
AP000439.3	lncRNA
AP007216.2	lncRNA
AP007216.1	lncRNA
AP003555.2	lncRNA
AP003555.1	lncRNA
LINC02753	lncRNA
AP001922.2	lncRNA
AP001922.3	lncRNA
AP001922.1	lncRNA
AP000785.1	lncRNA
LINC02761	lncRNA
AP001189.5	lncRNA
LINC02757	lncRNA
AP001189.3	lncRNA
AP001189.1	lncRNA
AP001189.4	lncRNA
AP003119.1	lncRNA
AP003119.2	lncRNA
AP003119.3	lncRNA
AP003128.1	lncRNA
LINC02695	lncRNA
AP003059.1	lncRNA
AP003059.2	lncRNA
AP001831.1	lncRNA
AP000787.1	lncRNA
AP001790.1	lncRNA
AP000820.2	lncRNA
AP001351.1	lncRNA
AP000942.2	lncRNA
AP000942.5	lncRNA
AP001830.2	lncRNA
AP002001.3	lncRNA
AP003173.1	lncRNA
LINC02715	lncRNA
AP003973.4	lncRNA
COLCA1	lncRNA
AP002448.1	lncRNA
AP002008.3	lncRNA
AP003170.4	lncRNA
AP002518.1	lncRNA
LINC02698	lncRNA
LINC02703	lncRNA
LINC02151	lncRNA
LINC02702	lncRNA
AP006216.1	lncRNA
AP006216.2	lncRNA
AP006216.3	lncRNA
AP004609.5	lncRNA
AP004609.3	lncRNA
NECTIN1-AS1	lncRNA
AP003390.1	lncRNA
AP001994.2	lncRNA
AP001360.2	lncRNA
AP000679.1	lncRNA
AP001977.1	lncRNA
MIR100HG	lncRNA
LINC02727	lncRNA
AP001970.1	lncRNA
AP003501.1	lncRNA
AP003501.2	lncRNA
AP000821.1	lncRNA
AP000821.2	lncRNA
AP001893.3	lncRNA
AP001893.1	lncRNA
LINC02725	lncRNA
LINC02098	lncRNA
ETS1-AS1	lncRNA
AP001122.1	lncRNA
AP003500.1	lncRNA
LINC01395	lncRNA
LINC00167	lncRNA
C11orf44	lncRNA
AP003486.2	lncRNA
LINC02551	lncRNA
AP003486.1	lncRNA
AP002856.3	lncRNA
LINC02730	lncRNA
AP000911.1	lncRNA
LINC02731	lncRNA
AP004550.1	lncRNA
AP001999.1	lncRNA
AP001999.3	lncRNA
LINC02706	lncRNA
AP001999.2	lncRNA
AC084375.1	lncRNA
CCND2-AS1	lncRNA
AC005845.1	lncRNA
AC005840.2	lncRNA
CD27-AS1	lncRNA
AC005840.4	lncRNA
AC006064.5	lncRNA
AC006511.7	lncRNA
AC006511.5	lncRNA
LINC00987	lncRNA
AC010175.1	lncRNA
AC009533.4	lncRNA
AC009533.5	lncRNA
LINC02367	lncRNA
LINC01252	lncRNA
AC007450.1	lncRNA
LOH12CR2	lncRNA
AC022276.1	lncRNA
AC092112.1	lncRNA
LINC01489	lncRNA
AC087242.1	lncRNA
AC024901.1	lncRNA
LINC02468	lncRNA
AC092794.1	lncRNA
AC092794.2	lncRNA
AC019209.3	lncRNA
AC019209.2	lncRNA
AC019209.1	lncRNA
AC022509.3	lncRNA
AC022509.5	lncRNA
AC092747.1	lncRNA
AC008011.2	lncRNA
AC022081.1	lncRNA
AC078776.1	lncRNA
AC010198.2	lncRNA
AC024940.6	lncRNA
AC024940.1	lncRNA
LINC02387	lncRNA
AC016957.2	lncRNA
AC048344.1	lncRNA
AC048344.4	lncRNA
AC025031.3	lncRNA
AC025031.2	lncRNA
AC008014.1	lncRNA
AC025031.1	lncRNA
AC025031.4	lncRNA
AC079906.1	lncRNA
AC008083.3	lncRNA
AC008083.4	lncRNA
AC008083.2	lncRNA
LINC02416	lncRNA
LINC02156	lncRNA
ADCY6-DT	lncRNA
AC131157.1	lncRNA
AC025154.2	lncRNA
AC074032.1	lncRNA
AC068987.1	lncRNA
AC068987.3	lncRNA
AC068987.2	lncRNA
FIGNL2-DT	lncRNA
NR4A1AS	lncRNA
AC025259.1	lncRNA
AC078864.1	lncRNA
C12orf80	lncRNA
LINC00592	lncRNA
KRT73-AS1	lncRNA
AC068888.2	lncRNA
AC068888.1	lncRNA
AC073611.1	lncRNA
AC023509.1	lncRNA
AC076968.2	lncRNA
HOTAIR	lncRNA
HOXC-AS3	lncRNA
HOXC-AS2	lncRNA
HOXC-AS1	lncRNA
AC012531.1	lncRNA
HOXC13-AS	lncRNA
AC012531.2	lncRNA
LINC02381	lncRNA
AC023794.7	lncRNA
AC023794.6	lncRNA
AC023794.3	lncRNA
AC078778.1	lncRNA
SCAT2	lncRNA
AC009779.6	lncRNA
AC122685.1	lncRNA
AC025162.2	lncRNA
GIHCG	lncRNA
LINC02388	lncRNA
AC020637.1	lncRNA
AC068305.2	lncRNA
AC046129.1	lncRNA
AC048341.2	lncRNA
LINC01465	lncRNA
AC048341.1	lncRNA
AC025576.1	lncRNA
AC025576.3	lncRNA
AC025576.2	lncRNA
AC020611.2	lncRNA
AC090023.2	lncRNA
AC107308.1	lncRNA
AC078983.1	lncRNA
LINC02420	lncRNA
LINC02408	lncRNA
AC078777.1	lncRNA
LINC02421	lncRNA
LINC01479	lncRNA
IFNG-AS1	lncRNA
LINC02384	lncRNA
AC008033.3	lncRNA
AC127894.1	lncRNA
AC020656.2	lncRNA
AC020656.1	lncRNA
LINC02373	lncRNA
AC121761.1	lncRNA
AC078923.1	lncRNA
AC011611.2	lncRNA
AC011611.3	lncRNA
AC011611.4	lncRNA
AC107032.2	lncRNA
AC107032.3	lncRNA
LINC01490	lncRNA
LINC02820	lncRNA
AC024941.1	lncRNA
AC024941.2	lncRNA
LINC02458	lncRNA
LINC02404	lncRNA
AC090049.1	lncRNA
LINC01619	lncRNA
LINC02391	lncRNA
CLLU1	lncRNA
AC063949.2	lncRNA
LINC02397	lncRNA
LINC02413	lncRNA
AC138123.1	lncRNA
AC124947.1	lncRNA
SOCS2-AS1	lncRNA
AC012085.2	lncRNA
AC123567.2	lncRNA
AC023161.1	lncRNA
LINC02452	lncRNA
LINC02409	lncRNA
RMST	lncRNA
AC016152.1	lncRNA
AC008055.2	lncRNA
LINC02453	lncRNA
TMPO-AS1	lncRNA
AC084398.2	lncRNA
AC026108.1	lncRNA
AC026108.2	lncRNA
AC089985.2	lncRNA
AC011595.2	lncRNA
AC011595.1	lncRNA
AC079174.1	lncRNA
AC079174.2	lncRNA
LINC01498	lncRNA
AC008119.1	lncRNA
AC007569.1	lncRNA
AC087893.3	lncRNA
FAM222A-AS1	lncRNA
AC002375.1	lncRNA
AC010183.1	lncRNA
AC010183.2	lncRNA
TBX5-AS1	lncRNA
AC010177.2	lncRNA
AC026765.3	lncRNA
AC026765.4	lncRNA
AC009804.2	lncRNA
AC078880.1	lncRNA
AC078880.3	lncRNA
AC078880.4	lncRNA
AC078880.5	lncRNA
AC078880.2	lncRNA
AC009803.1	lncRNA
AC009387.1	lncRNA
AC012157.2	lncRNA
AC012157.3	lncRNA
LINC02463	lncRNA
AC079384.2	lncRNA
AC079384.1	lncRNA
LINC02457	lncRNA
LINC00173	lncRNA
AC125603.4	lncRNA
AC125603.3	lncRNA
AC125603.2	lncRNA
AC125603.1	lncRNA
LINC02460	lncRNA
LINC00934	lncRNA
AC084880.2	lncRNA
AC002070.1	lncRNA
AC003982.1	lncRNA
AC063943.2	lncRNA
AC069209.2	lncRNA
AC069209.1	lncRNA
AC084018.4	lncRNA
KDM2B-DT	lncRNA
CLIP1-AS1	lncRNA
AC127002.2	lncRNA
SBNO1-AS1	lncRNA
AC145423.2	lncRNA
AC145423.3	lncRNA
AC073592.1	lncRNA
AC073593.2	lncRNA
AC005252.4	lncRNA
LINC00939	lncRNA
LINC02375	lncRNA
LINC02411	lncRNA
AC068787.5	lncRNA
AC025252.2	lncRNA
AC025160.1	lncRNA
AC087894.3	lncRNA
LINC02393	lncRNA
LINC00507	lncRNA
LINC02370	lncRNA
AC140118.2	lncRNA
AC073578.5	lncRNA
AC140118.1	lncRNA
AC073578.2	lncRNA
AC073578.1	lncRNA
AC117500.3	lncRNA
LINC02414	lncRNA
AC117500.6	lncRNA
AC117500.1	lncRNA
AC137590.1	lncRNA
AC137590.2	lncRNA
AC138466.3	lncRNA
LINC02361	lncRNA
AC138466.1	lncRNA
LINC00556	lncRNA
LINC01072	lncRNA
LATS2-AS1	lncRNA
LINC00539	lncRNA
AL136962.1	lncRNA
SACS-AS1	lncRNA
LINC00327	lncRNA
LINC00352	lncRNA
AL353789.1	lncRNA
AL160035.1	lncRNA
LINC01079	lncRNA
LINC00572	lncRNA
LINC00544	lncRNA
LINC00297	lncRNA
AL354674.1	lncRNA
LINC00365	lncRNA
LINC00384	lncRNA
LINC00385	lncRNA
LINC00398	lncRNA
LINC00545	lncRNA
TEX26-AS1	lncRNA
AL353680.1	lncRNA
LINC01066	lncRNA
AL158065.1	lncRNA
AL161616.2	lncRNA
LINC00423	lncRNA
AL139081.1	lncRNA
AL139383.1	lncRNA
AL139081.2	lncRNA
AL161716.1	lncRNA
AL138690.1	lncRNA
LINC00445	lncRNA
LINC00547	lncRNA
LINC00598	lncRNA
AL157932.1	lncRNA
VWA8-AS1	lncRNA
LINC00400	lncRNA
NRAD1	lncRNA
SMIM2-AS1	lncRNA
LINC00390	lncRNA
AL589745.2	lncRNA
AL589745.1	lncRNA
AL138960.1	lncRNA
TUSC8	lncRNA
TSC22D1-AS1	lncRNA
LINC00407	lncRNA
AL356515.1	lncRNA
LINC00330	lncRNA
AL359706.1	lncRNA
LINC01055	lncRNA
MED4-AS1	lncRNA
AL136301.1	lncRNA
LINC00378	lncRNA
LINC00364	lncRNA
LINC01078	lncRNA
LINC00561	lncRNA
LMO7DN	lncRNA
AC000403.1	lncRNA
AL159158.1	lncRNA
AL137140.1	lncRNA
LINC00382	lncRNA
LINC01080	lncRNA
AL158064.1	lncRNA
AL137781.1	lncRNA
LINC00456	lncRNA
AL359502.1	lncRNA
AL356580.1	lncRNA
AL136961.1	lncRNA
LINC01232	lncRNA
LINC00554	lncRNA
AL355338.1	lncRNA
PCCA-DT	lncRNA
AL137139.2	lncRNA
AL138701.2	lncRNA
LINC00460	lncRNA
AL138689.2	lncRNA
AL138689.1	lncRNA
LINC00551	lncRNA
AL163534.1	lncRNA
AL162574.2	lncRNA
AL162574.1	lncRNA
AL354741.1	lncRNA
AL138694.1	lncRNA
AL161431.1	lncRNA
LINC01067	lncRNA
LINC00370	lncRNA
MYO16-AS1	lncRNA
LINC00399	lncRNA
AL163541.1	lncRNA
LINC00676	lncRNA
AL162497.1	lncRNA
AL355810.1	lncRNA
AL390755.1	lncRNA
COL4A2-AS1	lncRNA
AL139385.1	lncRNA
LINC00567	lncRNA
LINC00346	lncRNA
ANKRD10-IT1	lncRNA
AL442128.2	lncRNA
LINC00368	lncRNA
AL353704.2	lncRNA
ARHGEF7-AS2	lncRNA
ARHGEF7-IT1	lncRNA
ARHGEF7-AS1	lncRNA
AL353704.1	lncRNA
LINC00354	lncRNA
SOX1-OT	lncRNA
AL356961.1	lncRNA
LINC00404	lncRNA
LINC01070	lncRNA
AL136221.1	lncRNA
GRTP1-AS1	lncRNA
DCUN1D2-AS	lncRNA
RASA3-IT1	lncRNA
AL160396.1	lncRNA
AL160396.2	lncRNA
AL163195.2	lncRNA
AL163636.2	lncRNA
AL355922.1	lncRNA
AL355922.4	lncRNA
AL355922.3	lncRNA
AL161668.1	lncRNA
LINC00641	lncRNA
AL161747.2	lncRNA
AL135999.2	lncRNA
AL135999.1	lncRNA
AL135999.3	lncRNA
ZFHX2-AS1	lncRNA
AL160237.1	lncRNA
AL096870.1	lncRNA
AL132800.1	lncRNA
AL136018.1	lncRNA
AL355112.1	lncRNA
LINC02313	lncRNA
AL352984.1	lncRNA
ARHGAP5-AS1	lncRNA
AL161665.1	lncRNA
AL161665.2	lncRNA
AL136298.1	lncRNA
AL445363.2	lncRNA
AL133163.2	lncRNA
AL133163.3	lncRNA
AL162511.1	lncRNA
AL132857.2	lncRNA
LINC00639	lncRNA
AL512358.1	lncRNA
AL512358.2	lncRNA
AL110505.1	lncRNA
AL627171.4	lncRNA
AL627171.3	lncRNA
LINC01588	lncRNA
LINC00640	lncRNA
AL358332.1	lncRNA
LINC02310	lncRNA
FRMD6-AS2	lncRNA
LINC02319	lncRNA
AL359792.1	lncRNA
AL139316.1	lncRNA
LINC00520	lncRNA
AL355773.1	lncRNA
AL163952.1	lncRNA
AL161757.5	lncRNA
AL161757.3	lncRNA
AL161757.4	lncRNA
OTX2-AS1	lncRNA
LINC01500	lncRNA
AL121694.1	lncRNA
AL157756.1	lncRNA
LINC02322	lncRNA
AL049869.2	lncRNA
AL139022.1	lncRNA
LINC02324	lncRNA
AL355076.2	lncRNA
FUT8-AS1	lncRNA
AL391261.4	lncRNA
LINC02290	lncRNA
AL391261.2	lncRNA
AL121820.1	lncRNA
AL133313.1	lncRNA
AL132986.1	lncRNA
ACTN1-AS1	lncRNA
AL157996.2	lncRNA
AL133445.3	lncRNA
AL133445.2	lncRNA
AC004816.2	lncRNA
AC004825.2	lncRNA
AC004825.3	lncRNA
AC004816.1	lncRNA
AC005519.1	lncRNA
AC005479.2	lncRNA
AC005479.1	lncRNA
AC013451.1	lncRNA
AC013451.2	lncRNA
AL049780.2	lncRNA
AL691403.2	lncRNA
AL691403.1	lncRNA
AF111167.1	lncRNA
LINC01220	lncRNA
AF111167.2	lncRNA
AC007182.1	lncRNA
LINC01629	lncRNA
AF111169.2	lncRNA
AC007686.4	lncRNA
LINC02305	lncRNA
AL356807.1	lncRNA
AL137785.1	lncRNA
AL512791.2	lncRNA
AL512791.1	lncRNA
LINC02317	lncRNA
LINC00642	lncRNA
AL096869.3	lncRNA
AL096869.1	lncRNA
LINC02833	lncRNA
LINC02287	lncRNA
AL132708.1	lncRNA
AL121612.2	lncRNA
AL121612.1	lncRNA
LINC02279	lncRNA
AL390254.1	lncRNA
LINC02292	lncRNA
AL133467.1	lncRNA
SNHG10	lncRNA
LINC02318	lncRNA
AL133467.4	lncRNA
TCL6	lncRNA
AL133467.2	lncRNA
AL355102.1	lncRNA
AL137786.1	lncRNA
AL163051.1	lncRNA
AL137786.2	lncRNA
AL132796.2	lncRNA
AL162151.3	lncRNA
AL162151.1	lncRNA
AL160313.3	lncRNA
AL133523.1	lncRNA
AL157871.5	lncRNA
AL157871.6	lncRNA
AL163974.1	lncRNA
AL132711.1	lncRNA
LINC00523	lncRNA
MEG3	lncRNA
AL355836.3	lncRNA
AL355836.5	lncRNA
AL359682.1	lncRNA
AL355836.4	lncRNA
AL355096.1	lncRNA
LINC02314	lncRNA
AL049836.2	lncRNA
DIO3OS	lncRNA
LINC02323	lncRNA
AL161669.1	lncRNA
LINC00677	lncRNA
LINC00605	lncRNA
AL161669.3	lncRNA
AL138976.2	lncRNA
LINC02691	lncRNA
AL512357.2	lncRNA
AL512357.1	lncRNA
BX927359.1	lncRNA
AL583722.3	lncRNA
LINC02280	lncRNA
AL583722.1	lncRNA
AL583722.4	lncRNA
LINC02298	lncRNA
AL512356.4	lncRNA
AL512356.5	lncRNA
AL512356.1	lncRNA
LINC02250	lncRNA
LINC02346	lncRNA
AC100836.1	lncRNA
LINC00929	lncRNA
AC012060.1	lncRNA
AC021979.3	lncRNA
AC021979.2	lncRNA
AC021979.1	lncRNA
LINC02352	lncRNA
AC012236.1	lncRNA
LINC02252	lncRNA
AC100834.2	lncRNA
AC087457.1	lncRNA
AC087516.1	lncRNA
AC087516.2	lncRNA
LINC01852	lncRNA
LINC02345	lncRNA
AC087473.1	lncRNA
AC109630.1	lncRNA
AC013652.1	lncRNA
AC022196.1	lncRNA
AC037198.1	lncRNA
AC037198.2	lncRNA
AC025166.1	lncRNA
AC020661.1	lncRNA
AC020661.3	lncRNA
AC020661.2	lncRNA
INO80-AS1	lncRNA
AC020661.4	lncRNA
AC092078.2	lncRNA
AC066612.1	lncRNA
AC023355.2	lncRNA
AC091073.2	lncRNA
AC025040.1	lncRNA
LINC00926	lncRNA
LINC01413	lncRNA
AC025271.3	lncRNA
AC025271.2	lncRNA
AC025271.4	lncRNA
AC092079.2	lncRNA
AC037433.1	lncRNA
AC009654.1	lncRNA
AC104590.1	lncRNA
AC126323.2	lncRNA
TPM1-AS	lncRNA
AC079328.2	lncRNA
AC087612.1	lncRNA
LINC02568	lncRNA
AC015914.1	lncRNA
AC100830.3	lncRNA
AC100830.2	lncRNA
AC100830.1	lncRNA
LINC01169	lncRNA
AC013564.1	lncRNA
AC110048.2	lncRNA
AC093334.1	lncRNA
LINC02206	lncRNA
AC009292.1	lncRNA
AC009292.2	lncRNA
AC100825.1	lncRNA
AC021818.1	lncRNA
DRAIC	lncRNA
AC026583.1	lncRNA
AC048383.1	lncRNA
LINC02205	lncRNA
AC009434.1	lncRNA
LINC02204	lncRNA
ADPGK-AS1	lncRNA
AC103874.1	lncRNA
AC022188.1	lncRNA
AC018943.1	lncRNA
LOXL1-AS1	lncRNA
AC013486.1	lncRNA
AC010931.1	lncRNA
AC113208.5	lncRNA
AC113208.6	lncRNA
DNM1P35	lncRNA
AC019294.2	lncRNA
AC090181.1	lncRNA
AC090181.2	lncRNA
AC046168.2	lncRNA
AC046168.1	lncRNA
AC104758.3	lncRNA
AC104758.4	lncRNA
AC027228.1	lncRNA
AC015871.6	lncRNA
AC108451.2	lncRNA
AC023302.1	lncRNA
AC108451.1	lncRNA
LINC01583	lncRNA
AC026956.2	lncRNA
AC087468.2	lncRNA
LINC01584	lncRNA
AC020687.1	lncRNA
AC013565.1	lncRNA
AC013565.3	lncRNA
AC133637.2	lncRNA
MIR9-3HG	lncRNA
AC013391.3	lncRNA
LINC00928	lncRNA
AC013391.2	lncRNA
AC107958.2	lncRNA
AC104035.1	lncRNA
AC091544.2	lncRNA
AC091544.4	lncRNA
AC090985.2	lncRNA
C15orf32	lncRNA
LINC00930	lncRNA
AC091544.5	lncRNA
LINC01581	lncRNA
AC009432.1	lncRNA
LINC02852	lncRNA
AC022308.1	lncRNA
LINC00924	lncRNA
AC015574.1	lncRNA
AC012409.2	lncRNA
AC087477.3	lncRNA
AC087477.4	lncRNA
SPATA8	lncRNA
SPATA8-AS1	lncRNA
AC024651.3	lncRNA
AC024651.1	lncRNA
LINC02251	lncRNA
AC022523.1	lncRNA
IRAIN	lncRNA
AC118658.1	lncRNA
AC015660.5	lncRNA
AC090825.1	lncRNA
AC087762.1	lncRNA
AC090907.1	lncRNA
AC090907.3	lncRNA
AC019254.2	lncRNA
AC019254.1	lncRNA
AC090907.2	lncRNA
AC090164.2	lncRNA
AC090164.3	lncRNA
AC090164.4	lncRNA
AC090164.5	lncRNA
AL023882.1	lncRNA
AC009041.3	lncRNA
CEROX1	lncRNA
AC009041.1	lncRNA
AC009041.2	lncRNA
SSTR5-AS1	lncRNA
AL031598.1	lncRNA
AL031722.1	lncRNA
LINC02124	lncRNA
SNHG9	lncRNA
AC005363.2	lncRNA
AC005606.2	lncRNA
LINC00254	lncRNA
AC003965.1	lncRNA
AC004034.1	lncRNA
AC022167.3	lncRNA
AC087190.2	lncRNA
AC087190.1	lncRNA
AC087190.3	lncRNA
LINC02177	lncRNA
AC012178.1	lncRNA
LINC01177	lncRNA
LINC01195	lncRNA
AC007221.1	lncRNA
AC007218.1	lncRNA
AC007218.2	lncRNA
AC027277.1	lncRNA
AC027277.2	lncRNA
AC007595.1	lncRNA
LINC01290	lncRNA
AC133065.1	lncRNA
U95743.1	lncRNA
AC010401.1	lncRNA
AC010401.2	lncRNA
LINC02185	lncRNA
LINC02186	lncRNA
AC130650.1	lncRNA
MIR193BHG	lncRNA
LINC02130	lncRNA
AC040173.2	lncRNA
AC009152.1	lncRNA
AC009152.3	lncRNA
AC109495.1	lncRNA
AC025277.1	lncRNA
AC005632.6	lncRNA
AC005632.5	lncRNA
AC005632.3	lncRNA
AC009034.1	lncRNA
AC009021.2	lncRNA
AC009021.1	lncRNA
AC130466.1	lncRNA
AC008938.1	lncRNA
AC092725.1	lncRNA
LINC02129	lncRNA
AC109449.1	lncRNA
NSMCE1-DT	lncRNA
AC106739.1	lncRNA
IL21R-AS1	lncRNA
AC093249.6	lncRNA
AC106886.2	lncRNA
AC093249.2	lncRNA
AC026470.3	lncRNA
AC026470.2	lncRNA
AC007611.1	lncRNA
AC027348.1	lncRNA
AC007603.1	lncRNA
AC007342.1	lncRNA
AC007497.2	lncRNA
AC007907.1	lncRNA
LINC02169	lncRNA
LINC02140	lncRNA
AC018553.3	lncRNA
AC007343.1	lncRNA
LINC02183	lncRNA
AC109462.3	lncRNA
AC109462.2	lncRNA
AC109462.1	lncRNA
AC009090.3	lncRNA
AC009090.1	lncRNA
AC009052.1	lncRNA
AC106793.1	lncRNA
LINC02141	lncRNA
AC138305.1	lncRNA
AC022164.1	lncRNA
AC012325.1	lncRNA
LINC00920	lncRNA
AC009084.1	lncRNA
AC099521.4	lncRNA
AC099521.2	lncRNA
AC126773.3	lncRNA
AC126773.6	lncRNA
AC026464.2	lncRNA
AC009075.1	lncRNA
LINC01572	lncRNA
AC009054.1	lncRNA
AC092134.3	lncRNA
AC092134.1	lncRNA
LINC02131	lncRNA
AC079414.1	lncRNA
AC092376.2	lncRNA
AC092376.3	lncRNA
AC092376.1	lncRNA
AC084064.1	lncRNA
AC009159.2	lncRNA
AC009159.3	lncRNA
AC009159.1	lncRNA
LINC01229	lncRNA
MAFTRR	lncRNA
AC092130.1	lncRNA
AC022166.1	lncRNA
AC092139.1	lncRNA
AC099524.1	lncRNA
AC138304.1	lncRNA
AC009123.1	lncRNA
AC010551.3	lncRNA
AC010551.1	lncRNA
AC010551.2	lncRNA
AC092145.1	lncRNA
AC025280.1	lncRNA
AC025280.3	lncRNA
AC025280.2	lncRNA
LINC02176	lncRNA
AC026469.1	lncRNA
LINC02139	lncRNA
AC092723.5	lncRNA
LINC02132	lncRNA
AC092723.4	lncRNA
AC092723.3	lncRNA
AC135012.1	lncRNA
AC092723.1	lncRNA
AC135012.2	lncRNA
LINC01081	lncRNA
LINC02135	lncRNA
LINC00917	lncRNA
AC092327.2	lncRNA
FENDRR	lncRNA
AC009108.3	lncRNA
AC009154.2	lncRNA
LINC02189	lncRNA
AC009154.1	lncRNA
LINC02188	lncRNA
AC130467.1	lncRNA
AC093519.2	lncRNA
LINC02181	lncRNA
AC106745.1	lncRNA
AC092720.3	lncRNA
AC092720.1	lncRNA
AC092720.2	lncRNA
AC010536.2	lncRNA
AC126696.3	lncRNA
AC126696.2	lncRNA
AC126696.1	lncRNA
AC138512.1	lncRNA
AC116552.1	lncRNA
AC144836.1	lncRNA
AC099684.2	lncRNA
AC127521.1	lncRNA
AC118754.1	lncRNA
LINC01996	lncRNA
AC091153.3	lncRNA
AC118754.2	lncRNA
AC091153.2	lncRNA
AC004706.1	lncRNA
AC002091.2	lncRNA
AC002091.1	lncRNA
AC084167.1	lncRNA
LINC00670	lncRNA
AC068442.1	lncRNA
AC005277.2	lncRNA
AC005277.1	lncRNA
AC005303.1	lncRNA
AC005863.1	lncRNA
LINC02096	lncRNA
AC013248.1	lncRNA
AC005703.3	lncRNA
AC005703.2	lncRNA
AC005703.7	lncRNA
AC005703.1	lncRNA
AC005703.4	lncRNA
AC093484.3	lncRNA
AC093484.2	lncRNA
SNHG29	lncRNA
AC093484.4	lncRNA
AC104024.1	lncRNA
LINC02090	lncRNA
AC104024.2	lncRNA
AC104024.3	lncRNA
MPRIP-AS1	lncRNA
AC104024.4	lncRNA
AC020558.6	lncRNA
SMCR2	lncRNA
AC020558.1	lncRNA
AC115989.1	lncRNA
AC005722.3	lncRNA
LINC01563	lncRNA
AC129926.1	lncRNA
AC129926.2	lncRNA
AC026254.2	lncRNA
AC069366.2	lncRNA
AC061975.7	lncRNA
ERVE-1	lncRNA
AC061975.6	lncRNA
AC061975.1	lncRNA
AC061975.8	lncRNA
AC061975.4	lncRNA
AC024619.3	lncRNA
AC003101.2	lncRNA
AC003101.1	lncRNA
AC007923.4	lncRNA
AC007923.1	lncRNA
AC004253.2	lncRNA
AC004253.1	lncRNA
AC084809.1	lncRNA
AC084809.2	lncRNA
AC011193.1	lncRNA
C17orf102	lncRNA
AC015849.1	lncRNA
AC243830.3	lncRNA
AC243830.2	lncRNA
AC243830.1	lncRNA
LHX1-DT	lncRNA
AC244153.1	lncRNA
AC006449.1	lncRNA
AC006449.7	lncRNA
AC006449.2	lncRNA
AC006449.5	lncRNA
AC006449.3	lncRNA
AC004585.1	lncRNA
AC100793.2	lncRNA
AC100793.3	lncRNA
LINC00910	lncRNA
MIR2117HG	lncRNA
LINC02594	lncRNA
AC003098.1	lncRNA
AC103703.1	lncRNA
AC091152.2	lncRNA
LINC01180	lncRNA
AC008105.1	lncRNA
MAP3K14-AS1	lncRNA
AC003070.2	lncRNA
AC003070.1	lncRNA
AC002558.3	lncRNA
AC002558.2	lncRNA
AC068234.3	lncRNA
AC068234.2	lncRNA
AC015674.1	lncRNA
AC025682.2	lncRNA
AC018521.3	lncRNA
AC018521.7	lncRNA
AC018521.5	lncRNA
AC018521.6	lncRNA
AC018521.2	lncRNA
SP2-AS1	lncRNA
AC018521.1	lncRNA
AC091179.1	lncRNA
AC006487.1	lncRNA
AC006487.2	lncRNA
AC027801.5	lncRNA
AC027801.1	lncRNA
AC027801.2	lncRNA
AC027801.4	lncRNA
AC009720.1	lncRNA
AC002401.4	lncRNA
AC002401.3	lncRNA
AC002401.2	lncRNA
PICART1	lncRNA
AC015909.2	lncRNA
AC015909.3	lncRNA
AC015909.1	lncRNA
AC015909.4	lncRNA
TMEM92-AS1	lncRNA
AC004707.2	lncRNA
AC091062.1	lncRNA
TOB1-AS1	lncRNA
AC005920.4	lncRNA
AC005920.3	lncRNA
AC005920.1	lncRNA
AC005920.2	lncRNA
AC007638.2	lncRNA
AC007638.1	lncRNA
AC106858.1	lncRNA
AC004584.1	lncRNA
AC007114.2	lncRNA
AC004584.3	lncRNA
AC007114.1	lncRNA
AC015845.2	lncRNA
AC005702.5	lncRNA
TBC1D3P1-DHX40P1	lncRNA
AC025048.4	lncRNA
AC025048.2	lncRNA
AC005901.1	lncRNA
ARHGAP27P1-BPTFP1-KPNA2P3	lncRNA
AC103810.2	lncRNA
AC103810.5	lncRNA
AC037487.2	lncRNA
AC037487.4	lncRNA
AC037487.1	lncRNA
LINC02563	lncRNA
AC005544.1	lncRNA
AC005544.2	lncRNA
AC007448.4	lncRNA
AC007448.5	lncRNA
AC134407.1	lncRNA
AC145343.1	lncRNA
AC011591.1	lncRNA
AC005208.1	lncRNA
KCNJ2-AS1	lncRNA
LINC01028	lncRNA
LINC01152	lncRNA
SOX9-AS1	lncRNA
ROCR	lncRNA
AC097641.2	lncRNA
AC087301.1	lncRNA
AC097641.1	lncRNA
AC032019.1	lncRNA
AC032019.2	lncRNA
AC125421.1	lncRNA
LINC00469	lncRNA
LINC02092	lncRNA
AC100786.1	lncRNA
AC100786.2	lncRNA
LINC02074	lncRNA
AC087289.4	lncRNA
AC015802.3	lncRNA
AC015802.4	lncRNA
AC015802.5	lncRNA
SNHG16	lncRNA
AC015802.1	lncRNA
AC015802.7	lncRNA
AC005837.1	lncRNA
AC005837.4	lncRNA
AC016168.2	lncRNA
SNHG20	lncRNA
SEPTIN9-DT	lncRNA
AC068594.1	lncRNA
AC111170.3	lncRNA
AC111170.2	lncRNA
AC021683.2	lncRNA
AC021683.6	lncRNA
AC021683.1	lncRNA
AC021683.3	lncRNA
AC021683.5	lncRNA
LINC01987	lncRNA
LINC01973	lncRNA
AC087645.2	lncRNA
LINC01993	lncRNA
AC087645.4	lncRNA
AC061992.2	lncRNA
SCAT1	lncRNA
AC022966.3	lncRNA
AC022966.2	lncRNA
AC100788.1	lncRNA
C1QTNF1-AS1	lncRNA
AC233701.1	lncRNA
LINC02078	lncRNA
AC100791.2	lncRNA
LINC01977	lncRNA
AC100791.1	lncRNA
LINC01979	lncRNA
LINC01978	lncRNA
AC120024.1	lncRNA
RNF213-AS1	lncRNA
LINC00482	lncRNA
AC027601.1	lncRNA
AC027601.6	lncRNA
AC110285.1	lncRNA
AC110285.5	lncRNA
AC110285.2	lncRNA
AC110285.3	lncRNA
LINC01971	lncRNA
AC110285.4	lncRNA
AC139149.1	lncRNA
AC130371.2	lncRNA
AC144831.1	lncRNA
AC139099.2	lncRNA
AP005136.3	lncRNA
AP001011.2	lncRNA
AP000919.2	lncRNA
AP000919.3	lncRNA
AP005202.1	lncRNA
AP005205.1	lncRNA
LINC01387	lncRNA
AP005205.2	lncRNA
AP001095.1	lncRNA
AP000864.2	lncRNA
AP001531.1	lncRNA
AP005899.2	lncRNA
AP005899.1	lncRNA
NDUFV2-AS1	lncRNA
AP005263.1	lncRNA
AP005432.2	lncRNA
AP005432.1	lncRNA
LINC02856	lncRNA
PPP4R1-AS1	lncRNA
AC006238.2	lncRNA
AC006238.1	lncRNA
AP005271.1	lncRNA
AP005209.2	lncRNA
AP005209.1	lncRNA
AP006219.1	lncRNA
LINC01254	lncRNA
AP006219.2	lncRNA
AP006219.3	lncRNA
AP005137.2	lncRNA
AP001269.4	lncRNA
AP001269.1	lncRNA
AP001269.2	lncRNA
AP001542.3	lncRNA
AP005264.4	lncRNA
AP005264.3	lncRNA
AC091588.3	lncRNA
AC027449.1	lncRNA
AC091588.2	lncRNA
AC090912.1	lncRNA
AC090912.2	lncRNA
AC015967.1	lncRNA
AC116447.1	lncRNA
AC007998.4	lncRNA
AC007998.3	lncRNA
AC090220.1	lncRNA
AC090229.1	lncRNA
AC100781.1	lncRNA
LINC01478	lncRNA
AC120049.1	lncRNA
AC090376.1	lncRNA
AC023421.2	lncRNA
AC120349.1	lncRNA
AC093567.1	lncRNA
AC114684.1	lncRNA
AC016866.1	lncRNA
AC090227.3	lncRNA
SNHG22	lncRNA
AC090246.1	lncRNA
AC105227.1	lncRNA
AC100775.1	lncRNA
LINC02565	lncRNA
AC027097.2	lncRNA
LINC01897	lncRNA
AC104365.2	lncRNA
AC104365.3	lncRNA
LINC01926	lncRNA
AC090377.1	lncRNA
AC100843.2	lncRNA
AC064801.1	lncRNA
AC022726.1	lncRNA
AC036176.3	lncRNA
AC036176.1	lncRNA
AC021701.1	lncRNA
LINC01909	lncRNA
LIVAR	lncRNA
LINC01910	lncRNA
LINC01922	lncRNA
AC009704.3	lncRNA
AC009704.2	lncRNA
AC009704.1	lncRNA
AC116003.3	lncRNA
AC116003.1	lncRNA
AC103808.1	lncRNA
AC103808.5	lncRNA
AC009716.1	lncRNA
LINC00683	lncRNA
AC034110.1	lncRNA
LINC01879	lncRNA
LINC01927	lncRNA
ZNF236-DT	lncRNA
AC018529.1	lncRNA
AC018529.2	lncRNA
AC100863.1	lncRNA
AC124254.2	lncRNA
LINC01029	lncRNA
AC134978.1	lncRNA
AC107892.1	lncRNA
AC087399.1	lncRNA
AC044873.1	lncRNA
AC018445.1	lncRNA
AC018445.5	lncRNA
AC018445.6	lncRNA
AC068473.3	lncRNA
AC068473.4	lncRNA
AC068473.1	lncRNA
AC068473.5	lncRNA
AC005306.1	lncRNA
AC005944.1	lncRNA
AC016586.1	lncRNA
AC005339.1	lncRNA
DPP9-AS1	lncRNA
AC005594.1	lncRNA
MIR7-3HG	lncRNA
AC005523.1	lncRNA
AC005523.2	lncRNA
AC027319.1	lncRNA
AC022146.2	lncRNA
AC008742.1	lncRNA
AC011511.3	lncRNA
AC011511.5	lncRNA
AC011511.2	lncRNA
AC011461.1	lncRNA
AC011472.4	lncRNA
AC011472.3	lncRNA
AC011472.1	lncRNA
AC011472.2	lncRNA
AC008543.1	lncRNA
AC008543.3	lncRNA
FARSA-AS1	lncRNA
AC092069.1	lncRNA
AC138474.1	lncRNA
AC007787.1	lncRNA
AC008686.1	lncRNA
AC020916.2	lncRNA
AC011509.3	lncRNA
AC011509.1	lncRNA
AC011509.2	lncRNA
LINC01841	lncRNA
LINC01842	lncRNA
AC093072.1	lncRNA
AC020911.4	lncRNA
AC020911.1	lncRNA
AC020911.2	lncRNA
AC020917.3	lncRNA
AC005759.1	lncRNA
AC010335.1	lncRNA
AC011447.3	lncRNA
AC123912.2	lncRNA
AC123912.1	lncRNA
AC123912.4	lncRNA
AC092364.1	lncRNA
AC011505.1	lncRNA
AC007786.1	lncRNA
AC007786.2	lncRNA
AC007786.3	lncRNA
AC008798.3	lncRNA
AC008798.2	lncRNA
AC011478.1	lncRNA
AC011507.1	lncRNA
AC020897.1	lncRNA
AC020912.1	lncRNA
AC008738.1	lncRNA
AC008738.7	lncRNA
AC008738.4	lncRNA
AC008738.6	lncRNA
AC008738.3	lncRNA
AC008738.5	lncRNA
CEBPA-DT	lncRNA
AC008738.2	lncRNA
AC008556.1	lncRNA
AC016587.1	lncRNA
AC008555.5	lncRNA
LINC01838	lncRNA
ZNF30-AS1	lncRNA
AC020907.3	lncRNA
AC020907.4	lncRNA
HPN-AS1	lncRNA
AC020907.2	lncRNA
AC002128.2	lncRNA
AC002128.1	lncRNA
LINC01531	lncRNA
AC002511.2	lncRNA
AC002511.1	lncRNA
TMEM147-AS1	lncRNA
AC005392.3	lncRNA
AC093503.1	lncRNA
AC008622.2	lncRNA
AC008532.1	lncRNA
AC026803.3	lncRNA
AC011495.3	lncRNA
AC008743.1	lncRNA
AC011523.1	lncRNA
MYADM-AS1	lncRNA
AC008440.1	lncRNA
AC008735.4	lncRNA
AC008735.3	lncRNA
AC105393.1	lncRNA
AC105393.2	lncRNA
AC093326.2	lncRNA
LINC01875	lncRNA
AC093326.1	lncRNA
[truncated: 7,015 more rows]
