# Supplementary material for: Potential mechanisms and prognostic model of eRNAs-regulated genes in stomach adenocarcinoma
Source: Sci Rep. 2022 Oct 3;12:16545. doi: 10.1038/s41598-022-20824-1 (PMC9529949; doi:10.1038/s41598-022-20824-1)
Supplement: Supplementary file 5 — Supplementary Information 5. [file 41598_2022_20824_MOESM5_ESM.xlsx]

## Sheet: diff
gene	baseMean	log2FoldChange	lfcSE	stat	pvalue	padj
ENPP7	378.905	-6.88579	0.43751	-15.7386	8.22453e-56	4.7868e-52
HOXC10	976.357	6.6023	0.420128	15.715	1.19416e-55	4.7868e-52
HOXC-AS2	64.5085	4.84528	0.31804	15.2348	2.07771e-52	5.55235e-49
CTHRC1	2537.67	3.49105	0.236045	14.7898	1.70486e-49	3.41697e-46
CLSPN	979.937	2.3363	0.16591	14.0817	4.91966e-45	6.57348e-42
NFE2L3	4356.22	2.27967	0.16177	14.0921	4.24788e-45	6.57348e-42
HOTAIR	183.687	5.59099	0.403671	13.8504	1.26559e-43	1.44946e-40
STIL	1871.82	2.24259	0.162651	13.7877	3.02341e-43	3.02984e-40
MS4A10	274.487	-6.77924	0.496018	-13.6673	1.59125e-42	1.41745e-39
HOXC9	221.257	4.38423	0.321968	13.6169	3.17572e-42	2.54597e-39
ENPP3	173.25	-4.4796	0.331701	-13.5049	1.46235e-41	1.06579e-38
HOXC11	438.097	4.41271	0.331744	13.3015	2.2675e-40	1.51488e-37
SLC2A5	675.627	-3.38315	0.255346	-13.2493	4.55453e-40	2.80874e-37
COL1A1	249910	2.99295	0.236067	12.6784	7.79357e-37	4.46293e-34
EMP1	15576	-3.21781	0.254251	-12.656	1.03602e-36	5.5372e-34
SLC28A1	75.2316	-4.94436	0.393363	-12.5695	3.10857e-36	1.55759e-33
FOXD2-AS1	415.584	2.36141	0.188718	12.5129	6.34379e-36	2.99166e-33
BTG2	12736	-2.37371	0.191235	-12.4126	2.23413e-35	9.95055e-33
SLC25A34	193.293	-2.95184	0.239186	-12.3412	5.43675e-35	2.29402e-32
EME1	276.533	2.19984	0.178409	12.3303	6.21968e-35	2.49316e-32
ADAMTS2	4467.03	2.70697	0.219888	12.3107	7.93576e-35	3.02957e-32
FANCI	2838.51	1.85523	0.150919	12.2929	9.88644e-35	3.60271e-32
KHK	715.364	-2.7237	0.22253	-12.2397	1.90698e-34	6.64706e-32
DMBX1	108.398	4.7161	0.385617	12.23	2.14916e-34	7.17909e-32
CSRNP1	3281.66	-1.90333	0.155779	-12.2182	2.48661e-34	7.97405e-32
HOXC-AS3	58.855	6.6502	0.546562	12.1673	4.64032e-34	1.43083e-31
HOXC8	172.202	3.89179	0.321104	12.12	8.27309e-34	2.4565e-31
DTL	1502.33	2.00061	0.165517	12.087	1.23759e-33	3.5435e-31
TRIP13	1422.5	2.25424	0.187214	12.041	2.16318e-33	5.98007e-31
ENC1	8046.03	1.97767	0.164753	12.0038	3.39163e-33	9.06357e-31
C1QTNF6	1174.36	1.97422	0.167843	11.7623	6.10343e-32	1.57843e-29
KNTC1	2416.35	1.56215	0.133223	11.7259	9.39209e-32	2.35301e-29
HMGA2	1305.25	4.12596	0.352549	11.7032	1.22714e-31	2.9812e-29
HOXC12	363.086	8.49839	0.727164	11.687	1.48476e-31	3.50098e-29
AC012531.1	45.087	4.44782	0.380849	11.6787	1.63799e-31	3.75194e-29
RFC3	1890.51	1.79562	0.154183	11.6461	2.40286e-31	5.35103e-29
ADAMTS14	796.398	2.52119	0.216791	11.6296	2.914e-31	6.31394e-29
ZG16	339.709	-5.57215	0.479789	-11.6137	3.50895e-31	7.40296e-29
SLC51A	329.213	-2.80621	0.241791	-11.606	3.84384e-31	7.90155e-29
NEB	1662.64	4.10515	0.362817	11.3147	1.11024e-29	2.22519e-27
CEP55	2213.06	1.96166	0.174401	11.248	2.36822e-29	4.57991e-27
NDC80	1019.32	1.85014	0.164503	11.2469	2.39935e-29	4.57991e-27
NUF2	962.312	2.05404	0.182738	11.2404	2.58205e-29	4.81402e-27
RCC2	11389.4	1.26105	0.112334	11.226	3.04019e-29	5.53937e-27
MTFR2	428.065	1.9911	0.179352	11.1016	1.23198e-28	2.19485e-26
DCSTAMP	43.9835	3.69913	0.333402	11.0951	1.32477e-28	2.30884e-26
ETV4	2929.27	2.6378	0.242809	10.8637	1.71653e-27	2.80846e-25
FGF19	92.8895	6.2888	0.58192	10.807	3.19013e-27	5.01476e-25
LINC01833	240.215	4.74809	0.439331	10.8075	3.17029e-27	5.01476e-25
NEK2	1366.24	2.06697	0.191604	10.7877	3.93446e-27	6.06588e-25
PRIM2	956.612	1.08213	0.100503	10.7672	4.91695e-27	7.43758e-25
CDC7	695.232	1.69451	0.157588	10.7528	5.7486e-27	8.53454e-25
ZNF469	1263.9	2.4094	0.224761	10.7198	8.21463e-27	1.19739e-24
LRP8	1295.67	2.27281	0.21249	10.696	1.06222e-26	1.52068e-24
BLACAT1	294.038	2.98036	0.280424	10.6281	2.20625e-26	3.10307e-24
SKA3	1299.43	1.97758	0.186168	10.6226	2.34039e-26	3.23499e-24
URB2	1356.86	1.23428	0.116223	10.62	2.4068e-26	3.2704e-24
MKI67	14664.3	1.88246	0.177923	10.5802	3.68108e-26	4.91854e-24
WDHD1	961.087	1.4549	0.138126	10.5331	6.07761e-26	7.98757e-24
KDM8	261.307	-1.12546	0.107069	-10.5115	7.64611e-26	9.88691e-24
HOXC-AS1	33.1492	3.61528	0.344446	10.4959	9.01876e-26	1.14767e-23
SLC2A7	11.2642	-4.24814	0.405059	-10.4877	9.83723e-26	1.23227e-23
RIPK2	1930.26	1.33046	0.12715	10.4637	1.26804e-25	1.56398e-23
KLF10	6574.4	-1.34409	0.128728	-10.4413	1.6063e-25	1.95117e-23
MELK	1668.59	1.88406	0.180628	10.4306	1.7972e-25	2.15048e-23
OSBPL3	3688.82	1.35077	0.129889	10.3994	2.49407e-25	2.94043e-23
INPP5A	2097.77	-1.23503	0.119148	-10.3655	3.55769e-25	4.13362e-23
BIRC7	72.4635	4.00555	0.386505	10.3635	3.63453e-25	4.16258e-23
C5orf34	275.067	1.72747	0.166981	10.3453	4.39431e-25	4.89294e-23
CSTB	24731.4	-2.8012	0.270895	-10.3405	4.62043e-25	5.07424e-23
ALPG	606.384	5.2578	0.508725	10.3353	4.88136e-25	5.28836e-23
RDH8	36.2325	5.74041	0.556714	10.3112	6.2688e-25	6.70093e-23
ADAMTS9-AS1	66.9163	-2.82821	0.274619	-10.2986	7.14627e-25	7.44048e-23
COL5A2	13456.8	1.93817	0.188955	10.2573	1.09741e-24	1.11988e-22
GPX3	5683.12	-2.47956	0.241749	-10.2568	1.10353e-24	1.11988e-22
ECM1	6836.75	-3.03868	0.296798	-10.2382	1.33685e-24	1.33969e-22
AUNIP	269.386	1.74839	0.1708	10.2365	1.36127e-24	1.34732e-22
APLN	639.887	2.83186	0.277375	10.2095	1.79748e-24	1.74005e-22
LAMC2	13311.1	2.47591	0.242515	10.2093	1.80147e-24	1.74005e-22
TEF	1204.86	-1.55078	0.152069	-10.1979	2.02664e-24	1.93424e-22
CKAP2L	963.745	1.72434	0.169203	10.191	2.17595e-24	2.05231e-22
LINC01235	125.83	2.79092	0.274186	10.1789	2.46296e-24	2.29599e-22
KIF11	2977.03	1.55643	0.15345	10.1429	3.56305e-24	3.28333e-22
SULF1	14182.8	2.44402	0.24124	10.131	4.02356e-24	3.66556e-22
PTGDR2	175.672	-2.5324	0.250006	-10.1294	4.09289e-24	3.68682e-22
MCM2	4099	1.53794	0.15224	10.1021	5.40674e-24	4.81621e-22
RAD54B	276.688	1.5944	0.157875	10.0991	5.57351e-24	4.9102e-22
MAF	3533.87	-1.70945	0.169428	-10.0895	6.14696e-24	5.35654e-22
HMGB3	2862.33	1.68826	0.167637	10.071	7.42503e-24	6.3326e-22
SPDL1	1006.1	1.20514	0.119801	10.0595	8.3412e-24	7.0391e-22
CSF2	44.2576	4.22979	0.421806	10.0278	1.15041e-23	9.60712e-22
MYZAP	219.745	-2.07586	0.207634	-9.99767	1.56028e-23	1.28957e-21
KPNA2	8122.36	1.41312	0.141504	9.98642	1.74773e-23	1.42975e-21
AC087521.1	19.312	-2.45277	0.245862	-9.97619	1.93756e-23	1.56903e-21
CAD	5785.76	1.16149	0.116857	9.93949	2.80256e-23	2.24681e-21
SP8	70.4709	5.42386	0.545827	9.93695	2.87497e-23	2.28204e-21
MYBL2	6241.35	2.09992	0.211609	9.92361	3.28644e-23	2.58307e-21
HMMR	1521.48	1.83101	0.184655	9.91584	3.55248e-23	2.76507e-21
PACC1	531.24	1.05194	0.106183	9.90691	3.88489e-23	2.99473e-21
CDC6	2380.08	2.36424	0.238847	9.89856	4.22327e-23	3.19415e-21
PIM1	3646.68	-1.59108	0.160734	-9.89883	4.2117e-23	3.19415e-21
DNMT1	6217.43	1.13686	0.115148	9.87302	5.45e-23	4.08343e-21
FXYD6	1609.15	-2.56254	0.260061	-9.8536	6.61289e-23	4.90885e-21
GAST	1094.56	-6.38191	0.650554	-9.80997	1.02003e-22	7.30139e-21
ATP13A3	10044.6	1.11645	0.113854	9.80595	1.06143e-22	7.53051e-21
LGI4	289.948	-2.24454	0.229489	-9.78062	1.36376e-22	9.59057e-21
CBX7	2012.37	-1.76794	0.180926	-9.77162	1.49052e-22	1.03909e-20
HOXC13	173.743	5.33568	0.546317	9.76664	1.56564e-22	1.08205e-20
TOPBP1	3607.37	1.05514	0.108219	9.75006	1.84357e-22	1.26324e-20
DLGAP5	1450.73	1.74418	0.179193	9.73352	2.16953e-22	1.46161e-20
RBKS	354.88	-1.403	0.144129	-9.7343	2.15294e-22	1.46161e-20
ULBP1	73.1923	3.33621	0.342907	9.72919	2.26386e-22	1.51245e-20
LEFTY1	544.543	5.0945	0.524108	9.72032	2.4701e-22	1.6366e-20
TTYH3	14908.5	1.57403	0.162026	9.71471	2.60998e-22	1.7151e-20
LINC01914	21.2844	3.68837	0.379805	9.71124	2.70038e-22	1.76008e-20
QSOX2	1851.72	1.22039	0.125973	9.68772	3.40046e-22	2.19851e-20
HOXA9	272.688	3.85259	0.398225	9.67441	3.87335e-22	2.4645e-20
PLAU	4625.67	2.04282	0.211198	9.67254	3.94466e-22	2.4901e-20
HSPA2	1384.73	-2.31927	0.240264	-9.65298	4.77464e-22	2.99049e-20
F2R	5033.44	1.49754	0.155164	9.65136	4.85087e-22	2.9915e-20
PRKCG	336.368	3.44191	0.356619	9.65152	4.84306e-22	2.9915e-20
TMEM253	100.572	-2.98227	0.310893	-9.59258	8.59089e-22	5.25749e-20
POP1	660.81	1.24374	0.130051	9.56348	1.13866e-21	6.91561e-20
S100B	265.437	-2.37721	0.248792	-9.55504	1.23534e-21	7.44642e-20
FOXD2	574.514	2.0178	0.2113	9.54942	1.30423e-21	7.80298e-20
THBS2	10298.7	2.50547	0.2628	9.53376	1.5169e-21	8.94191e-20
NCAPH	1297.69	1.66273	0.174563	9.52509	1.64904e-21	9.64989e-20
SKA1	628.623	1.74493	0.183554	9.50639	1.97397e-21	1.14676e-19
DCAF13	3248.55	1.27114	0.133846	9.497	2.16015e-21	1.24589e-19
ACTL8	117.464	5.35662	0.564564	9.48806	2.35369e-21	1.34782e-19
MMP7	7443.67	3.99162	0.420955	9.48229	2.48756e-21	1.41438e-19
RXRG	36.084	-3.19613	0.337329	-9.47481	2.67245e-21	1.50881e-19
PLAC9	333.645	-2.06004	0.217629	-9.46584	2.91206e-21	1.63259e-19
GFRA2	101.035	-2.54162	0.268966	-9.44962	3.4006e-21	1.89324e-19
RHOB	23707.8	-1.84029	0.194841	-9.44511	3.55039e-21	1.963e-19
HLF	678.826	-2.93199	0.310606	-9.43957	3.74327e-21	2.05547e-19
MYOC	719.339	-5.08586	0.540086	-9.41675	4.65266e-21	2.53744e-19
DHRS7	3032.39	-1.29071	0.137279	-9.40214	5.3465e-21	2.89614e-19
FXYD1	77.5947	-2.67478	0.284647	-9.39684	5.62239e-21	3.02515e-19
DHRS11	2387.32	-2.08022	0.22171	-9.38261	6.43604e-21	3.43985e-19
MSLNL	52.1628	4.57566	0.487771	9.38076	6.55001e-21	3.47758e-19
COL3A1	133446	2.09085	0.223021	9.37516	6.9073e-21	3.64314e-19
TIGD1	304.044	1.39323	0.148683	9.37047	7.22091e-21	3.78366e-19
CHTF18	1220.33	1.43447	0.153165	9.36548	7.5704e-21	3.91561e-19
ATP5PF	6661.19	-1.12015	0.120641	-9.28498	1.61733e-20	8.3116e-19
PTGS1	2174.14	-1.84873	0.1992	-9.28077	1.68252e-20	8.59159e-19
ACO2	7208.39	-1.04292	0.112543	-9.26687	1.91695e-20	9.72669e-19
AL117329.1	37.9047	5.6987	0.615079	9.26498	1.95105e-20	9.77598e-19
C8orf31	312.19	2.87058	0.309818	9.26538	1.94393e-20	9.77598e-19
PODXL	6865.61	1.28526	0.138811	9.25912	2.06127e-20	1.02641e-18
EPM2A	402.335	-1.71126	0.185148	-9.24268	2.40392e-20	1.18235e-18
MYO1B	4971.63	1.26477	0.136831	9.24325	2.39119e-20	1.18235e-18
TPM1	25129.7	-2.08305	0.225845	-9.22338	2.8787e-20	1.40723e-18
KLF9	4735.34	-1.78588	0.193752	-9.21737	3.04464e-20	1.47933e-18
MKNK2	11778.1	-1.16516	0.126486	-9.2118	3.20711e-20	1.5396e-18
AF165147.1	28.8499	-2.42993	0.264169	-9.19839	3.63359e-20	1.73396e-18
LEMD1	154.991	3.00368	0.326902	9.18832	3.99029e-20	1.89291e-18
MXI1	2360.44	-1.21544	0.132475	-9.17487	4.52113e-20	2.13211e-18
ANKRD10-IT1	386.401	1.5218	0.166693	9.12937	6.88967e-20	3.23009e-18
ELFN2	281.06	3.43296	0.37703	9.10527	8.60488e-20	3.96467e-18
SMC2	2951.51	1.15482	0.126824	9.10566	8.57416e-20	3.96467e-18
CBX2	843.921	2.44083	0.268173	9.1017	8.89289e-20	4.07396e-18
CCL7	37.7906	4.09673	0.450886	9.08594	1.02809e-19	4.68308e-18
ANXA1	22714.3	-2.92342	0.321808	-9.08436	1.04312e-19	4.72467e-18
AC020656.2	462.847	3.13297	0.344945	9.0825	1.06106e-19	4.77893e-18
PRKDC	17677.2	1.11788	0.123157	9.07683	1.11786e-19	5.00663e-18
AC068580.2	25.662	4.62999	0.510887	9.06263	1.27338e-19	5.67149e-18
ADAMTS1	4034.83	-1.98294	0.219122	-9.04949	1.43642e-19	6.36232e-18
CCNE1	1327.38	2.66504	0.29477	9.0411	1.55103e-19	6.83222e-18
PVT1	995.602	1.66886	0.184853	9.02802	1.74803e-19	7.65792e-18
ADHFE1	150.343	-2.32702	0.258096	-9.01613	1.9485e-19	8.48975e-18
AC093895.2	16.8862	5.12091	0.568939	9.0008	2.24088e-19	9.71087e-18
SPINK2	21.3943	-3.37328	0.375709	-8.97844	2.74626e-19	1.17737e-17
EHD3	1178.85	-1.97606	0.220301	-8.96983	2.96977e-19	1.26642e-17
TCP11L2	748.299	-1.45688	0.162725	-8.95302	3.45884e-19	1.45945e-17
AF111167.2	87.4781	-1.4519	0.162301	-8.94571	3.69562e-19	1.55119e-17
ZGRF1	423.882	1.26819	0.141949	8.93418	4.10212e-19	1.71285e-17
ANKRD9	2708.42	-1.16804	0.130885	-8.92416	4.49091e-19	1.86547e-17
JDP2	1399.11	-1.12902	0.126602	-8.91784	4.75457e-19	1.96481e-17
SMIM25	328.357	1.8784	0.210844	8.90892	5.15315e-19	2.11861e-17
GUCA2B	94.6357	-4.55392	0.511337	-8.90591	5.29486e-19	2.16576e-17
AC011472.1	56.7029	-1.60553	0.180495	-8.89516	5.83374e-19	2.36208e-17
AL121832.3	108.238	2.03611	0.228923	8.89429	5.87938e-19	2.36859e-17
NT5DC4	41.5788	2.61086	0.293562	8.89372	5.90953e-19	2.36884e-17
SAPCD2	3278.08	1.82651	0.205623	8.88279	6.52051e-19	2.60074e-17
TMEM154	1274.76	-2.18139	0.245925	-8.87012	7.30674e-19	2.89991e-17
CENPA	587.718	1.68938	0.190503	8.86799	7.44777e-19	2.94132e-17
DUSP5	1913.64	-1.96504	0.221652	-8.86544	7.6205e-19	2.99478e-17
AP003555.1	61.7237	2.47374	0.279201	8.86006	7.99709e-19	3.11864e-17
HPGD	5335.78	-2.5793	0.291132	-8.85955	8.0337e-19	3.11864e-17
UBXN10-AS1	48.1291	-2.9394	0.331787	-8.85929	8.05238e-19	3.11864e-17
PMEPA1	12553.5	2.1121	0.238592	8.85233	8.57071e-19	3.30343e-17
CYP4A22-AS1	22.2198	2.45534	0.277923	8.83459	1.00465e-18	3.85371e-17
BTD	1328.04	-1.13033	0.128106	-8.82341	1.11027e-18	4.23859e-17
CDC25B	7969.83	1.49882	0.169905	8.82153	1.12908e-18	4.28999e-17
CCDC14	2291.48	1.14345	0.129661	8.81871	1.15789e-18	4.3787e-17
TMEM100	317.506	-3.00565	0.341695	-8.7963	1.41395e-18	5.29703e-17
MCM3	7507.19	1.05718	0.12037	8.78281	1.59446e-18	5.91795e-17
ZNF485	233.65	1.08778	0.123944	8.77635	1.68866e-18	6.23871e-17
GEN1	1327.47	1.18914	0.135514	8.77503	1.70858e-18	6.28333e-17
DEPDC1	1209.56	1.66054	0.18932	8.77107	1.76976e-18	6.47863e-17
HCG22	109.06	-4.75956	0.542838	-8.76792	1.81992e-18	6.63194e-17
DERL3	2041.19	-2.44883	0.280079	-8.74335	2.26303e-18	8.20936e-17
AL157838.1	101.165	1.66075	0.19008	8.73711	2.39152e-18	8.59876e-17
C11orf86	578.852	-4.11098	0.47052	-8.73709	2.39182e-18	8.59876e-17
KLF4	7248.65	-1.6809	0.192604	-8.72726	2.60906e-18	9.33788e-17
PRADC1	803.56	-1.16965	0.134153	-8.7188	2.81178e-18	1.00187e-16
APOA4	7888.46	-6.49201	0.744861	-8.71573	2.88889e-18	1.02479e-16
CREB3L3	1566.51	-3.89339	0.447495	-8.70042	3.30644e-18	1.16774e-16
LAMB4	35.4831	-2.65991	0.30597	-8.69336	3.51862e-18	1.23723e-16
LINC02544	17.3255	4.19888	0.483419	8.68581	3.76045e-18	1.31649e-16
HPSE2	143.423	-3.45226	0.397922	-8.6757	4.11008e-18	1.43263e-16
CEP72	659.309	1.57242	0.181457	8.6655	4.49529e-18	1.55339e-16
CDKN1A	8316.23	-1.42595	0.164761	-8.65466	4.94362e-18	1.69372e-16
B3GNTL1	344.135	1.01655	0.117472	8.65354	4.99267e-18	1.70325e-16
PPP1R3C	708.061	-2.77334	0.32061	-8.65021	5.14045e-18	1.74623e-16
AC011472.4	24.2757	-1.98795	0.230145	-8.6378	5.73045e-18	1.93844e-16
BTC	555.779	-1.7725	0.205433	-8.6281	6.23788e-18	2.10122e-16
FOXE3	25.1977	3.32578	0.385677	8.62323	6.50934e-18	2.18349e-16
ARC	269.75	-3.46204	0.402602	-8.59917	8.02966e-18	2.68224e-16
LINC01979	139.342	2.12322	0.247391	8.58243	9.28879e-18	3.0772e-16
AL513123.1	15.1185	4.81294	0.561225	8.57578	9.84169e-18	3.24695e-16
C11orf96	5063.09	-2.01955	0.235669	-8.56946	1.03974e-17	3.41623e-16
ALPI	1345.54	-4.44344	0.519261	-8.55724	1.15598e-17	3.78265e-16
PPM1H	2363.1	1.61969	0.189485	8.54784	1.2541e-17	4.08703e-16
SLC5A6	3547.39	1.2738	0.149584	8.51556	1.65791e-17	5.35948e-16
TSC22D3	6215.46	-1.66975	0.196547	-8.49545	1.97176e-17	6.34843e-16
CD36	1395.51	-2.15905	0.254192	-8.49378	2.00023e-17	6.41433e-16
XPNPEP2	1493.69	-3.5336	0.416349	-8.4871	2.11856e-17	6.73989e-16
AC104794.4	8.04823	5.02536	0.592727	8.47837	2.28374e-17	7.18062e-16
MAMDC2	626.294	-3.10512	0.366241	-8.47836	2.28397e-17	7.18062e-16
NALT1	63.2929	-2.54805	0.300635	-8.47558	2.33911e-17	7.29674e-16
ALDH3A2	5612.8	-1.14934	0.135756	-8.46624	2.53449e-17	7.87559e-16
ADCYAP1R1	98.5085	-3.15112	0.373325	-8.44069	3.1548e-17	9.7277e-16
SINHCAF	4691.41	1.23172	0.14601	8.43588	3.28707e-17	1.00967e-15
GDPD5	1433.17	1.85604	0.220042	8.43495	3.31357e-17	1.01393e-15
UBD	1961.89	2.69769	0.320831	8.40845	4.15471e-17	1.26648e-15
ADRB2	175.8	-2.17729	0.259066	-8.40438	4.3014e-17	1.30622e-15
FGFR4	4983.2	1.95392	0.232801	8.39307	4.73599e-17	1.42738e-15
AL161431.1	731.055	4.29753	0.512548	8.38464	5.08811e-17	1.52207e-15
EPHX1	5650.52	-1.18115	0.140865	-8.38496	5.07409e-17	1.52207e-15
SUSD2	1473.11	-1.99891	0.238768	-8.37178	5.67549e-17	1.69147e-15
LINC01615	25.1498	2.47525	0.29756	8.31849	8.90942e-17	2.62599e-15
TPRG1	342.159	-2.40554	0.289557	-8.30766	9.76093e-17	2.86642e-15
GFOD1	1317.21	-1.68494	0.20339	-8.28427	1.18835e-16	3.46435e-15
LINC01814	143.635	1.6512	0.199379	8.28172	1.21407e-16	3.52652e-15
HRH2	163.286	-1.87113	0.226312	-8.2679	1.36343e-16	3.93186e-15
MSLN	7673.11	3.10857	0.377054	8.24438	1.66015e-16	4.7704e-15
ZIC5	239.784	3.83529	0.465483	8.23937	1.73115e-16	4.95666e-15
JUND	19964.8	-1.11059	0.134879	-8.23399	1.81084e-16	5.16638e-15
NPR1	592.775	-1.71692	0.208719	-8.226	1.9357e-16	5.50303e-15
SCAT2	35.6296	1.91258	0.232586	8.22314	1.9825e-16	5.61616e-15
MND1	271.187	1.45884	0.177514	8.21817	2.06627e-16	5.83286e-15
AC108676.1	61.3511	2.68894	0.327503	8.21043	2.20405e-16	6.19997e-15
ARHGEF37	1162.86	-1.47243	0.179407	-8.2072	2.26406e-16	6.34649e-15
NCAPD2	8363.29	1.03152	0.125704	8.20593	2.28812e-16	6.36938e-15
FOXF1	2516.84	-1.90852	0.233061	-8.18893	2.63565e-16	7.23632e-15
TBX10	145.069	-3.41697	0.417465	-8.18503	2.72227e-16	7.4486e-15
KIFC1	1833.88	1.43791	0.175911	8.17406	2.98179e-16	8.10338e-15
BAMBI	1598.18	2.69929	0.33063	8.16408	3.23906e-16	8.71395e-15
SOX17	300.423	-1.58317	0.193963	-8.16222	3.28911e-16	8.81901e-15
Z98257.1	78.0992	3.2119	0.394474	8.14222	3.88088e-16	1.0371e-14
UAP1L1	1459.72	1.37134	0.168524	8.1374	4.0386e-16	1.0721e-14
NEFM	44.7405	-2.77045	0.340779	-8.12976	4.30138e-16	1.13809e-14
LINC02532	382.518	3.34726	0.41176	8.12915	4.32299e-16	1.14005e-14
ANP32E	4410.91	1.03148	0.126983	8.12296	4.54936e-16	1.1919e-14
CYP4F22	149.982	-3.35181	0.412715	-8.12137	4.60955e-16	1.20374e-14
CBY2	22.0682	4.50936	0.555444	8.11847	4.72087e-16	1.22483e-14
AC036176.1	52.1842	-1.07304	0.132432	-8.10257	5.38109e-16	1.39162e-14
FBP2	158.476	-2.9553	0.364833	-8.10041	5.47735e-16	1.41196e-14
ID3	2877.73	-1.26111	0.155713	-8.09896	5.54321e-16	1.42436e-14
HAGHL	460.768	1.7392	0.214803	8.09671	5.64638e-16	1.44623e-14
SEPTIN5	673.392	-1.81339	0.224046	-8.09383	5.78182e-16	1.4762e-14
SSBP2	1081.74	-1.68835	0.208672	-8.09096	5.91981e-16	1.50664e-14
IMPG2	34.6796	-1.84758	0.228578	-8.08294	6.32247e-16	1.60403e-14
FOXF2	1481.03	-1.95223	0.241823	-8.07295	6.86173e-16	1.72447e-14
IL11RA	278.207	-1.22389	0.151603	-8.07299	6.85993e-16	1.72447e-14
PITPNM3	1561.31	-2.06182	0.255695	-8.06356	7.41019e-16	1.84495e-14
TIMP1	36873.3	1.48979	0.185362	8.03722	9.19022e-16	2.27401e-14
KRT3	12.7469	-3.86817	0.482815	-8.0117	1.13131e-15	2.78506e-14
NKAPL	28.5805	-2.03668	0.254218	-8.01157	1.13251e-15	2.78506e-14
C2CD4A	1141.68	2.57247	0.321168	8.00974	1.14955e-15	2.81833e-14
DISP1	695.759	-1.02766	0.128923	-7.97111	1.57256e-15	3.84367e-14
TMEM63A	9797.17	1.0701	0.134365	7.96413	1.66389e-15	4.05453e-14
CSRP1	30718.7	-1.95528	0.245795	-7.9549	1.79277e-15	4.35534e-14
EMILIN3	84.0802	-2.22735	0.280074	-7.9527	1.82488e-15	4.41995e-14
CEBPD	9287.11	-1.29341	0.162816	-7.94397	1.95812e-15	4.72838e-14
XIRP1	88.7612	2.79982	0.352627	7.93989	2.02361e-15	4.87186e-14
PIF1	423.322	1.25034	0.157533	7.937	2.07123e-15	4.97157e-14
LIPG	2032.32	1.82108	0.229697	7.92821	2.22336e-15	5.3208e-14
AC113346.1	7.25424	4.69808	0.59268	7.92684	2.24789e-15	5.3635e-14
JAM2	1179.79	-1.89369	0.238965	-7.92456	2.28949e-15	5.44654e-14
TACC3	3758.38	1.22336	0.154447	7.92092	2.35765e-15	5.5921e-14
TERT	128.544	2.5594	0.323411	7.91376	2.49732e-15	5.90592e-14
RACGAP1	3251.99	1.06987	0.135229	7.91154	2.54234e-15	5.99468e-14
PDE2A	671.754	-1.75439	0.221847	-7.90811	2.61316e-15	6.14362e-14
ZBTB16	469.784	-2.77611	0.351585	-7.89599	2.88017e-15	6.75156e-14
AC009041.3	16.468	1.71856	0.217702	7.89406	2.92509e-15	6.83687e-14
DPP6	259.793	-3.52094	0.446178	-7.89135	2.98938e-15	6.96683e-14
IGLL5	8611.12	-2.81911	0.357398	-7.88788	3.07368e-15	7.14252e-14
OR2I1P	1185.42	2.51381	0.320287	7.84863	4.20601e-15	9.66177e-14
KLF2	6763.92	-1.68516	0.214853	-7.84331	4.38834e-15	1.00518e-13
AC025280.1	8.29021	-2.41963	0.308997	-7.8306	4.8553e-15	1.10897e-13
FBP1	4954.81	-1.85446	0.237114	-7.82097	5.24179e-15	1.19385e-13
LINC00460	35.5081	3.00328	0.384243	7.81609	5.44891e-15	1.2375e-13
PAQR7	725.293	-1.29374	0.165731	-7.80626	5.89082e-15	1.33409e-13
SGCA	468.325	-2.63085	0.337371	-7.79808	6.28549e-15	1.41946e-13
ARL4D	313.611	-2.3102	0.296369	-7.795	6.44093e-15	1.45048e-13
ACY1	559.125	-1.45615	0.18705	-7.78483	6.9806e-15	1.56322e-13
CHST1	431.006	1.4485	0.186211	7.77878	7.32284e-15	1.6353e-13
GJB2	5556.45	-2.24046	0.288083	-7.77715	7.41764e-15	1.65187e-13
BAG3	5862.49	-1.2735	0.1641	-7.76052	8.45847e-15	1.87844e-13
FNDC5	162.371	-2.23136	0.288021	-7.7472	9.39445e-15	2.0748e-13
TGFBR3	2894.24	-1.73957	0.224558	-7.74665	9.4352e-15	2.07808e-13
FBXO41	1179.71	1.39757	0.180445	7.74513	9.54812e-15	2.09718e-13
DIAPH3	968.573	1.32079	0.170625	7.7409	9.87151e-15	2.158e-13
INSYN1	207.733	-2.18289	0.281998	-7.74081	9.87883e-15	2.158e-13
HOXA4	243.819	-1.90651	0.24645	-7.7359	1.02672e-14	2.23067e-13
LMNB1	3812.96	1.25015	0.161744	7.72921	1.08217e-14	2.3448e-13
AC011287.1	28.5299	4.04943	0.524348	7.72279	1.13809e-14	2.45931e-13
EGR1	16744.9	-1.78466	0.231147	-7.72087	1.15539e-14	2.49e-13
CES2	14383.2	-1.92833	0.250032	-7.71234	1.23531e-14	2.64092e-13
LINC01572	61.5256	1.41964	0.184234	7.70567	1.30155e-14	2.76778e-13
TOP1MT	1965.97	1.06512	0.138275	7.70296	1.32947e-14	2.81968e-13
TENT5B	799.493	-2.66389	0.345901	-7.70132	1.34669e-14	2.84866e-13
CGNL1	1126.13	-1.99331	0.259523	-7.68067	1.58253e-14	3.32125e-13
AQP2	115.021	3.95928	0.51592	7.67422	1.66432e-14	3.48377e-13
LINC01913	44.1669	3.90292	0.509558	7.65942	1.86771e-14	3.87914e-13
COL21A1	201.698	-2.17841	0.284426	-7.65898	1.87414e-14	3.88243e-13
AC092198.1	29.3616	3.78965	0.494868	7.65789	1.89007e-14	3.90532e-13
KANK2	7277.79	-1.59527	0.208609	-7.64716	2.05465e-14	4.23448e-13
RBPMS2	1584.17	-2.61246	0.341785	-7.64357	2.11277e-14	4.3431e-13
CYSTM1	23817.5	-1.8123	0.237532	-7.62971	2.35291e-14	4.82438e-13
CAP2	1108.66	-2.06956	0.271379	-7.6261	2.41954e-14	4.94832e-13
ACADSB	1819.5	-1.07136	0.140727	-7.61305	2.67711e-14	5.4198e-13
MCTS2P	108.624	1.30358	0.171259	7.61172	2.70465e-14	5.46003e-13
SLMAP	7549.44	-1.16225	0.152698	-7.61144	2.7106e-14	5.46003e-13
MAB21L3	98.6116	-3.55062	0.466869	-7.60519	2.84494e-14	5.71625e-13
MRO	86.0551	-1.81447	0.238855	-7.59653	3.04167e-14	6.09627e-13
FAM117A	1356.99	-1.27798	0.168479	-7.58539	3.31482e-14	6.60261e-13
FALEC	12.6125	-2.06372	0.272198	-7.58166	3.41151e-14	6.76982e-13
AL136115.2	20.1804	1.82513	0.240918	7.57574	3.57098e-14	7.05137e-13
AC034199.1	11.078	2.33184	0.308626	7.55555	4.17107e-14	8.19594e-13
B3GALT4	667.787	-1.06719	0.141276	-7.55395	4.22257e-14	8.26281e-13
ZIC2	462.716	3.35587	0.444259	7.55385	4.22571e-14	8.26281e-13
MC2R	5.8108	3.90822	0.517602	7.55062	4.33175e-14	8.44956e-13
AC090181.2	61.7777	1.61567	0.214384	7.53633	4.83366e-14	9.40569e-13
BMP6	241.745	-1.69902	0.225523	-7.53371	4.93199e-14	9.57379e-13
THSD4	1955.95	-1.81457	0.241164	-7.52423	5.30317e-14	1.02695e-12
PRRT4	41.0808	-2.80066	0.372292	-7.52276	5.36331e-14	1.03609e-12
AKR1B15	129.466	-3.32666	0.442268	-7.52182	5.40208e-14	1.04107e-12
TRIM71	52.5771	3.90295	0.51962	7.51117	5.86023e-14	1.12665e-12
PLA2G2C	10.501	-2.45911	0.327634	-7.50564	6.11271e-14	1.17238e-12
ERI1	1551.78	1.00041	0.133299	7.50501	6.14262e-14	1.17531e-12
CCDC78	114.894	1.71881	0.229157	7.50059	6.3531e-14	1.21269e-12
AC016737.1	33.9762	2.10095	0.280136	7.49973	6.39481e-14	1.21775e-12
DAAM2	1811.05	-1.8489	0.246855	-7.48985	6.89543e-14	1.30687e-12
AC025857.2	86.8064	1.46347	0.195538	7.48431	7.19229e-14	1.35672e-12
CDKN3	1036.87	1.35491	0.181149	7.47952	7.45933e-14	1.40379e-12
LINC02345	25.3101	2.25053	0.301035	7.47597	7.66382e-14	1.43553e-12
RASD2	594.878	-1.70632	0.228259	-7.47538	7.69789e-14	1.43855e-12
FAM229B	264.928	-1.51583	0.203	-7.46716	8.19436e-14	1.52777e-12
LINC01163	11.0356	4.66064	0.624215	7.46641	8.24149e-14	1.53299e-12
RGMB	1500.31	-1.3906	0.186272	-7.4654	8.30456e-14	1.54115e-12
LOH12CR2	47.8974	-1.26109	0.169031	-7.46069	8.60705e-14	1.5936e-12
PMP22	4777.41	-1.29618	0.173845	-7.45598	8.92045e-14	1.64782e-12
STC2	613.436	1.67646	0.225617	7.43053	1.0816e-13	1.98426e-12
AL691482.4	159.128	1.85875	0.250172	7.4299	1.08682e-13	1.98928e-12
SIX3	75.9767	3.51434	0.473029	7.42944	1.09058e-13	1.99161e-12
GYPC	1635.04	-1.56548	0.21074	-7.42848	1.09853e-13	2.00157e-12
LY6H	54.2142	-2.15043	0.28975	-7.42167	1.15651e-13	2.10243e-12
LY6E	26741.4	1.56562	0.211002	7.41994	1.17177e-13	2.12536e-12
SCAT1	31.9452	2.38227	0.321131	7.41838	1.18558e-13	2.14556e-12
BIRC5	2176.55	1.41012	0.190147	7.41593	1.20773e-13	2.18072e-12
STMN1	7856.17	1.07266	0.145214	7.38679	1.50417e-13	2.68574e-12
HOXC6	367.52	1.967	0.266444	7.3824	1.55464e-13	2.75742e-12
AC018521.6	23.7884	-1.11552	0.151142	-7.38059	1.57591e-13	2.78779e-12
AP005233.2	50.3779	2.42614	0.328791	7.37896	1.59525e-13	2.8108e-12
JAKMIP2	144.667	-1.86939	0.253448	-7.37586	1.63283e-13	2.86441e-12
SLC12A7	10633.3	1.11101	0.150622	7.37611	1.62983e-13	2.86441e-12
NTN1	2459.1	-2.08607	0.283618	-7.35521	1.9062e-13	3.31497e-12
AL096828.3	15.1622	2.0341	0.276628	7.35318	1.93553e-13	3.35868e-12
LINC02154	11.5261	3.25175	0.442277	7.3523	1.94827e-13	3.37349e-12
PLEKHO1	2937.86	-1.45007	0.197519	-7.34141	2.11349e-13	3.64383e-12
AQP7	203.45	-1.98749	0.271063	-7.33221	2.2639e-13	3.87814e-12
KRTAP5-1	44.9238	1.81288	0.247249	7.33223	2.26347e-13	3.87814e-12
SLC6A1	119.196	-1.59836	0.217987	-7.33237	2.26109e-13	3.87814e-12
ADARB1	1485.84	-1.2092	0.165072	-7.32526	2.38434e-13	4.05844e-12
AC144831.1	55.3643	-1.57942	0.215627	-7.32476	2.39326e-13	4.06499e-12
LINC01389	42.4264	1.73585	0.237063	7.3223	2.43759e-13	4.13153e-12
RGS5	21179	-1.49821	0.204641	-7.32116	2.45829e-13	4.15784e-12
CACNA2D3	96.1338	-1.78005	0.243248	-7.31782	2.52032e-13	4.25378e-12
C6orf15	40.9759	5.00493	0.68434	7.31351	2.60245e-13	4.37397e-12
KLHL35	283.472	1.89661	0.259519	7.3082	2.70747e-13	4.53148e-12
PRDM8	410.14	-1.80864	0.247477	-7.30831	2.70522e-13	4.53148e-12
MOGAT2	1504.73	-3.17017	0.433803	-7.30785	2.71455e-13	4.53387e-12
ACKR3	1404.63	-1.26917	0.173786	-7.3031	2.81217e-13	4.68031e-12
TBX4	55.8858	3.31743	0.454255	7.30301	2.8139e-13	4.68031e-12
FAM110D	140.558	-1.46267	0.200546	-7.29341	3.02213e-13	5.01623e-12
AC025031.4	22.2463	1.62061	0.222413	7.2865	3.18116e-13	5.25959e-12
OAT	8028.75	-1.36582	0.187446	-7.28647	3.18187e-13	5.25959e-12
AKR1C1	2383.94	-2.28313	0.313487	-7.28303	3.26404e-13	5.38433e-12
MYOM3	582.729	2.50174	0.343904	7.27453	3.4764e-13	5.69945e-12
ATP4B	4037.76	-5.14981	0.708619	-7.26739	3.66498e-13	5.98414e-12
NKD2	654.699	2.50037	0.344255	7.26313	3.78233e-13	6.1632e-12
ADAT2	678.88	1.09993	0.151557	7.25751	3.94282e-13	6.39509e-12
SCEL	2379.17	-4.13704	0.570051	-7.25731	3.94857e-13	6.39509e-12
BBC3	1159.26	1.22151	0.168447	7.25161	4.11842e-13	6.65672e-12
ANKRD1	38.0158	3.06001	0.422079	7.24985	4.17235e-13	6.73033e-12
LINC01819	348.114	3.6421	0.502453	7.24863	4.20996e-13	6.77736e-12
DLX4	120.178	2.41601	0.333365	7.24734	4.25026e-13	6.82852e-12
MYOM1	596.221	-2.06923	0.285625	-7.24459	4.33751e-13	6.95477e-12
AL162231.2	45.682	-1.49366	0.206269	-7.24134	4.44286e-13	7.10946e-12
LINC02487	134.926	-2.90565	0.40135	-7.2397	4.49689e-13	7.18158e-12
ABHD11	3386.58	1.19906	0.165737	7.23474	4.66438e-13	7.41951e-12
MFSD4A	1961.6	-2.36697	0.327281	-7.23223	4.75124e-13	7.54271e-12
ECEL1	207.014	2.54823	0.352432	7.23042	4.81516e-13	7.62908e-12
SORBS2	2878.83	-1.77688	0.245836	-7.22791	4.90473e-13	7.75567e-12
DIRC3	25.6128	-1.85922	0.257628	-7.21668	5.32738e-13	8.37443e-12
ANGPT1	380.951	-1.48082	0.205411	-7.20904	5.63474e-13	8.80579e-12
TUBAL3	151.811	-2.99331	0.415348	-7.20676	5.72981e-13	8.93695e-12
ID4	946.335	-1.55862	0.216292	-7.20608	5.75835e-13	8.96402e-12
CFL2	3017.46	-1.88085	0.261078	-7.20417	5.83998e-13	9.05592e-12
DHRS2	344.283	2.92605	0.406159	7.2042	5.83864e-13	9.05592e-12
GBP6	1985.48	-4.36178	0.605937	-7.19841	6.09177e-13	9.42814e-12
MAST4	3163.04	-1.21181	0.168541	-7.19002	6.47812e-13	9.98751e-12
AC012085.2	25.6225	-2.03701	0.283659	-7.18119	6.91079e-13	1.06138e-11
SMOC2	6362.75	-2.20309	0.306802	-7.18082	6.92949e-13	1.06221e-11
MME	2218.26	-2.66104	0.371274	-7.16733	7.64772e-13	1.16562e-11
AP005136.3	30.7621	1.29491	0.181023	7.15327	8.47336e-13	1.28901e-11
ARMC3	59.131	2.62049	0.366742	7.14532	8.97875e-13	1.36073e-11
PRNP	7669.8	-1.26226	0.176953	-7.13331	9.79867e-13	1.47384e-11
ACOT11	1760.89	-1.13438	0.159206	-7.12525	1.03894e-12	1.55395e-11
LYPD3	2726.86	-3.16567	0.444616	-7.12001	1.0792e-12	1.61116e-11
AC124067.4	330.977	2.78158	0.391709	7.10113	1.2374e-12	1.83709e-11
AL031123.2	77.4018	1.38188	0.194748	7.09575	1.28649e-12	1.90643e-11
ATF3	3388.95	-1.58628	0.223622	-7.09359	1.30676e-12	1.92934e-11
CKS2	3045.01	1.2822	0.180846	7.09	1.34109e-12	1.97276e-11
SVIL	11887.5	-1.79454	0.253285	-7.08504	1.39008e-12	2.04108e-11
AC130371.2	23.4674	-1.53762	0.217074	-7.08341	1.40653e-12	2.06145e-11
P3H4	2718.24	1.48883	0.210389	7.07658	1.47754e-12	2.15764e-11
MAP6	401.194	-1.9459	0.275044	-7.07485	1.49614e-12	2.18083e-11
ANGPTL1	793.352	-2.7306	0.386239	-7.06974	1.55227e-12	2.25855e-11
AL022316.1	24.6839	2.14808	0.304185	7.06177	1.64401e-12	2.38768e-11
MXRA7	5625.81	-1.47448	0.208889	-7.05865	1.68133e-12	2.43747e-11
UPK3A	114.718	3.20996	0.454813	7.05776	1.69207e-12	2.44861e-11
HTR7	35.5832	-1.81807	0.257753	-7.05356	1.744e-12	2.51468e-11
CAPN14	889.997	-4.15787	0.589906	-7.04837	1.81027e-12	2.60089e-11
LINC01055	14.9525	-2.21661	0.315172	-7.03302	2.02109e-12	2.87798e-11
ESF1	2197.85	1.00789	0.143421	7.02751	2.10244e-12	2.97796e-11
TFF1	45441.1	-3.14728	0.447927	-7.02631	2.12068e-12	2.99322e-11
KIAA2012	29.1436	2.02096	0.287754	7.02324	2.1678e-12	3.049e-11
MYL4	25.5229	-1.6976	0.24171	-7.02328	2.16716e-12	3.049e-11
KLHDC8A	119.086	-1.48648	0.21174	-7.02029	2.21404e-12	3.10313e-11
SCIN	1116.09	-1.98715	0.283245	-7.01566	2.28867e-12	3.20214e-11
FKBP10	6920.98	1.7939	0.255734	7.01472	2.30417e-12	3.21821e-11
PILRB	453.24	1.39179	0.198895	6.9976	2.60387e-12	3.62418e-11
PDZRN3	2220.9	-1.82823	0.261412	-6.99366	2.67799e-12	3.72088e-11
CABCOCO1	35.4823	-1.92209	0.275067	-6.98771	2.79409e-12	3.86211e-11
NRG2	92.6489	-2.04954	0.293657	-6.97937	2.96509e-12	4.0704e-11
SMIM35	9.10049	2.26718	0.325924	6.95618	3.49626e-12	4.76693e-11
AL391056.1	180.31	2.50196	0.359789	6.95396	3.5517e-12	4.8343e-11
GFRA4	5.45745	-3.89152	0.560269	-6.94581	3.76302e-12	5.09597e-11
EPHX2	2063.06	-1.42447	0.205193	-6.94208	3.86357e-12	5.22331e-11
RBP7	141.13	-1.59584	0.230139	-6.93427	4.08314e-12	5.51086e-11
ARAP3	1604.42	1.00786	0.145451	6.92922	4.23154e-12	5.69199e-11
KRT78	1983.52	-5.35319	0.772909	-6.92603	4.32808e-12	5.80238e-11
NKILA	208.198	1.88897	0.272852	6.92305	4.42019e-12	5.90611e-11
ADGRG4	21.4432	-3.38553	0.489405	-6.91766	4.59179e-12	6.12352e-11
PSCA	25128.7	-3.46269	0.500679	-6.91599	4.64614e-12	6.17713e-11
TNS2	5362.52	-1.21022	0.175042	-6.9139	4.7152e-12	6.25856e-11
CAPN10-DT	111.304	1.07732	0.155838	6.91308	4.74242e-12	6.2843e-11
ITGA8	1575.34	-2.04857	0.296505	-6.90907	4.87853e-12	6.454e-11
AQP3	4765.55	-2.45862	0.356046	-6.90534	5.00829e-12	6.61474e-11
SLCO4A1-AS1	365.73	2.38024	0.345177	6.89569	5.36025e-12	7.06795e-11
NME1	3676.21	1.138	0.165228	6.88744	5.68071e-12	7.45372e-11
CCR10	125.893	-1.47215	0.213763	-6.88685	5.70394e-12	7.46978e-11
CDC20	3432.16	1.33488	0.193836	6.88666	5.71158e-12	7.46978e-11
DRGX	60.6403	3.41973	0.496908	6.88202	5.90095e-12	7.70487e-11
ITPKB	3980.72	-1.45711	0.212034	-6.87206	6.32825e-12	8.23597e-11
TINCR	144.783	-2.68599	0.390926	-6.87085	6.38204e-12	8.29252e-11
PRICKLE2	1317.01	-1.77802	0.259276	-6.85765	7.00029e-12	9.08112e-11
GKN2	15436	-4.73281	0.690653	-6.85265	7.24925e-12	9.35865e-11
SST	779.519	-3.88947	0.56765	-6.85188	7.28845e-12	9.39414e-11
ATP4A	5433.8	-4.78481	0.699343	-6.84186	7.81705e-12	1.00593e-10
ATP2B4	13699.8	-1.50422	0.219928	-6.8396	7.94138e-12	1.02029e-10
NCALD	884.506	-1.34439	0.196569	-6.83926	7.9605e-12	1.02111e-10
HIPK4	18.1747	-1.6546	0.242077	-6.83501	8.20021e-12	1.05018e-10
PRKAR2B	1060.17	-1.64943	0.241352	-6.83412	8.25108e-12	1.05501e-10
CASQ2	628.093	-2.89977	0.424338	-6.83362	8.27955e-12	1.05696e-10
AC004816.1	106.354	-1.54174	0.225632	-6.83297	8.31734e-12	1.0601e-10
ENPP6	55.8445	-1.97208	0.289015	-6.82346	8.88761e-12	1.12919e-10
SOCS3	7033.91	-1.23348	0.180895	-6.81875	9.1834e-12	1.16493e-10
NEFL	108.767	-3.1436	0.461047	-6.81838	9.20714e-12	1.16609e-10
ANTXR2	5568.79	-1.39444	0.204574	-6.81633	9.33929e-12	1.18096e-10
PLIN5	100.718	-1.76729	0.259388	-6.8133	9.5387e-12	1.20239e-10
LINC02106	14.3948	-2.6377	0.387176	-6.81265	9.58187e-12	1.20593e-10
GCM1	14.0734	2.89321	0.424898	6.8092	9.81457e-12	1.23328e-10
REEP2	347.685	-2.06178	0.302945	-6.80581	1.00484e-11	1.26069e-10
PCK1	2676.2	-3.05368	0.448829	-6.80366	1.01994e-11	1.27763e-10
LINC01271	12.5435	2.17129	0.319324	6.79963	1.04886e-11	1.31181e-10
AL035458.2	18.0602	1.66845	0.245534	6.79517	1.08184e-11	1.35096e-10
LINC01762	11.4646	2.0521	0.302143	6.79183	1.10722e-11	1.38049e-10
CPA4	115.743	-3.14585	0.464012	-6.77967	1.20448e-11	1.49478e-10
CPN1	24.1632	4.61603	0.680949	6.77883	1.21155e-11	1.49932e-10
HAUS7	134.964	1.01049	0.149067	6.77879	1.21188e-11	1.49932e-10
AKAP6	791.884	-2.15515	0.318061	-6.77592	1.23621e-11	1.52707e-10
AL591895.1	277.497	1.249	0.184378	6.77411	1.25173e-11	1.54386e-10
LINC02716	8.1327	-1.81452	0.267902	-6.77309	1.26062e-11	1.55244e-10
LINC00641	622.374	-1.25406	0.18533	-6.76662	1.3183e-11	1.62098e-10
AC099066.2	14.2685	2.16131	0.319789	6.75855	1.39381e-11	1.71121e-10
CLCNKA	32.5667	-2.43542	0.360537	-6.75498	1.42854e-11	1.74849e-10
SOCS2	1064.51	-1.10598	0.164046	-6.74188	1.56354e-11	1.9079e-10
SLC28A3	744.254	2.0215	0.299961	6.7392	1.59262e-11	1.94043e-10
LINC00939	47.0741	2.49381	0.370182	6.73671	1.62016e-11	1.97099e-10
AC010343.3	15.1133	4.02316	0.59756	6.73264	1.66615e-11	2.02238e-10
ENHO	45.3402	-2.14531	0.318858	-6.72811	1.7188e-11	2.07837e-10
GBP5	2443.81	2.05871	0.306258	6.72216	1.79049e-11	2.15856e-10
AC092112.1	30.7139	2.83486	0.422191	6.71464	1.88532e-11	2.26946e-10
LCN6	15.1212	-2.09486	0.312072	-6.71274	1.91007e-11	2.29581e-10
AP000424.1	11.5704	3.35643	0.500299	6.70885	1.9616e-11	2.3507e-10
C5orf58	50.5581	2.02658	0.302148	6.70724	1.98338e-11	2.36972e-10
CDON	860.148	-1.7178	0.256462	-6.69804	2.11236e-11	2.51524e-10
GIHCG	96.9681	-1.32133	0.197276	-6.69788	2.1146e-11	2.51524e-10
RABGAP1L-DT	12.2971	-1.44418	0.21561	-6.69811	2.1113e-11	2.51524e-10
RNF150	1430.88	-2.1019	0.313971	-6.69455	2.16337e-11	2.56945e-10
DCN	25521.9	-1.53083	0.228981	-6.68538	2.30327e-11	2.72752e-10
XDH	1520.51	-2.09741	0.313963	-6.68044	2.38223e-11	2.81686e-10
LINC00844	1.489	-3.21377	0.481427	-6.6755	2.46389e-11	2.90914e-10
SRCIN1	954.681	1.83924	0.275543	6.67497	2.47285e-11	2.91542e-10
MRGPRF-AS1	11.0277	-2.37148	0.355346	-6.67373	2.4939e-11	2.93591e-10
AC008808.2	35.11	-2.10792	0.316056	-6.66943	2.56792e-11	3.01421e-10
LINC02257	14.6978	2.78368	0.417472	6.66795	2.59403e-11	3.04041e-10
CSMD2	247.557	1.55274	0.233141	6.66007	2.73699e-11	3.19395e-10
EDN3	516.27	-2.52417	0.379136	-6.65769	2.78169e-11	3.23822e-10
ZSCAN16-AS1	264.112	-1.02566	0.154058	-6.65762	2.783e-11	3.23822e-10
LGI1	32.2463	-2.60661	0.391718	-6.65431	2.84637e-11	3.30715e-10
LHX2	31.06	1.94484	0.293505	6.62625	3.44321e-11	3.97755e-10
ASB4	150.556	3.65238	0.551529	6.62227	3.53713e-11	4.07551e-10
IL17B	20.9724	-1.4498	0.218929	-6.62223	3.53817e-11	4.07551e-10
LINGO1	609.081	1.61456	0.243823	6.62184	3.54751e-11	4.0804e-10
CCDC34	1381.23	1.116	0.168678	6.61618	3.68606e-11	4.22763e-10
PLIN4	2325.8	-2.80692	0.424797	-6.60766	3.9043e-11	4.47154e-10
AC011294.1	10.3483	3.30739	0.500654	6.60613	3.94507e-11	4.51179e-10
AL078459.1	39.6535	1.21405	0.184029	6.59707	4.19373e-11	4.78253e-10
AOC3	4283.31	-1.8939	0.287514	-6.58718	4.48273e-11	5.09038e-10
THEM6	5219.57	1.04881	0.159234	6.58659	4.50038e-11	5.10318e-10
COL12A1	18218.2	1.4337	0.218077	6.57429	4.88873e-11	5.53572e-10
CDHR3	345.775	-1.23341	0.187631	-6.57359	4.91164e-11	5.55382e-10
NCEH1	4246.16	1.11528	0.169688	6.57258	4.94503e-11	5.5837e-10
LRRC15	1018.73	2.06452	0.314326	6.5681	5.09617e-11	5.74627e-10
UBE2QL1	154.879	-1.99489	0.303988	-6.56241	5.29446e-11	5.95311e-10
PLEKHD1	55.9035	2.16951	0.330611	6.56214	5.30393e-11	5.95541e-10
COL27A1	3181.41	1.33983	0.204192	6.56163	5.32235e-11	5.96773e-10
SORBS1	12691.2	-2.10582	0.320952	-6.56116	5.33895e-11	5.97799e-10
AC104695.3	71.3142	-1.39911	0.213335	-6.55827	5.44353e-11	6.08658e-10
COL5A1	23976.2	1.34906	0.20574	6.55711	5.48619e-11	6.12574e-10
S100A14	10099.9	-2.00269	0.305694	-6.5513	5.70367e-11	6.35088e-10
PSRC1	533.654	1.10446	0.168741	6.54534	5.93613e-11	6.60055e-10
SNX31	37.6035	-2.58861	0.395631	-6.54299	6.03016e-11	6.69582e-10
CA14	110.876	-1.37597	0.210311	-6.54255	6.0477e-11	6.706e-10
NRP2	4875.84	-1.48568	0.227123	-6.5413	6.09881e-11	6.74402e-10
SLC1A5	9432.64	1.1974	0.183244	6.53442	6.38553e-11	7.05135e-10
RBM20	97.692	-2.26417	0.347219	-6.52088	6.98951e-11	7.68655e-10
FGFBP2	32.9325	-1.58662	0.243586	-6.51362	7.33626e-11	8.05683e-10
TENT5C	2410.02	-1.46707	0.225265	-6.51264	7.38394e-11	8.0981e-10
BBOX1	72.1034	-2.45993	0.377748	-6.51208	7.41171e-11	8.11744e-10
SMC1B	82.5287	2.14623	0.329905	6.5056	7.73815e-11	8.42891e-10
RANBP3L	32.0451	-1.9167	0.294717	-6.50354	7.84517e-11	8.53388e-10
GKN1	67688.9	-4.7771	0.735293	-6.49686	8.2015e-11	8.89735e-10
CD79A	3470.48	-2.4532	0.377869	-6.49219	8.4595e-11	9.15247e-10
BARX1	2681.46	-2.29593	0.353859	-6.48825	8.68387e-11	9.38256e-10
FGF2	615.4	-1.79137	0.276205	-6.48565	8.83484e-11	9.53283e-10
DSP	34252	-1.38886	0.21451	-6.47455	9.50946e-11	1.02332e-09
AL009179.1	58.9773	1.56546	0.242007	6.46865	9.88819e-11	1.06265e-09
RAET1G	69.5513	-2.09334	0.323759	-6.46574	1.00803e-10	1.08184e-09
JAM3	1993.77	-1.34417	0.207972	-6.46321	1.02502e-10	1.09733e-09
NR2F1-AS1	258.142	-1.42924	0.221135	-6.46319	1.0252e-10	1.09733e-09
NR4A1	9104.91	-1.5788	0.244357	-6.46106	1.03972e-10	1.11139e-09
NKX6-1	126.544	-3.2904	0.509765	-6.45474	1.08406e-10	1.15111e-09
LHX1-DT	11.0738	4.33772	0.672325	6.45182	1.10516e-10	1.16888e-09
GCOM1	80.6902	-1.58762	0.246481	-6.44115	1.18573e-10	1.24914e-09
PPP2R3A	1064.25	-1.2963	0.20126	-6.44093	1.18743e-10	1.24929e-09
AC010148.1	26.8613	1.74034	0.27022	6.44044	1.19131e-10	1.2501e-09
KCNJ16	230.776	-2.96814	0.460921	-6.43958	1.19803e-10	1.2555e-09
PLA2G4D	61.4977	-2.30616	0.358265	-6.43703	1.21836e-10	1.27514e-09
AP001011.2	11.7884	2.74864	0.427036	6.43655	1.22216e-10	1.27745e-09
ETNPPL	41.4615	-3.27478	0.509018	-6.43352	1.24681e-10	1.30152e-09
AC018607.1	20.9806	1.61897	0.252006	6.42432	1.32462e-10	1.37736e-09
NACC2	3616.79	-1.08977	0.16963	-6.42436	1.32422e-10	1.37736e-09
SLC6A19	3189.91	-3.21969	0.501568	-6.41923	1.36961e-10	1.4223e-09
LINC01977	35.3117	2.05628	0.32054	6.41505	1.40774e-10	1.46e-09
AC002128.2	31.0426	1.42214	0.221819	6.41128	1.44306e-10	1.49085e-09
DNAH17	200.902	1.07784	0.168123	6.411	1.4457e-10	1.49165e-09
IGFBP3	14601.1	1.24991	0.195239	6.40194	1.53417e-10	1.57888e-09
TUBB2A	1621.54	-1.09652	0.171369	-6.39858	1.56828e-10	1.60984e-09
AC109479.1	6.15638	2.69211	0.421133	6.39255	1.63144e-10	1.6704e-09
CDH11	5219.52	1.2804	0.200416	6.38871	1.67291e-10	1.7085e-09
LINC01655	11.0251	2.7321	0.42793	6.38445	1.72015e-10	1.75451e-09
MPP7	2257.8	-1.422	0.222935	-6.37853	1.78797e-10	1.82137e-09
AL365181.2	307.347	1.96709	0.308406	6.37824	1.79135e-10	1.8225e-09
PAH	96.2197	3.17032	0.497307	6.37498	1.82984e-10	1.85929e-09
LINC00920	138.904	1.58356	0.248506	6.37233	1.86181e-10	1.88938e-09
CPA2	530.917	-3.66913	0.576031	-6.36968	1.8942e-10	1.91983e-09
TMEM40	317.747	-3.50138	0.549787	-6.36861	1.9075e-10	1.93086e-09
NNAT	376.771	-2.14844	0.337528	-6.36523	1.95003e-10	1.96894e-09
BX470102.1	89.7889	1.51348	0.237896	6.36193	1.99234e-10	2.00914e-09
LINC01634	4.9994	-2.13689	0.336183	-6.35632	2.0664e-10	2.07859e-09
LINC01270	62.6644	1.71148	0.269308	6.3551	2.08291e-10	2.08995e-09
LINC00365	136.843	-2.22252	0.34985	-6.35277	2.11469e-10	2.11919e-09
AP005899.1	31.0781	1.2688	0.199758	6.35169	2.12961e-10	2.13148e-09
ANKRD33	15.6752	3.42901	0.540249	6.34709	2.19422e-10	2.19067e-09
PAMR1	391.87	-1.28565	0.202612	-6.34539	2.21857e-10	2.21223e-09
HS3ST2	189.26	1.88715	0.297511	6.34312	2.25163e-10	2.24239e-09
TMPRSS5	115.413	2.10217	0.33146	6.34215	2.2658e-10	2.25372e-09
CACNA1E	228.776	2.32549	0.366811	6.33975	2.30142e-10	2.28348e-09
PTPRU	3189.71	1.52634	0.240751	6.33989	2.29922e-10	2.28348e-09
LINC02042	9.37337	3.34971	0.52925	6.32917	2.46484e-10	2.43658e-09
CXCR2	292.35	-2.1732	0.343626	-6.32433	2.54332e-10	2.50489e-09
TSPAN2	1139.96	-1.73206	0.273999	-6.3214	2.59197e-10	2.54967e-09
STMN4	8.59141	-2.55849	0.404776	-6.32075	2.60298e-10	2.55736e-09
AC104024.1	8.85894	-1.97918	0.313157	-6.3201	2.61396e-10	2.56501e-09
CD177	741.339	2.78495	0.44078	6.31822	2.64597e-10	2.59267e-09
TNFSF4	290.184	1.31214	0.207681	6.31806	2.64862e-10	2.59267e-09
RTN4RL2	333.774	1.38736	0.219757	6.31316	2.73402e-10	2.66975e-09
METTL27	352.721	1.66035	0.263043	6.3121	2.75275e-10	2.68476e-09
MSX2	1006.84	1.6363	0.259293	6.31063	2.779e-10	2.70708e-09
LINC00346	289.527	1.3745	0.217815	6.3104	2.78307e-10	2.70776e-09
PRDM12	14.3004	1.65309	0.262023	6.30896	2.80922e-10	2.72328e-09
CALD1	47522	-1.71075	0.271353	-6.30451	2.89101e-10	2.79581e-09
MIR1-1HG-AS1	88.6837	-2.66847	0.423339	-6.30338	2.91232e-10	2.81302e-09
ACTA2	31822.1	-1.77671	0.28195	-6.30153	2.9473e-10	2.83656e-09
HOXC13-AS	17.9146	4.26722	0.677813	6.29556	3.06282e-10	2.94068e-09
FAT2	647.909	-3.0618	0.486386	-6.295	3.07396e-10	2.94784e-09
MRGPRF	2003.91	-1.9947	0.316987	-6.29269	3.12015e-10	2.98596e-09
TFRC	14198.4	1.1281	0.179273	6.29264	3.12116e-10	2.98596e-09
AC002128.1	36.1458	1.15116	0.183033	6.28935	3.18794e-10	3.04259e-09
NME5	58.3735	-1.63087	0.259459	-6.28564	3.26509e-10	3.11251e-09
AC108681.1	3.76032	2.89277	0.460249	6.28522	3.27379e-10	3.1171e-09
RBPMS	6885.11	-1.2556	0.199798	-6.28434	3.2925e-10	3.1312e-09
FZD2	648.805	1.32045	0.210138	6.28372	3.30558e-10	3.13991e-09
AC022973.3	22.342	1.50796	0.240001	6.28315	3.31773e-10	3.14772e-09
TMEM82	264.885	-2.36136	0.37599	-6.2804	3.37711e-10	3.20027e-09
BFSP2	18.9584	-1.80554	0.287757	-6.27453	3.50682e-10	3.31145e-09
SBSN	1717.96	-4.6863	0.74691	-6.27424	3.51341e-10	3.31377e-09
TMEM270	15.9299	2.3475	0.374164	6.27398	3.51934e-10	3.31546e-09
KIT	1079.17	-1.59379	0.254366	-6.26574	3.71069e-10	3.49162e-09
AC100791.2	5.72383	3.54375	0.566447	6.25611	3.94707e-10	3.70534e-09
MNX1	566.754	1.2919	0.206713	6.24974	4.11129e-10	3.85499e-09
EDN2	101.54	-2.4169	0.386775	-6.24886	4.13472e-10	3.87243e-09
PADI1	484.361	-3.54051	0.566788	-6.24663	4.19398e-10	3.91878e-09
AC024940.6	11.948	1.47668	0.23647	6.24467	4.24705e-10	3.96375e-09
PMFBP1	126.618	1.58177	0.253424	6.24161	4.33091e-10	4.03731e-09
AC048341.2	55.6727	1.19777	0.191939	6.24034	4.3663e-10	4.06558e-09
KRT17	7903.44	2.82543	0.453386	6.23184	4.60977e-10	4.28234e-09
DRAXIN	65.7919	1.62235	0.260365	6.23104	4.63339e-10	4.2993e-09
MCEMP1	73.7567	1.99547	0.320494	6.22622	4.77828e-10	4.42861e-09
AC093001.1	47.1345	3.32146	0.533594	6.22469	4.82508e-10	4.46682e-09
AC026691.1	29.5654	-1.14805	0.184473	-6.22339	4.86513e-10	4.49871e-09
FOS	21755.5	-1.43051	0.23003	-6.2188	5.00962e-10	4.62697e-09
KREMEN2	138.483	1.79676	0.288961	6.21799	5.03573e-10	4.64398e-09
ANK2	1319.34	-1.87956	0.302353	-6.21642	5.08616e-10	4.68149e-09
BARX2	1044.4	-1.92332	0.309436	-6.21557	5.11374e-10	4.70147e-09
CRABP2	2053.37	-2.43021	0.39102	-6.21505	5.13087e-10	4.71182e-09
S1PR5	91.5554	-1.51024	0.243047	-6.21376	5.17321e-10	4.74144e-09
STAG3L5P-PVRIG2P-PILRB	131.191	1.04176	0.167656	6.21371	5.17495e-10	4.74144e-09
TCEAL3	823.348	-1.11786	0.179985	-6.21088	5.269e-10	4.8221e-09
ACOD1	8.45612	2.92654	0.47126	6.21003	5.29753e-10	4.84268e-09
LINC00501	37.435	2.1618	0.34842	6.20457	5.4846e-10	5.00228e-09
LINC02595	39.2104	1.52025	0.245098	6.20262	5.55296e-10	5.05887e-09
GALNT15	369.577	-1.67564	0.271087	-6.18121	6.3611e-10	5.76888e-09
GEM	3169.42	-1.33147	0.215475	-6.17922	6.44175e-10	5.82884e-09
TRPC4	149.576	-1.67898	0.272071	-6.1711	6.78183e-10	6.11585e-09
LINC00330	22.7166	-2.98685	0.484198	-6.16866	6.88724e-10	6.20394e-09
ADH1B	2080.24	-2.4922	0.404134	-6.16676	6.9702e-10	6.27161e-09
APOBEC2	121.376	-2.06425	0.334935	-6.16313	7.13204e-10	6.41004e-09
JPH4	48.8881	-1.41881	0.230249	-6.16208	7.17958e-10	6.44554e-09
AL391832.2	76.7376	1.3246	0.215219	6.15465	7.52445e-10	6.7476e-09
AC132192.2	53.1544	1.15302	0.187814	6.13914	8.29694e-10	7.41545e-09
DNAH5	241.192	1.57468	0.2568	6.13193	8.68207e-10	7.75102e-09
AC009159.3	11.0389	-1.49861	0.244738	-6.12334	9.16357e-10	8.17178e-09
C12orf75	6225.37	1.26784	0.207114	6.12147	9.27152e-10	8.25887e-09
HAND2-AS1	863.085	-2.85672	0.467596	-6.10937	1.00025e-09	8.89022e-09
AC005840.2	75.3337	1.2595	0.206335	6.10415	1.03348e-09	9.16527e-09
AC083906.3	7.92345	2.69497	0.441667	6.10181	1.04877e-09	9.29057e-09
FILIP1	1178.55	-1.7904	0.293545	-6.09926	1.06561e-09	9.42933e-09
AL162424.1	4.66083	-1.40621	0.230631	-6.09723	1.07922e-09	9.53923e-09
ZP1	11.8	-1.54127	0.252927	-6.09374	1.10306e-09	9.73924e-09
EPOP	695.347	1.40338	0.230352	6.09233	1.1128e-09	9.81447e-09
MYOZ2	13.0838	-2.17448	0.35762	-6.08042	1.19868e-09	1.05371e-08
ADAMTSL4	1557.53	-1.34132	0.22067	-6.07842	1.21372e-09	1.06576e-08
AL353693.1	9.36432	3.12433	0.514179	6.07634	1.22955e-09	1.0773e-08
AC117386.2	17.715	2.67921	0.441093	6.07402	1.24745e-09	1.09179e-08
RTL8B	721.359	-1.16173	0.191511	-6.06611	1.31048e-09	1.14446e-08
LINC01679	73.0993	-1.31982	0.218042	-6.05307	1.42109e-09	1.23701e-08
AC106772.1	11.0314	2.4463	0.404339	6.05012	1.44742e-09	1.25856e-08
AC090152.1	128.878	-1.48439	0.245419	-6.04838	1.4631e-09	1.27082e-08
MAMDC2-AS1	36.8446	-1.445	0.239094	-6.04367	1.50651e-09	1.30711e-08
FBXO32	5935.92	-1.50828	0.249721	-6.03987	1.54241e-09	1.33537e-08
MNX1-AS2	19.392	1.42152	0.235486	6.03656	1.57438e-09	1.36011e-08
AP1S2	1670.01	-1.0659	0.176873	-6.02636	1.67693e-09	1.44094e-08
MUC5B	17627.7	2.82474	0.468758	6.02601	1.68059e-09	1.44254e-08
CXCL12	3239.5	-1.48854	0.247541	-6.01329	1.8179e-09	1.55209e-08
LINC01583	5.88449	3.2775	0.545042	6.0133	1.81786e-09	1.55209e-08
LEMD1-AS1	13.0574	2.40993	0.400818	6.01254	1.82641e-09	1.55769e-08
SPATA32	26.4406	1.14955	0.191282	6.00973	1.85828e-09	1.5832e-08
GRPR	70.4908	-2.38144	0.396416	-6.00741	1.88507e-09	1.60261e-08
IL17C	70.3966	2.40453	0.400354	6.00602	1.90136e-09	1.61475e-08
LRRC46	77.6918	1.06397	0.177342	5.99955	1.9787e-09	1.6751e-08
PAX8	711.282	1.31185	0.218792	5.99587	2.02401e-09	1.71166e-08
TMEM132E	75.2769	-1.66605	0.27789	-5.99536	2.0303e-09	1.71517e-08
TMEM132A	2696.43	1.10175	0.183779	5.99498	2.03508e-09	1.71739e-08
NPTX1	627.606	-2.72942	0.455714	-5.98931	2.10732e-09	1.77276e-08
LINC01287	20.6364	3.36879	0.562672	5.98714	2.13566e-09	1.79472e-08
DGKA	2478.41	-1.06925	0.178914	-5.97633	2.28215e-09	1.90981e-08
RBM24	147.483	-1.93033	0.323007	-5.97613	2.28504e-09	1.91023e-08
AL357033.3	72.1456	-1.23359	0.206465	-5.97482	2.3035e-09	1.92366e-08
VGLL1	223.234	3.21208	0.537715	5.97358	2.32107e-09	1.93558e-08
FRMD6	1787.84	-1.31441	0.220056	-5.97307	2.32837e-09	1.93837e-08
LINC01558	73.0754	1.76908	0.296277	5.97104	2.35753e-09	1.96061e-08
AC004825.2	13.7789	-1.11165	0.186469	-5.96156	2.49839e-09	2.07132e-08
TST	4834.11	-1.09968	0.184634	-5.95603	2.58443e-09	2.13602e-08
AC010980.2	26.4417	-2.08809	0.35116	-5.94627	2.74328e-09	2.26031e-08
ROR2	1286.9	-1.58978	0.267465	-5.94388	2.78346e-09	2.29107e-08
FAM9C	11.7739	3.26062	0.548611	5.94341	2.79161e-09	2.29542e-08
COL5A3	1895.14	1.11869	0.188313	5.94061	2.83967e-09	2.33016e-08
HAMP	64.949	1.74136	0.293224	5.93868	2.87335e-09	2.35538e-08
AC104825.1	219.056	-1.16788	0.196751	-5.93582	2.92381e-09	2.39186e-08
NPAS1	99.4561	-1.27783	0.215372	-5.93315	2.97181e-09	2.42865e-08
MIR100HG	1132.96	-1.77347	0.298961	-5.9321	2.99092e-09	2.43929e-08
RAET1L	136.989	-2.6161	0.441811	-5.92131	3.19386e-09	2.59425e-08
NRIR	23.7753	1.79782	0.303798	5.91782	3.26238e-09	2.64454e-08
FENDRR	1361.34	-1.57936	0.267077	-5.91348	3.34947e-09	2.70966e-08
WFDC1	981.711	-1.38622	0.234462	-5.91232	3.37316e-09	2.72607e-08
C9orf147	39.1643	-1.11134	0.188062	-5.90944	3.43262e-09	2.76855e-08
MCC	1219.31	-1.17192	0.198567	-5.90187	3.59408e-09	2.88714e-08
WSCD2	339.799	-2.40247	0.407113	-5.90125	3.60757e-09	2.89508e-08
IMPA2	3736.87	-1.00954	0.171124	-5.89946	3.64694e-09	2.92375e-08
JPH2	1751.86	-2.15144	0.365014	-5.89413	3.76668e-09	3.01673e-08
LINC00884	142.644	1.22959	0.208792	5.88908	3.8834e-09	3.10401e-08
CAVIN2	1612.63	-1.55089	0.263405	-5.88784	3.91283e-09	3.12442e-08
SBSPON	732.114	-1.82536	0.310059	-5.88715	3.9292e-09	3.13437e-08
PRDM1	3738.89	-1.05047	0.17848	-5.8856	3.96601e-09	3.16058e-08
DCLK2	359.413	-1.44752	0.246116	-5.88145	4.06694e-09	3.23138e-08
LINC01132	42.0273	1.07905	0.183491	5.88065	4.08648e-09	3.24369e-08
SSC4D	80.9023	1.18443	0.20156	5.8763	4.19535e-09	3.32353e-08
PKP1	3549.61	-3.42054	0.582939	-5.86776	4.41725e-09	3.49242e-08
GALR1	13.3743	-2.364	0.402899	-5.86748	4.42475e-09	3.4949e-08
IP6K3	31.5397	-1.79777	0.306762	-5.86045	4.61601e-09	3.64238e-08
LONRF2	554.557	-2.02527	0.345761	-5.85742	4.70112e-09	3.70589e-08
CIDEB	26.2549	-1.34924	0.230366	-5.85696	4.71426e-09	3.7126e-08
WFIKKN2	13.6357	-1.97479	0.337271	-5.85519	4.76451e-09	3.74849e-08
SETBP1	1352.24	-1.43845	0.245765	-5.85293	4.82981e-09	3.79614e-08
ASAP3	1037.45	-1.04304	0.178735	-5.83567	5.35733e-09	4.19022e-08
ARHGEF4	912.728	-1.84534	0.316259	-5.8349	5.38244e-09	4.20575e-08
CASC8	131.696	1.77015	0.303748	5.82769	5.62011e-09	4.38719e-08
MAP1B	5827.74	-1.48636	0.255578	-5.8157	6.03803e-09	4.68605e-08
MNX1-AS1	135.732	1.32492	0.227973	5.81175	6.18236e-09	4.79342e-08
MUC21	6394.01	-4.96887	0.855089	-5.81094	6.21222e-09	4.81192e-08
ZEB1	3788.4	-1.27426	0.219322	-5.80999	6.24765e-09	4.83003e-08
AL121782.1	5.54301	1.96193	0.337832	5.80741	6.34469e-09	4.89453e-08
SELENOP	5512.67	-1.39423	0.240084	-5.80729	6.3494e-09	4.89453e-08
CAV1	6731.38	-1.44074	0.248195	-5.80489	6.4407e-09	4.95538e-08
AL356234.2	12.2773	2.39455	0.41283	5.80034	6.61816e-09	5.07986e-08
SYNGR1	864.609	-1.56117	0.269245	-5.79832	6.69839e-09	5.13394e-08
AC012020.1	19.4113	1.51146	0.260944	5.79229	6.94339e-09	5.31156e-08
AC004870.2	15.7797	3.21726	0.555543	5.7912	6.98846e-09	5.33586e-08
CFAP61	26.3673	1.56106	0.269764	5.78676	7.17553e-09	5.46308e-08
AC027801.1	49.2546	1.15068	0.198936	5.78415	7.28808e-09	5.53888e-08
SLC35F1	117.896	-1.67882	0.290246	-5.78413	7.28891e-09	5.53888e-08
DIRC1	5.47084	2.90851	0.503471	5.77692	7.60786e-09	5.77578e-08
SPARCL1	20400.2	-1.6071	0.278301	-5.7747	7.70893e-09	5.83593e-08
STK32B	189.353	-1.34143	0.232432	-5.77128	7.86738e-09	5.94466e-08
AP003548.1	4.08383	-2.01725	0.349604	-5.77011	7.92185e-09	5.98018e-08
ITGA7	2342.18	-1.5263	0.264588	-5.7686	7.99329e-09	6.02276e-08
C14orf132	1341.41	-1.57747	0.273479	-5.76815	8.01453e-09	6.03309e-08
TFF2	20352.8	-2.9677	0.515654	-5.75522	8.65294e-09	6.49538e-08
ERVMER61-1	9.91368	4.96625	0.863084	5.75408	8.71174e-09	6.5334e-08
LTF	9299.88	-2.70621	0.470718	-5.74911	8.97163e-09	6.71574e-08
GATA3-AS1	4.58953	3.0915	0.538364	5.74239	9.33487e-09	6.96164e-08
PID1	883.41	-1.42868	0.248926	-5.73938	9.50235e-09	7.07995e-08
AFF3	456.691	-1.76394	0.307354	-5.73911	9.51734e-09	7.08455e-08
TPD52L1	966.327	-1.62649	0.283847	-5.73018	1.00323e-08	7.45405e-08
IFI6	19165.7	1.48897	0.260294	5.72035	1.06305e-08	7.87661e-08
SERPINA10	87.315	2.98362	0.521637	5.71972	1.06697e-08	7.89833e-08
LINC01611	8.97768	4.22814	0.739342	5.71878	1.07289e-08	7.93486e-08
ZBTB7C	2023.72	-1.81923	0.318179	-5.71763	1.08022e-08	7.98169e-08
FRMD1	123.573	-2.36708	0.41408	-5.71648	1.08755e-08	8.02108e-08
ID1	6852.98	-1.24185	0.217236	-5.71661	1.08673e-08	8.02108e-08
MAB21L4	1060.06	-2.12076	0.371232	-5.71275	1.11167e-08	8.19139e-08
CLCA4	2322.31	-3.91131	0.684784	-5.71175	1.11823e-08	8.23002e-08
ELF5	136.55	2.88343	0.504834	5.71163	1.11896e-08	8.23002e-08
LINC00955	23.5617	-3.79283	0.664375	-5.70887	1.13727e-08	8.34461e-08
AC211433.1	71.7742	1.09124	0.191167	5.70832	1.14094e-08	8.36101e-08
AC108112.1	4.77504	3.04178	0.533141	5.7054	1.16073e-08	8.49826e-08
MASP1	183.187	-1.73983	0.305091	-5.70266	1.17955e-08	8.62818e-08
CDSN	9.07495	2.18431	0.383086	5.70189	1.1849e-08	8.65935e-08
AKR1B10	10285.2	-2.41481	0.424035	-5.69484	1.23491e-08	9.01661e-08
AC006449.3	9.09738	1.51133	0.265424	5.69402	1.24081e-08	9.05146e-08
NCKAP5	251.438	-1.31375	0.230756	-5.69324	1.2465e-08	9.07887e-08
AC090912.2	20.4345	1.81605	0.319255	5.68841	1.28231e-08	9.32873e-08
KIAA1210	8.31978	2.30898	0.40635	5.68224	1.32941e-08	9.65385e-08
SLC27A6	41.3775	-2.25565	0.397559	-5.67375	1.39708e-08	1.01178e-07
AKR1C2	1731.25	-2.23536	0.394189	-5.67078	1.4215e-08	1.02669e-07
MACC1	5044.99	1.19091	0.210092	5.66849	1.4406e-08	1.0386e-07
ACTC1	527.425	-1.89089	0.333851	-5.66388	1.47987e-08	1.06596e-07
RYR2	710.54	-1.83092	0.32332	-5.66289	1.48842e-08	1.07116e-07
TMEM92	1145.03	-1.43497	0.253502	-5.6606	1.50841e-08	1.08457e-07
AL136962.1	66.5062	2.35286	0.415797	5.65867	1.52547e-08	1.09487e-07
AC226118.1	44.4162	1.97951	0.349872	5.6578	1.53324e-08	1.09848e-07
RGS9	150.921	-1.48374	0.262368	-5.65521	1.55657e-08	1.1142e-07
MUC22	99.3784	-4.0484	0.716303	-5.6518	1.58772e-08	1.13447e-07
AP002907.1	58.4586	1.07178	0.189857	5.64519	1.65e-08	1.17583e-07
HPGDS	105.744	-1.32643	0.235458	-5.6334	1.76689e-08	1.25578e-07
AL035252.3	9.02624	3.21667	0.57103	5.6331	1.77001e-08	1.25688e-07
ODF3L1	64.2817	-1.33293	0.236671	-5.63201	1.78121e-08	1.26371e-07
LPP	34250.3	-1.18817	0.211063	-5.62946	1.80773e-08	1.2814e-07
CALML3-AS1	65.0973	-2.5933	0.460806	-5.62774	1.82582e-08	1.29308e-07
CYP1A1	59.0077	-3.12225	0.55489	-5.62678	1.836e-08	1.29913e-07
AC107308.1	4.69778	2.97477	0.528898	5.62446	1.86086e-08	1.31502e-07
ARHGAP20	204.06	-1.33051	0.236705	-5.62095	1.89915e-08	1.33909e-07
AL365181.3	1102.83	1.48703	0.264781	5.61608	1.95333e-08	1.37367e-07
VLDLR	712.541	-1.38257	0.246424	-5.61051	2.01725e-08	1.41614e-07
GPR135	162.654	-1.09049	0.194443	-5.60827	2.04362e-08	1.43339e-07
LYNX1	2472.17	-2.24542	0.400844	-5.60172	2.12232e-08	1.48211e-07
AL162582.1	5.48461	4.46469	0.797474	5.59855	2.16157e-08	1.50821e-07
H19	5837.76	2.34448	0.418947	5.59611	2.19214e-08	1.52688e-07
LINC01081	8.97206	-1.77156	0.31657	-5.59612	2.19207e-08	1.52688e-07
CARMN	1299.62	-1.96259	0.350806	-5.59452	2.21231e-08	1.53959e-07
AC011298.1	53.7651	2.5982	0.464608	5.59224	2.24164e-08	1.55865e-07
ADAM33	688.358	-1.7976	0.321598	-5.58958	2.27613e-08	1.58126e-07
AC004080.3	2.63023	3.14255	0.562303	5.58872	2.28746e-08	1.58776e-07
HAND2	1370.68	-2.55086	0.456453	-5.58845	2.29101e-08	1.58884e-07
VAT1L	274.44	-1.34857	0.241431	-5.58575	2.32694e-08	1.61098e-07
LINC02528	7.23159	2.32337	0.416061	5.5842	2.34776e-08	1.62258e-07
MBNL1-AS1	629.538	-1.75452	0.314296	-5.58238	2.37252e-08	1.63829e-07
ADH7	541.661	-4.39163	0.786889	-5.581	2.39143e-08	1.64992e-07
LMX1B	161.423	2.30097	0.412393	5.57956	2.4113e-08	1.66077e-07
HSD17B3	32.3348	1.65182	0.296085	5.57885	2.42117e-08	1.66614e-07
WNT9A	400.448	-1.68574	0.30235	-5.57544	2.46909e-08	1.69621e-07
TEX41	63.8233	1.76561	0.316865	5.57213	2.51644e-08	1.72725e-07
AP000317.2	2.85245	-1.70391	0.305836	-5.57131	2.52831e-08	1.73392e-07
GNAZ	642.822	-1.3768	0.247135	-5.57106	2.53191e-08	1.7349e-07
AC008268.1	11.2774	-3.73543	0.670925	-5.56759	2.58292e-08	1.76834e-07
ABCA8	835.836	-1.8604	0.334307	-5.56495	2.62223e-08	1.79372e-07
AL136115.1	18.097	1.27553	0.229243	5.5641	2.63508e-08	1.80097e-07
LINC00870	20.8633	1.65725	0.297922	5.56271	2.6562e-08	1.81386e-07
RNF217	784.82	-1.11832	0.201055	-5.56225	2.66323e-08	1.81712e-07
AL591178.1	12.3411	2.01881	0.36298	5.56177	2.67055e-08	1.82056e-07
KIAA0408	16.2244	-2.34859	0.422425	-5.55978	2.70119e-08	1.83988e-07
AP005432.1	19.8402	1.37954	0.24827	5.55663	2.75026e-08	1.87013e-07
BAALC	81.3673	-1.58895	0.286056	-5.55467	2.78141e-08	1.88971e-07
LINC02266	7.919	2.88595	0.519645	5.5537	2.79687e-08	1.8986e-07
AC126696.2	3.25185	-1.84147	0.331851	-5.54907	2.87185e-08	1.94457e-07
AC007182.1	19.7722	-2.37201	0.42752	-5.54831	2.88439e-08	1.9514e-07
SALL2	444.94	-1.56004	0.281363	-5.5446	2.94634e-08	1.99164e-07
AL357033.2	11.4123	2.70686	0.48831	5.54332	2.96792e-08	2.00453e-07
LINC02447	21.9587	-1.20255	0.217157	-5.53771	3.06449e-08	2.06801e-07
ADAMTS20	24.5431	3.35039	0.605693	5.53151	3.1749e-08	2.14072e-07
AC104365.2	9.42027	2.2746	0.411265	5.53074	3.18888e-08	2.14834e-07
RIBC2	136.104	1.39513	0.252391	5.52768	3.24497e-08	2.18429e-07
KRT4	53826	-4.81064	0.870692	-5.52507	3.29347e-08	2.21137e-07
NOVA1	323.582	-1.71708	0.310776	-5.52512	3.29263e-08	2.21137e-07
ABCA13	255.472	1.88054	0.340454	5.52361	3.32111e-08	2.2262e-07
PKD1L1	109.027	1.10916	0.201024	5.51758	3.43698e-08	2.30002e-07
ABCA4	37.9708	-1.53625	0.279172	-5.50288	3.7364e-08	2.49623e-07
SERTAD4-AS1	230.084	-1.55752	0.283235	-5.49902	3.81898e-08	2.54644e-07
LINC00862	11.2958	1.75443	0.319713	5.4875	4.07651e-08	2.70541e-07
PRSS56	12.4641	3.64273	0.664724	5.48006	4.25184e-08	2.81246e-07
MIR378D2HG	4.43695	2.38824	0.436055	5.47691	4.3282e-08	2.8559e-07
H2BC15	159.749	1.00952	0.184519	5.4711	4.47258e-08	2.94874e-07
MAPK4	315.196	-2.41015	0.440797	-5.4677	4.5591e-08	3.00331e-07
CRTAC1	121.257	-2.08655	0.381778	-5.46534	4.62012e-08	3.04101e-07
SLC2A12	552.506	-1.56914	0.287457	-5.45868	4.7968e-08	3.15213e-07
TNFRSF13B	125.147	-2.00292	0.367092	-5.45619	4.86461e-08	3.19407e-07
RHCG	12560.2	-3.90078	0.715097	-5.4549	4.89998e-08	3.21466e-07
HS3ST6	63.1683	-3.02666	0.555003	-5.45342	4.94115e-08	3.23902e-07
CCN6	203.621	1.78444	0.327259	5.4527	4.96104e-08	3.24698e-07
NEURL3	261.452	1.83886	0.337238	5.45269	4.9614e-08	3.24698e-07
TNFSF9	536.975	1.78009	0.326562	5.45099	5.00899e-08	3.27545e-07
AC091153.3	15.9434	1.46212	0.268256	5.45048	5.02341e-08	3.28221e-07
MAFTRR	24.612	-1.34288	0.246461	-5.44866	5.07505e-08	3.31055e-07
AP003351.1	3.99245	2.85333	0.524119	5.44404	5.20853e-08	3.39486e-07
C2orf91	15.7138	2.0963	0.385341	5.44011	5.32469e-08	3.46775e-07
AC007920.1	6.31026	-3.51084	0.645774	-5.43663	5.42965e-08	3.52628e-07
LINC01778	19.8606	-1.82257	0.335244	-5.43655	5.43215e-08	3.52628e-07
LINC02613	15.6375	-1.78535	0.328426	-5.43608	5.44659e-08	3.53279e-07
TNFAIP2	8364.62	1.16094	0.213912	5.42717	5.72534e-08	3.7106e-07
AC068134.2	3.58556	3.49512	0.644557	5.42251	5.87665e-08	3.80369e-07
H2BU1	63.1797	1.50341	0.277278	5.42201	5.89324e-08	3.81017e-07
MYBPHL	44.8607	2.57721	0.475677	5.41798	6.02748e-08	3.88443e-07
AC124852.1	7.8226	-2.18852	0.404064	-5.41628	6.08531e-08	3.91855e-07
CAPN9	731.679	-2.20525	0.407374	-5.41332	6.18675e-08	3.97748e-07
AL133467.1	22.327	-1.7035	0.314768	-5.41192	6.23512e-08	4.00216e-07
Z82243.1	30.249	1.00942	0.186606	5.40935	6.32553e-08	4.04723e-07
LINC01910	14.8351	2.05453	0.379869	5.40852	6.35492e-08	4.06279e-07
TRIM46	167.913	1.11063	0.205601	5.40184	6.59604e-08	4.21023e-07
BARX1-DT	51.9547	-2.02928	0.375844	-5.39926	6.69181e-08	4.26457e-07
HSD17B6	142.145	-1.08853	0.201942	-5.39028	7.03482e-08	4.47604e-07
AC015845.2	4.53965	-1.96169	0.364118	-5.38751	7.1442e-08	4.53844e-07
PLA2G5	113.281	-1.65117	0.306634	-5.38483	7.25138e-08	4.60288e-07
LINC01730	29.7374	1.49568	0.277955	5.38103	7.40609e-08	4.69736e-07
AC112721.2	7.44018	1.8981	0.352993	5.37717	7.56646e-08	4.79528e-07
LINC01705	33.8591	2.32904	0.433451	5.37325	7.733e-08	4.89309e-07
KCNMA1	4423.69	-2.00345	0.373053	-5.37043	7.85491e-08	4.96631e-07
PDZRN3-AS1	2.4535	-2.23668	0.416793	-5.36642	8.03153e-08	5.067e-07
SMIM10	266.064	-1.17461	0.218882	-5.36638	8.03313e-08	5.067e-07
CLMP	1818.53	-1.4475	0.269805	-5.36498	8.0959e-08	5.10258e-07
AC108751.4	8.61815	1.84618	0.344193	5.3638	8.14905e-08	5.12802e-07
AC114781.2	3.22834	1.99838	0.372656	5.36252	8.20674e-08	5.16027e-07
SERPINA6	73.3553	2.92819	0.546162	5.3614	8.25805e-08	5.18846e-07
AC048344.4	16.9017	1.21394	0.226797	5.35254	8.67279e-08	5.44051e-07
ADRB3	39.2962	-2.24515	0.419572	-5.35106	8.74425e-08	5.47677e-07
LINC02185	10.5819	-1.43317	0.268057	-5.34651	8.96647e-08	5.60719e-07
EPSTI1	3079.55	1.06897	0.200012	5.34452	9.06595e-08	5.66057e-07
KCNA3	227.586	-1.54572	0.289294	-5.34309	9.13778e-08	5.70098e-07
GLIS3	1180.91	1.20388	0.225515	5.33835	9.37947e-08	5.84722e-07
LINC00605	41.2756	1.96115	0.367675	5.33394	9.61048e-08	5.98658e-07
WNT11	676.608	2.29706	0.430755	5.33264	9.67935e-08	6.02479e-07
AC122108.3	8.62069	2.39595	0.449337	5.33219	9.70358e-08	6.03519e-07
AL391832.1	5.14072	2.2906	0.429627	5.33161	9.73438e-08	6.04965e-07
AC002511.1	11.9732	-1.79094	0.335929	-5.33132	9.75034e-08	6.05488e-07
AL139385.1	61.9229	-1.18399	0.222192	-5.32867	9.89357e-08	6.13907e-07
RIPK4	1934.84	-1.08851	0.204452	-5.32403	1.01494e-07	6.29297e-07
OTOG	17.8882	2.18194	0.410325	5.31759	1.05148e-07	6.49438e-07
MMP9	2800.23	1.44049	0.27104	5.31468	1.06847e-07	6.58916e-07
NXPH3	329.806	-1.81061	0.340787	-5.31302	1.07825e-07	6.64438e-07
IFITM10	428.421	1.04628	0.197033	5.31016	1.09527e-07	6.74409e-07
AC125603.2	22.0193	3.13261	0.590629	5.30386	1.13378e-07	6.95983e-07
HOXA5	552.825	-1.12235	0.211669	-5.30241	1.14284e-07	7.01006e-07
AC110619.1	34.674	-2.19327	0.413909	-5.29893	1.16485e-07	7.13223e-07
AL592301.1	16.7096	1.30068	0.245614	5.29563	1.18604e-07	7.25283e-07
SH2D4B	10.6756	1.77387	0.335023	5.29476	1.1917e-07	7.28188e-07
AL021807.1	37.7117	1.50253	0.283983	5.29091	1.21709e-07	7.42573e-07
AC106900.1	19.9145	1.8705	0.354264	5.27997	1.29202e-07	7.85898e-07
FOXL2	26.7831	2.5419	0.481846	5.27534	1.32512e-07	8.04811e-07
CRISPLD2	6214.27	-1.05894	0.200741	-5.27516	1.32644e-07	8.04999e-07
AC007663.2	46.2409	2.13227	0.404236	5.27481	1.32895e-07	8.05913e-07
LINC01484	18.0572	1.68863	0.320276	5.27243	1.3463e-07	8.15822e-07
CD200R1L	6.04623	2.71047	0.514972	5.26333	1.4147e-07	8.55971e-07
LINC02362	118.33	-1.40814	0.267735	-5.25944	1.44493e-07	8.72287e-07
LINC00567	9.8487	2.38256	0.453381	5.2551	1.47941e-07	8.92431e-07
SHISAL1	691.96	-1.84513	0.351426	-5.25043	1.51748e-07	9.14709e-07
LURAP1L-AS1	9.44131	1.61356	0.307387	5.24927	1.52703e-07	9.19777e-07
NBEA	814.77	-1.59622	0.304317	-5.24526	1.56062e-07	9.38596e-07
AC092691.1	3.61193	-2.57388	0.490952	-5.24264	1.58297e-07	9.51324e-07
ZBTB46-AS1	12.5214	3.11088	0.5934	5.24247	1.58443e-07	9.51489e-07
VIPR2	184.948	-1.79955	0.343457	-5.23953	1.60984e-07	9.65301e-07
LPAR3	79.1219	-1.95386	0.372921	-5.23935	1.61139e-07	9.65512e-07
AL008721.1	2.94209	2.82393	0.539302	5.23626	1.6386e-07	9.80349e-07
AC084083.1	18.4368	1.32087	0.252417	5.23286	1.66908e-07	9.97243e-07
IGFN1	71.3812	2.23743	0.427642	5.23201	1.67678e-07	1.00036e-06
PPEF1	34.228	1.25116	0.239137	5.23198	1.67704e-07	1.00036e-06
CTCFL	46.3917	2.66546	0.509532	5.23119	1.68424e-07	1.00316e-06
AC008083.2	9.53289	2.19964	0.420604	5.22972	1.69765e-07	1.0104e-06
FSCN1	6420.79	1.15682	0.221255	5.22847	1.7092e-07	1.01652e-06
BCL2L1-AS1	18.2202	1.27905	0.244682	5.22738	1.71926e-07	1.02174e-06
LINC00853	39.8008	1.14817	0.219763	5.22457	1.74564e-07	1.03665e-06
AC013652.1	61.0534	1.51766	0.290683	5.22102	1.77944e-07	1.05594e-06
IGSF6	976.959	1.00393	0.192333	5.21975	1.7916e-07	1.06159e-06
AP000350.7	30.4822	1.15033	0.220749	5.21104	1.87784e-07	1.11186e-06
LINC02731	22.4903	-1.42365	0.273332	-5.20851	1.90362e-07	1.1263e-06
LTB4R	491.817	-1.04315	0.200388	-5.20567	1.93299e-07	1.14283e-06
C10orf55	51.2584	1.11567	0.214442	5.20265	1.96463e-07	1.15812e-06
VXN	52.9175	-1.84703	0.355219	-5.19971	1.99602e-07	1.17403e-06
TCF23	47.2707	2.13855	0.411868	5.19232	2.07694e-07	1.21895e-06
C1orf116	7994.3	-1.15726	0.223237	-5.184	2.17177e-07	1.27367e-06
SYNDIG1L	8.21402	-1.56473	0.301969	-5.18177	2.19795e-07	1.28714e-06
CPE	2566.23	-1.46829	0.283523	-5.17873	2.23406e-07	1.30733e-06
CCKBR	213.611	-2.7346	0.528327	-5.17597	2.2673e-07	1.32582e-06
SERP2	117.435	-1.24419	0.240545	-5.17237	2.3114e-07	1.34865e-06
AC117465.1	3.41146	2.7395	0.529714	5.17167	2.3201e-07	1.35275e-06
PKDCC	4728.83	1.13457	0.219583	5.16694	2.3796e-07	1.38442e-06
HTR1F	12.0871	1.3658	0.264533	5.16304	2.42971e-07	1.41046e-06
C10orf91	70.8513	1.65174	0.319941	5.16264	2.43492e-07	1.41148e-06
LINC02539	3.04382	2.44646	0.475037	5.15004	2.60436e-07	1.50643e-06
LINC00954	94.9263	1.57236	0.305628	5.14468	2.67982e-07	1.54896e-06
HSPB7	2916.45	-2.09299	0.406994	-5.14256	2.71014e-07	1.56423e-06
GNMT	41.2547	-1.42633	0.277405	-5.1417	2.72266e-07	1.57033e-06
AC004707.2	10.789	-1.40939	0.274584	-5.13281	2.85441e-07	1.64277e-06
AC016735.1	65.3728	1.3775	0.268624	5.12798	2.92874e-07	1.68193e-06
EGFL6	298.097	1.32286	0.258101	5.12535	2.96983e-07	1.7043e-06
AC012213.3	14.1846	1.14153	0.222735	5.12508	2.97409e-07	1.70553e-06
AP003071.4	90.0098	-1.72052	0.335751	-5.12438	2.98511e-07	1.71062e-06
CPXM2	2325.98	-1.63294	0.318748	-5.12298	3.00744e-07	1.72015e-06
MAMDC4	680.223	1.09898	0.21452	5.12296	3.00771e-07	1.72015e-06
JAZF1-AS1	9.62539	-1.39526	0.272518	-5.11988	3.05735e-07	1.74578e-06
HSPB1	46398.2	-1.19564	0.233656	-5.1171	3.10271e-07	1.76916e-06
LINC02820	14.7875	3.17399	0.62088	5.11208	3.18632e-07	1.81555e-06
AC080129.2	22.4424	1.66342	0.325683	5.10748	3.26476e-07	1.8576e-06
LINC01460	10.6078	2.42403	0.474664	5.10684	3.27597e-07	1.86215e-06
PCDH9	361.534	-1.78817	0.350158	-5.10675	3.2774e-07	1.86215e-06
CYP4F12	1023.84	-1.42678	0.279623	-5.10252	3.35163e-07	1.89824e-06
GPIHBP1	74.2276	-1.39232	0.272872	-5.10246	3.35261e-07	1.89824e-06
MPDZ	1195.88	-1.1797	0.231202	-5.10245	3.35276e-07	1.89824e-06
SCARA3	1743.03	-1.27885	0.25078	-5.09951	3.40536e-07	1.92666e-06
AL031123.1	10.149	-1.45578	0.285714	-5.09523	3.48311e-07	1.96926e-06
MFSD2A	914.13	-1.12787	0.221433	-5.09352	3.51485e-07	1.98441e-06
AC116348.3	9.00025	1.83421	0.360125	5.09325	3.51982e-07	1.98581e-06
AC127521.1	62.9221	-1.11727	0.219453	-5.09118	3.55834e-07	2.00472e-06
FOXP4-AS1	188.079	1.33613	0.262481	5.09036	3.57378e-07	2.01201e-06
GADD45G	449.364	-1.11734	0.219924	-5.08055	3.76342e-07	2.1158e-06
AP006748.1	5.1459	2.7381	0.539491	5.07535	3.86793e-07	2.17279e-06
IL2RA	483.923	1.13269	0.22318	5.07523	3.87021e-07	2.17279e-06
DAND5	22.4015	-1.44253	0.284304	-5.0739	3.89743e-07	2.18654e-06
PACRG	49.4178	-1.43936	0.28419	-5.06479	4.08855e-07	2.28258e-06
FOXL1	381.434	1.1303	0.223286	5.06212	4.14625e-07	2.30997e-06
C6orf132	7834.2	-1.0145	0.200947	-5.0486	4.45065e-07	2.47269e-06
AC015909.2	2.75363	-1.72627	0.342913	-5.03414	4.79993e-07	2.65204e-06
CHST15	2927.87	-1.07702	0.21408	-5.03093	4.88097e-07	2.69496e-06
KCNK16	14.0879	-3.35334	0.666562	-5.0308	4.88439e-07	2.69499e-06
AC106882.1	13.0942	-1.45458	0.289288	-5.02813	4.95275e-07	2.72707e-06
TREM1	302.8	1.4395	0.286445	5.02539	5.02398e-07	2.7625e-06
TRIM29	9590.08	-2.08877	0.415634	-5.02552	5.02082e-07	2.7625e-06
SPTSSB	1102.8	-1.83607	0.365463	-5.02396	5.06166e-07	2.77751e-06
SLCO4A1	2918.87	1.13901	0.226843	5.02114	5.13668e-07	2.81482e-06
AC006449.5	51.6369	1.11434	0.222025	5.01901	5.1938e-07	2.84223e-06
SSC5D	2258.93	-1.42012	0.282943	-5.01912	5.19084e-07	2.84223e-06
CORO2B	198.038	-1.29095	0.257415	-5.01504	5.30217e-07	2.89758e-06
S100A5	41.5053	1.18387	0.236061	5.0151	5.30055e-07	2.89758e-06
VRTN	80.641	2.07813	0.415029	5.0072	5.52283e-07	3.00792e-06
LINC02177	18.4088	-1.96984	0.393739	-5.0029	5.64728e-07	3.06944e-06
AL161729.4	11.2895	1.65161	0.330251	5.00108	5.70113e-07	3.09661e-06
AC106886.2	18.011	1.11114	0.222401	4.99609	5.85057e-07	3.17563e-06
DSPP	5.63458	2.86234	0.572966	4.99566	5.86362e-07	3.18056e-06
CA6	18.9704	2.67494	0.537514	4.9765	6.4745e-07	3.50244e-06
LINC02204	7.83928	1.7593	0.353597	4.97543	6.51015e-07	3.51934e-06
CD84	1407.04	1.05771	0.212634	4.97434	6.54702e-07	3.53689e-06
AP003071.3	17.1296	-1.7568	0.353399	-4.97116	6.65525e-07	3.58811e-06
SFTPB	48.5989	1.99144	0.401252	4.96307	6.93863e-07	3.73085e-06
ISYNA1	2096.56	1.12219	0.226174	4.96161	6.99121e-07	3.7566e-06
FAM25G	0.790348	-2.95349	0.595309	-4.96126	7.00371e-07	3.7608e-06
AC147651.1	72.5212	1.36873	0.275974	4.95963	7.06262e-07	3.78736e-06
CES3	1355.92	-1.54205	0.310916	-4.9597	7.0601e-07	3.78736e-06
AL118511.1	8.86645	1.43723	0.29007	4.95475	7.24225e-07	3.87591e-06
ZNF536	92.2985	-1.68703	0.340511	-4.9544	7.25554e-07	3.88043e-06
TFAP2A-AS1	56.2588	1.2377	0.249834	4.9541	7.2666e-07	3.88375e-06
LINC00551	3.0518	-2.33965	0.472507	-4.95156	7.36206e-07	3.93215e-06
AC027801.5	4.46505	1.6548	0.334369	4.94901	7.45909e-07	3.97868e-06
PLLP	3414.41	-1.01106	0.204324	-4.94834	7.48506e-07	3.98987e-06
AL669970.3	1.7853	-1.82649	0.369262	-4.94632	7.56284e-07	4.02865e-06
AL118511.2	2.93835	2.65229	0.536429	4.94434	7.64029e-07	4.06721e-06
AL031651.1	11.162	1.96549	0.398101	4.93715	7.92716e-07	4.21432e-06
AC009704.2	11.6591	1.16591	0.236206	4.93598	7.97484e-07	4.23686e-06
AC011747.1	4.14889	3.04959	0.618871	4.92767	8.32171e-07	4.40364e-06
TNFSF18	55.9979	1.50454	0.305548	4.92409	8.47524e-07	4.47897e-06
AC022081.1	1.35534	-3.85002	0.782306	-4.92138	8.59367e-07	4.5326e-06
AL356215.1	20.3431	1.68988	0.343488	4.91976	8.66516e-07	4.5673e-06
PDE4C	679.1	-1.38582	0.281758	-4.91848	8.72184e-07	4.59415e-06
INHA	49.1642	2.1259	0.433114	4.90839	9.18266e-07	4.82421e-06
FOXC1	2012.44	1.1471	0.233778	4.90678	9.25823e-07	4.86072e-06
CROCC2	25.0984	1.88486	0.384214	4.90575	9.30693e-07	4.88309e-06
AL023755.1	12.0907	2.31037	0.471044	4.90479	9.35267e-07	4.90266e-06
EN1	14.3771	2.69787	0.550102	4.9043	9.37596e-07	4.90686e-06
SYNDIG1	293.006	1.22245	0.249274	4.90405	9.38797e-07	4.90955e-06
LINC02404	172.282	-2.94205	0.600259	-4.9013	9.52062e-07	4.97301e-06
AC078778.1	9.71699	1.17245	0.239334	4.89883	9.64101e-07	5.02875e-06
SLC22A16	10.9692	1.7449	0.356557	4.89374	9.89398e-07	5.14064e-06
AL445490.1	19.452	1.40741	0.288095	4.88525	1.03299e-06	5.3567e-06
AC004830.2	19.5489	1.18579	0.242744	4.88495	1.03455e-06	5.36132e-06
LINC02068	55.2948	1.36882	0.280302	4.88338	1.04282e-06	5.39723e-06
FRMD6-AS2	5.80801	-2.14268	0.439336	-4.87709	1.07662e-06	5.56497e-06
AC084030.1	1.75959	-4.23759	0.869783	-4.87201	1.10467e-06	5.69529e-06
LINC02141	8.05637	2.96558	0.608697	4.87202	1.10463e-06	5.69529e-06
ULBP3	129.877	1.13431	0.232817	4.87211	1.10414e-06	5.69529e-06
SFTPA2	113.78	2.02979	0.417021	4.86735	1.13106e-06	5.82012e-06
AC018358.1	0.80058	-2.7913	0.573676	-4.86565	1.14083e-06	5.86662e-06
ADTRP	1269.63	-1.69607	0.348653	-4.86464	1.14665e-06	5.89276e-06
LINC01338	2.47076	2.63687	0.54352	4.85148	1.22544e-06	6.28959e-06
CLCA2	1139.89	-3.30113	0.680546	-4.8507	1.23024e-06	6.31018e-06
AC005479.2	6.06016	1.44272	0.297792	4.84472	1.26787e-06	6.49491e-06
LINC01765	8.00906	-1.53317	0.316595	-4.84268	1.28099e-06	6.54538e-06
AL499627.1	3.89409	3.41934	0.706417	4.8404	1.29576e-06	6.61243e-06
LINC00877	25.0886	-1.20129	0.248503	-4.83412	1.33736e-06	6.81605e-06
LINC02608	15.3546	-1.61626	0.334378	-4.83361	1.34076e-06	6.82902e-06
AC023302.1	7.18586	1.46418	0.303561	4.82336	1.41157e-06	7.165e-06
LINC02408	8.82398	1.59722	0.331148	4.82329	1.41209e-06	7.165e-06
AC068533.3	17.3283	1.09399	0.226973	4.81989	1.43638e-06	7.27903e-06
AL121832.1	17.6703	1.9026	0.39523	4.81389	1.48018e-06	7.49627e-06
ASAP1-IT2	36.727	1.0459	0.217387	4.81122	1.50013e-06	7.58293e-06
LINC01909	26.8632	1.05537	0.2196	4.80588	1.54073e-06	7.76857e-06
CD27	616.136	-1.39775	0.290987	-4.80348	1.55935e-06	7.85751e-06
GPD1	1486.45	-1.63767	0.340984	-4.80278	1.56475e-06	7.87976e-06
ASIP	24.3764	1.0431	0.217369	4.79876	1.59655e-06	8.02477e-06
PKHD1	205.016	1.73281	0.361412	4.79457	1.63021e-06	8.1786e-06
C9orf50	25.4664	1.22525	0.255601	4.7936	1.63812e-06	8.21314e-06
AC046143.2	8.69105	1.02195	0.213335	4.79033	1.66507e-06	8.33785e-06
MIR29B2CHG	357.422	-1.03345	0.215898	-4.78676	1.69498e-06	8.48076e-06
SYNC	407.506	-1.47607	0.308372	-4.78667	1.69573e-06	8.48076e-06
SCN8A	332.096	1.24553	0.260538	4.78062	1.74751e-06	8.72885e-06
SLURP1	608.795	-4.24764	0.888911	-4.77847	1.76633e-06	8.81734e-06
TTLL9	31.5257	1.13398	0.237378	4.77713	1.77816e-06	8.87086e-06
SLIT2	992.343	-1.44933	0.30349	-4.77556	1.79212e-06	8.93497e-06
SPINK8	5.19315	-3.42538	0.717443	-4.77443	1.80218e-06	8.97953e-06
SUSD4	572.289	-1.69305	0.354709	-4.77306	1.81444e-06	9.03499e-06
LINC02690	5.66499	3.14858	0.659682	4.77287	1.81615e-06	9.03793e-06
MIR222HG	285.541	1.08901	0.228292	4.77022	1.8402e-06	9.14626e-06
C10orf142	2.15872	-1.60059	0.33569	-4.76808	1.85993e-06	9.23856e-06
AC011447.3	94.5431	1.28735	0.270094	4.76631	1.87632e-06	9.31419e-06
KCNH2	1693.79	-1.54256	0.323843	-4.76331	1.90445e-06	9.42467e-06
LNCOC1	35.9537	1.12061	0.235249	4.7635	1.90263e-06	9.42467e-06
UNC5B-AS1	82.6937	-1.67004	0.350803	-4.76061	1.93009e-06	9.5222e-06
AC090164.3	5.7074	2.02871	0.42631	4.75876	1.9479e-06	9.60413e-06
AC007611.1	27.0996	1.02461	0.215591	4.75255	2.00872e-06	9.89182e-06
AC096637.3	12.4844	1.60544	0.3379	4.75123	2.02186e-06	9.95043e-06
KRTAP5-4	10.9607	2.02762	0.427174	4.74659	2.0687e-06	1.01685e-05
LINC00494	105.829	1.73272	0.365071	4.74627	2.07207e-06	1.01726e-05
TOX	1118.98	-1.28898	0.271575	-4.7463	2.07169e-06	1.01726e-05
LINC02280	12.4616	1.36494	0.287791	4.74281	2.10778e-06	1.03415e-05
PODXL2	3000.78	1.18119	0.249627	4.73183	2.22504e-06	1.08836e-05
AC120049.1	57.2444	-1.10913	0.234706	-4.72562	2.2942e-06	1.12081e-05
AL109614.1	18.7852	1.05152	0.222629	4.72318	2.32183e-06	1.13293e-05
AC018781.1	7.9863	2.24815	0.476746	4.71561	2.40989e-06	1.17519e-05
FBLN1	13894.2	-1.32893	0.281829	-4.71538	2.41254e-06	1.17577e-05
CLCA1	2377.32	-3.32672	0.705711	-4.714	2.42899e-06	1.18248e-05
CLEC3A	12.8124	-2.39097	0.507321	-4.71293	2.44176e-06	1.18712e-05
MSX1	436.17	1.02984	0.21867	4.70958	2.48224e-06	1.20461e-05
AC091179.1	32.5922	3.07557	0.653126	4.709	2.48938e-06	1.20734e-05
AL023284.4	91.0998	1.06071	0.225344	4.70707	2.51304e-06	1.21808e-05
AC004947.1	7.9522	-1.68212	0.357792	-4.70139	2.58399e-06	1.25171e-05
CARTPT	193.237	-2.99841	0.637982	-4.69983	2.60375e-06	1.26052e-05
AC122134.1	2.09602	3.04255	0.648476	4.69185	2.70746e-06	1.30836e-05
LINC01433	6.84926	1.51224	0.322761	4.68532	2.79524e-06	1.34753e-05
WASF1	683.211	-1.04741	0.223546	-4.68543	2.79372e-06	1.34753e-05
PDE9A	513.546	-1.19679	0.255697	-4.6805	2.86182e-06	1.37797e-05
STRA8	10.0744	3.22185	0.688417	4.68008	2.86767e-06	1.37996e-05
SLC26A3	1052.88	-2.45341	0.524553	-4.67715	2.90891e-06	1.39896e-05
ZP3	294.926	1.12761	0.241137	4.6762	2.92235e-06	1.40459e-05
KCNQ4	344.079	-1.19499	0.255571	-4.67576	2.92861e-06	1.40675e-05
AL035045.1	4.29867	2.37297	0.507715	4.67382	2.9565e-06	1.4193e-05
GALNTL5	7.95572	2.92749	0.627786	4.6632	3.11334e-06	1.49013e-05
AL513327.3	6.47383	1.4091	0.30285	4.65281	3.2744e-06	1.56348e-05
MIR193BHG	31.4962	-1.13101	0.243098	-4.65249	3.27948e-06	1.56498e-05
AGTR1	190.861	-1.97794	0.425223	-4.65154	3.29463e-06	1.57127e-05
FAM124A	548.697	-1.14057	0.245253	-4.65058	3.31005e-06	1.57684e-05
AC007923.1	2.41679	3.29004	0.707535	4.65	3.31928e-06	1.57927e-05
AC008938.1	9.4319	2.23511	0.481223	4.64464	3.4067e-06	1.61894e-05
NPAS3	106.274	-1.26278	0.272246	-4.63836	3.51179e-06	1.66395e-05
ZCCHC24	2825.74	-1.08733	0.234588	-4.63504	3.56862e-06	1.68888e-05
LINC00640	6.39693	-1.55995	0.336728	-4.63266	3.61001e-06	1.70344e-05
AC106799.2	4.46928	4.18264	0.903372	4.63002	3.65625e-06	1.72222e-05
DAPP1	704.304	-1.02947	0.222355	-4.62985	3.65926e-06	1.72263e-05
LINC00896	42.1883	1.17233	0.25325	4.62913	3.67208e-06	1.72765e-05
SLC13A4	118.473	-1.0128	0.218831	-4.62825	3.68772e-06	1.73398e-05
GFOD1-AS1	1.42781	-1.69287	0.365823	-4.62756	3.69997e-06	1.73872e-05
SFRP5	328.671	-2.02718	0.438146	-4.62674	3.7147e-06	1.74462e-05
DCUN1D2-AS	10.8812	1.07385	0.232159	4.6255	3.73691e-06	1.75403e-05
ITGB1-DT	17.3569	1.33611	0.288988	4.62341	3.77492e-06	1.77083e-05
Z94160.1	6.34845	2.5596	0.554044	4.61985	3.84014e-06	1.79408e-05
TNFRSF8	126.621	-1.05305	0.227988	-4.6189	3.85784e-06	1.8013e-05
NKX2-5	47.6611	2.16082	0.467938	4.61775	3.8792e-06	1.80917e-05
MEIOC	52.7182	1.02089	0.221229	4.61462	3.93815e-06	1.83404e-05
KRT5	14544	-3.31751	0.71988	-4.60842	4.05732e-06	1.88784e-05
POU2AF1	2168.32	-1.49284	0.324157	-4.60531	4.11861e-06	1.91414e-05
Z95114.1	28.7981	1.63818	0.355707	4.60542	4.1164e-06	1.91414e-05
KL	196.423	-1.14909	0.249848	-4.59915	4.24212e-06	1.96926e-05
CYS1	525.811	-1.46988	0.319933	-4.59434	4.34119e-06	2.01175e-05
SLAMF7	2027.33	-1.21251	0.263923	-4.59418	4.34454e-06	2.01214e-05
ADAMTS15	441.961	-1.243	0.270787	-4.59032	4.42571e-06	2.04619e-05
LINC01348	99.6183	1.48179	0.32286	4.58959	4.44118e-06	2.05216e-05
GATA2-AS1	160.242	1.33237	0.290586	4.58512	4.53717e-06	2.09531e-05
RGS4	588.163	-1.30291	0.284196	-4.58454	4.54984e-06	2.09995e-05
GLI3	825.672	-1.05978	0.231175	-4.58433	4.55448e-06	2.10088e-05
AC107072.2	9.13585	1.20959	0.264372	4.57533	4.75465e-06	2.18818e-05
SYPL2	140.699	-1.25533	0.27465	-4.57067	4.86178e-06	2.23363e-05
AC116312.1	1.22516	-2.16274	0.473265	-4.56984	4.88103e-06	2.23991e-05
LINC01411	19.4477	1.94596	0.425971	4.56828	4.9174e-06	2.25531e-05
H2BC11	202.183	1.17951	0.258554	4.56196	5.06791e-06	2.32036e-05
AC020661.2	8.13094	1.24118	0.27216	4.56047	5.10401e-06	2.33555e-05
ADH1C	5217.1	-1.87697	0.41188	-4.55707	5.18711e-06	2.36817e-05
DNAJC5B	64.5246	1.20235	0.263926	4.55562	5.22302e-06	2.38321e-05
AC005165.1	73.8642	-1.78589	0.392795	-4.54662	5.45131e-06	2.4807e-05
S100A7A	20.9801	3.3841	0.744465	4.54568	5.4757e-06	2.49e-05
AL353803.4	6.34278	1.38699	0.305572	4.539	5.65215e-06	2.56442e-05
AC009123.1	4.94595	-3.27044	0.721188	-4.53479	5.76611e-06	2.61464e-05
LMAN1L	3.38938	-2.14993	0.474992	-4.52625	6.00397e-06	2.71636e-05
PADI2	1478.54	1.31547	0.290745	4.52448	6.05439e-06	2.73608e-05
AC010280.2	3.84988	-1.45505	0.321814	-4.5214	6.14328e-06	2.77312e-05
C1QTNF1-AS1	15.1825	1.61682	0.35777	4.51916	6.20842e-06	2.79937e-05
IFNG-AS1	35.0986	-1.603	0.354706	-4.51923	6.20664e-06	2.79937e-05
TM4SF1-AS1	36.3555	1.36509	0.302179	4.5175	6.25735e-06	2.81985e-05
SLC30A2	84.2075	1.84145	0.407638	4.51737	6.2612e-06	2.82e-05
AC020661.3	12.2833	1.1581	0.256527	4.51453	6.34574e-06	2.85487e-05
AL161937.1	2.15	2.42322	0.536753	4.51459	6.34387e-06	2.85487e-05
NTSR1	378.447	1.90874	0.423135	4.51095	6.4538e-06	2.90023e-05
AL049646.1	5.07263	2.06806	0.458604	4.50947	6.49883e-06	2.91719e-05
LINC01978	150.465	1.19431	0.265001	4.50683	6.58035e-06	2.95214e-05
AL136221.1	21.3343	1.10325	0.244843	4.50593	6.60814e-06	2.96294e-05
AL137186.1	3.50357	1.91099	0.424141	4.50555	6.62009e-06	2.96503e-05
HUNK	631.915	1.34193	0.297846	4.50543	6.62388e-06	2.96503e-05
NSG2	71.712	-2.08133	0.462493	-4.50025	6.78745e-06	3.03148e-05
AC104088.1	21.5061	1.47856	0.328803	4.49678	6.89903e-06	3.07617e-05
SMPD3	3661.46	-1.18494	0.263618	-4.4949	6.96014e-06	3.09997e-05
AL138689.1	18.1493	1.23957	0.275796	4.49453	6.97248e-06	3.10374e-05
MEPE	2.70687	2.76575	0.615472	4.4937	6.99948e-06	3.11403e-05
LINC01108	6.09504	1.99785	0.444661	4.49296	7.02385e-06	3.12314e-05
AC068533.4	6.11103	1.4565	0.324887	4.48309	7.35682e-06	3.26035e-05
CLU	24016.8	-1.26473	0.282266	-4.48062	7.4428e-06	3.29481e-05
HPN-AS1	13.7026	1.42078	0.317612	4.47331	7.70163e-06	3.4075e-05
AL133551.1	10.4425	1.12471	0.251466	4.47261	7.72721e-06	3.41694e-05
CHAC1	691.139	-1.00385	0.224567	-4.47018	7.81539e-06	3.45212e-05
LINC01968	8.6593	1.5811	0.353699	4.47019	7.81512e-06	3.45212e-05
AJ011932.1	5.42691	-1.50687	0.337149	-4.46946	7.84163e-06	3.46181e-05
DPYS	11.0145	1.81812	0.40696	4.46756	7.91163e-06	3.48695e-05
KCNE4	664.713	-1.05458	0.236047	-4.46766	7.908e-06	3.48695e-05
KRT16	1894.25	-2.38883	0.534802	-4.46675	7.94169e-06	3.49827e-05
AC019129.2	2.06575	2.02296	0.453325	4.4625	8.10087e-06	3.56252e-05
AC099684.2	30.179	-2.1201	0.475169	-4.46179	8.12778e-06	3.57239e-05
CAPN13	547.302	-1.54605	0.346545	-4.46131	8.14587e-06	3.57838e-05
AC025188.1	4.11081	1.51109	0.338775	4.46045	8.17872e-06	3.59084e-05
ASB15	8.7414	2.27657	0.510491	4.45958	8.21201e-06	3.60348e-05
MORN3	123.403	1.29014	0.289441	4.45736	8.29756e-06	3.63505e-05
LINC00677	3.78839	1.60913	0.361075	4.45648	8.33149e-06	3.64793e-05
LBX1	3.93839	2.95165	0.66282	4.45317	8.46131e-06	3.69669e-05
AC019254.1	7.50061	1.10942	0.249161	4.4526	8.48358e-06	3.7044e-05
COL26A1	36.6564	1.67823	0.377066	4.45075	8.55691e-06	3.73033e-05
AP003500.1	3.35855	-2.93539	0.659566	-4.45049	8.56744e-06	3.73289e-05
AC037198.2	24.3671	-1.29402	0.290829	-4.44942	8.61027e-06	3.74748e-05
LINC02753	15.1563	1.79125	0.402799	4.44702	8.70703e-06	3.7866e-05
AC108451.2	29.289	1.87063	0.420954	4.44379	8.83876e-06	3.83859e-05
SMLR1	83.5547	-2.3034	0.518394	-4.44334	8.85745e-06	3.84462e-05
CFAP74	58.4959	1.50814	0.339512	4.44208	8.90924e-06	3.86501e-05
ALOX15	92.4512	1.71087	0.385238	4.44107	8.95146e-06	3.88122e-05
KRTAP5-5	13.3907	2.29769	0.517944	4.43618	9.15697e-06	3.9639e-05
AC020907.3	4.15334	1.60249	0.361391	4.43423	9.24021e-06	3.99778e-05
FGFBP1	881.44	-2.17812	0.491229	-4.43403	9.24873e-06	3.9993e-05
AC073052.2	5.41652	1.22063	0.275388	4.43242	9.31802e-06	4.02455e-05
ZFP42	13.2426	3.05401	0.68903	4.43233	9.32218e-06	4.02455e-05
AC090246.1	6.03463	1.36024	0.307018	4.4305	9.40155e-06	4.05663e-05
C8orf74	19.016	1.75358	0.396392	4.42385	9.69579e-06	4.17909e-05
FGF3	10.0489	2.97515	0.672894	4.42142	9.80536e-06	4.21952e-05
LINC02416	13.6772	1.36071	0.30782	4.42048	9.84809e-06	4.23336e-05
CDKL4	10.6768	1.43318	0.324474	4.41695	1.00105e-05	4.29856e-05
FAIM2	365.963	-1.24378	0.281861	-4.41276	1.0206e-05	4.37783e-05
AC008808.1	2.3153	-2.07475	0.471152	-4.40356	1.06488e-05	4.54105e-05
LINC02803	11.0724	1.12205	0.254907	4.40182	1.07348e-05	4.57283e-05
C2CD4D-AS1	122.099	1.18892	0.270106	4.40166	1.07427e-05	4.57376e-05
AC010401.1	8.79447	1.06939	0.243203	4.39711	1.09703e-05	4.66325e-05
LINC02122	3.60529	3.03969	0.69216	4.39161	1.12517e-05	4.77778e-05
AC103706.1	16.2274	1.06297	0.242455	4.38421	1.1641e-05	4.93004e-05
RBP4	1550.99	1.84734	0.421641	4.3813	1.17973e-05	4.99099e-05
PRDM13	7.2299	3.08614	0.704487	4.3807	1.183e-05	5.00218e-05
CCL2	2420.84	-1.01681	0.23214	-4.38016	1.18594e-05	5.00933e-05
LINC02015	12.8989	1.51743	0.346432	4.38016	1.1859e-05	5.00933e-05
CXCL14	7186.76	-1.33299	0.304373	-4.37948	1.18964e-05	5.01967e-05
GRIN2A	344.134	-1.58999	0.36343	-4.37496	1.21455e-05	5.11919e-05
LINC02225	4.27871	2.84935	0.651301	4.37485	1.21515e-05	5.11919e-05
AC068580.4	44.5842	1.03471	0.236679	4.37179	1.23231e-05	5.18606e-05
COL9A3	924.229	1.70904	0.391057	4.3703	1.24074e-05	5.21824e-05
SSTR5	66.6323	1.88345	0.431063	4.36932	1.24637e-05	5.23696e-05
NAA11	10.1074	3.21031	0.735419	4.36528	1.2696e-05	5.32622e-05
CALML3	896.048	-3.54349	0.812063	-4.36356	1.27962e-05	5.35981e-05
KRT73	3.17383	-2.31512	0.530874	-4.36096	1.29495e-05	5.42121e-05
AC093772.1	5.94755	-1.69261	0.388296	-4.35906	1.30625e-05	5.46566e-05
MLN	55.5917	-3.10218	0.712489	-4.35401	1.33672e-05	5.57861e-05
SIX2	827.189	-1.72971	0.397295	-4.35372	1.33846e-05	5.58297e-05
PRICKLE2-DT	3.42364	1.66155	0.38194	4.35028	1.35963e-05	5.66241e-05
INHBB	858.256	1.25866	0.289572	4.34662	1.3825e-05	5.74872e-05
ICAM5	67.5684	1.1148	0.256545	4.34543	1.39002e-05	5.77399e-05
LINC00598	14.2872	1.03292	0.237698	4.3455	1.38961e-05	5.77399e-05
HTR4	28.631	-1.92352	0.442722	-4.34477	1.39423e-05	5.78846e-05
LINC01214	3.85452	-2.75462	0.634357	-4.34239	1.40941e-05	5.84243e-05
LINC00659	79.2429	1.46364	0.337614	4.33525	1.45595e-05	6.02291e-05
NMUR1	133.598	-1.02141	0.235678	-4.33392	1.46475e-05	6.04994e-05
LINC02188	40.3892	2.1877	0.504889	4.33304	1.47067e-05	6.06982e-05
KCNV2	9.50054	1.28008	0.295841	4.32693	1.512e-05	6.22905e-05
NPR3	361.445	-1.43369	0.331362	-4.32667	1.51383e-05	6.23337e-05
ANXA8	304.166	-2.4467	0.565676	-4.32526	1.52353e-05	6.26688e-05
AC004009.1	26.464	1.93143	0.447166	4.31927	1.56549e-05	6.42959e-05
LINC02668	1.24687	-2.57	0.595599	-4.31499	1.59611e-05	6.54863e-05
AL121796.1	1.66877	-3.18793	0.738831	-4.31483	1.59723e-05	6.54987e-05
AGAP1-IT1	28.3721	-1.11478	0.258443	-4.31344	1.60735e-05	6.57861e-05
CYTL1	80.3065	-1.08448	0.251576	-4.31075	1.62702e-05	6.65499e-05
SYNPO2	27809.9	-1.83086	0.425016	-4.30774	1.6493e-05	6.74272e-05
AC114550.3	2.69606	2.68351	0.623067	4.30694	1.6553e-05	6.7638e-05
BAG2	1910	-1.06466	0.247332	-4.30458	1.673e-05	6.83262e-05
AC109439.2	4.86309	4.29576	0.998468	4.30235	1.68998e-05	6.88793e-05
UCN3	48.0627	-2.18697	0.508919	-4.29727	1.72912e-05	7.04029e-05
AL135936.1	4.69475	1.94353	0.452773	4.2925	1.7667e-05	7.17509e-05
GAP43	84.9566	-1.48248	0.345458	-4.29135	1.77592e-05	7.20889e-05
AC091153.2	5.53665	1.3019	0.303404	4.29098	1.7789e-05	7.21002e-05
CYP4F8	10.9189	1.83839	0.428421	4.29108	1.77809e-05	7.21002e-05
RHOV	662.373	-1.53855	0.358556	-4.29098	1.77888e-05	7.21002e-05
MIR5689HG	3.02356	2.21554	0.516885	4.28634	1.81639e-05	7.35825e-05
LINC01136	19.7071	1.23173	0.287574	4.28318	1.84244e-05	7.45624e-05
AC084864.1	2.29469	2.04665	0.478105	4.28074	1.8627e-05	7.53446e-05
CECR3	5.82414	2.43407	0.568729	4.27983	1.87036e-05	7.55779e-05
AC112721.1	6.73703	1.4542	0.339964	4.27751	1.89e-05	7.62178e-05
PLCXD3	217.075	-1.75191	0.409738	-4.27568	1.90552e-05	7.6805e-05
AC008543.3	10.9593	1.10957	0.259537	4.2752	1.90965e-05	7.6933e-05
AL445426.1	7.53096	-1.50229	0.352114	-4.26649	1.98569e-05	7.9796e-05
COLEC12	819.76	-1.07708	0.252696	-4.26237	2.02274e-05	8.10791e-05
LINC00635	5.65861	2.48578	0.583423	4.26068	2.03808e-05	8.1615e-05
AC013391.2	2.20695	1.87557	0.440412	4.25868	2.05634e-05	8.23049e-05
AL133467.2	11.5737	2.92696	0.687754	4.25582	2.08284e-05	8.31994e-05
ASXL3	91.1726	-1.19926	0.281819	-4.25541	2.08665e-05	8.33101e-05
PLA2G2F	145.287	1.80653	0.425569	4.24497	2.18625e-05	8.7113e-05
AL161669.3	33.1394	1.59542	0.376078	4.24225	2.2129e-05	8.80876e-05
LINC02527	4.3581	3.09228	0.729001	4.2418	2.21734e-05	8.82203e-05
KCND3	1489.23	-1.03671	0.244516	-4.23986	2.23663e-05	8.88277e-05
LINC00163	6.65709	-1.89141	0.44609	-4.23998	2.23541e-05	8.88277e-05
OLFM2	842.082	1.04834	0.24726	4.23982	2.23704e-05	8.88277e-05
KRT6A	20137.5	-3.08422	0.728369	-4.23442	2.29146e-05	9.08989e-05
AP000785.1	4.23452	2.66171	0.629019	4.23153	2.32107e-05	9.19822e-05
AC078993.1	39.577	-1.84368	0.436253	-4.22617	2.377e-05	9.40592e-05
LINC02156	5.15695	1.7152	0.406491	4.21953	2.44809e-05	9.66339e-05
LINC01283	1.40748	2.11205	0.502096	4.20647	2.59391e-05	0.000102189
LINC01394	4.26157	-1.24853	0.296888	-4.2054	2.60617e-05	0.000102621
DDR2	4124.72	-1.03418	0.246166	-4.20113	2.6559e-05	0.000104374
AC020661.4	6.43511	1.26163	0.300376	4.20017	2.66715e-05	0.000104765
HSD17B3-AS1	3.43269	1.8426	0.438972	4.19753	2.69843e-05	0.00010589
LINC00114	22.6313	1.98167	0.472393	4.19495	2.72928e-05	0.000107048
LMNB1-DT	4.85038	1.93157	0.461028	4.18971	2.7931e-05	0.000109498
WNT4	487.645	-1.18625	0.283401	-4.18576	2.84212e-05	0.000111311
SLIT3	2974.78	-1.08912	0.260337	-4.18352	2.87033e-05	0.000112306
AC068473.3	18.2107	1.11258	0.266085	4.18131	2.89835e-05	0.000113292
AC010998.1	2.04823	2.39258	0.572652	4.17807	2.93991e-05	0.000114804
LY6E-DT	86.2574	1.03062	0.2467	4.17764	2.94555e-05	0.000114968
AL596442.1	2.93523	3.29253	0.789051	4.17277	3.00915e-05	0.000117222
ADAD2	17.4722	-1.71314	0.410706	-4.1712	3.03006e-05	0.000117922
OSR1	253.874	-1.09724	0.263172	-4.16928	3.05567e-05	0.000118746
LINC02557	1.27942	-2.78692	0.668525	-4.16876	3.06257e-05	0.000118957
MIR1-1HG	3.92554	-2.21141	0.531685	-4.15925	3.19291e-05	0.000123839
AC116351.1	40.3462	1.21546	0.292295	4.15835	3.20555e-05	0.000124209
AL355607.2	1.86586	2.20899	0.531547	4.15578	3.24182e-05	0.000125554
LYPD4	8.65965	2.12577	0.512131	4.15084	3.31254e-05	0.000128169
AC025576.2	3.75987	1.61617	0.389554	4.14877	3.34264e-05	0.000129088
DDO	103.509	-1.0196	0.245791	-4.14823	3.3506e-05	0.00012933
BBOX1-AS1	206.586	1.11546	0.269046	4.14596	3.38386e-05	0.000130488
TCL6	52.8353	1.73652	0.418924	4.14519	3.39531e-05	0.000130866
PRELP	4836.79	-1.40082	0.338054	-4.14377	3.41641e-05	0.000131616
ANO3	53.3007	1.67339	0.404207	4.13993	3.47407e-05	0.000133773
FABP6	184.801	1.49576	0.361455	4.13815	3.50112e-05	0.00013475
FMN2	102.429	-1.52525	0.368983	-4.13366	3.57027e-05	0.000137148
C5orf34-AS1	14.4049	1.08237	0.261962	4.13176	3.5999e-05	0.000138154
AC093702.1	6.62158	-2.22964	0.540322	-4.12651	3.68316e-05	0.000141214
LINC02561	4.79467	1.4761	0.357817	4.12529	3.70264e-05	0.000141893
ASS1	13559.4	1.00116	0.242913	4.12146	3.76483e-05	0.000143864
AL450322.1	3.26853	-1.56791	0.38051	-4.12055	3.77961e-05	0.00014436
AC025031.3	7.11604	1.32638	0.321977	4.1195	3.79697e-05	0.000144954
AC013564.1	2.70073	1.81126	0.440021	4.1163	3.85008e-05	0.000146842
LIVAR	3.9631	-1.23978	0.301268	-4.11523	3.86796e-05	0.000147454
AC034213.1	6.4676	2.04644	0.497579	4.1128	3.90891e-05	0.000148905
LINC01954	5.17496	-1.66393	0.404712	-4.11141	3.93258e-05	0.000149594
S100A7	736.319	2.99481	0.728524	4.11079	3.94304e-05	0.000149888
AC016717.2	23.873	1.8689	0.454843	4.1089	3.97553e-05	0.000150908
AL162511.1	6.41488	-2.412	0.587775	-4.1036	4.06768e-05	0.000154042
FOXL2NB	19.6356	1.9805	0.483062	4.0999	4.13337e-05	0.000156307
AJ239328.1	10.746	1.42443	0.347461	4.09954	4.1398e-05	0.000156477
AL049646.2	1.66028	1.92563	0.470627	4.09162	4.28375e-05	0.000161613
PCP4	184.019	-2.08163	0.508915	-4.09033	4.30752e-05	0.000162434
LINC01424	7.89146	1.12735	0.275828	4.08717	4.36675e-05	0.000164435
LRRC2	153.546	-1.10998	0.27181	-4.08365	4.4333e-05	0.000166648
FOXD1	370.722	1.38795	0.340118	4.08078	4.48849e-05	0.000168544
C1QTNF8	3.04303	2.19208	0.538097	4.07377	4.62575e-05	0.000173293
LINC01526	1.47686	2.05348	0.504219	4.07259	4.64939e-05	0.000174097
AL034346.1	22.4788	-1.30543	0.320605	-4.07178	4.66547e-05	0.000174617
AL450468.1	2.54034	2.68748	0.660592	4.0683	4.73579e-05	0.000177084
CCKAR	88.4766	-2.36386	0.581166	-4.06745	4.75312e-05	0.000177593
HAPLN2	16.0479	-1.29879	0.319317	-4.06741	4.75382e-05	0.000177593
AC005920.3	1.9661	1.84078	0.452696	4.06627	4.77712e-05	0.000178297
LINC01619	42.4055	1.00169	0.246588	4.06221	4.86093e-05	0.00018133
AL121758.1	3.44002	1.38732	0.341778	4.05913	4.92563e-05	0.000183498
MYEF2	628.245	-1.27363	0.313768	-4.05916	4.92505e-05	0.000183498
ULBP2	215.547	1.3181	0.324807	4.0581	4.94733e-05	0.000184221
SMIM36	2.98915	2.12427	0.523489	4.0579	4.95157e-05	0.000184293
LHX3	4.15666	2.33096	0.574726	4.05577	4.9969e-05	0.000185808
IGF2-AS	9.67916	1.9238	0.474853	4.05136	5.09202e-05	0.000189169
FBN3	62.8155	1.74054	0.430371	4.04428	5.24832e-05	0.000194435
AC233280.1	16.7069	1.09519	0.270935	4.04224	5.29432e-05	0.000195868
AC061975.6	4.05431	3.17862	0.787007	4.03887	5.37088e-05	0.000198517
AC093510.2	4.75734	-1.04792	0.259624	-4.03628	5.43058e-05	0.000200446
MYO16-AS1	7.12224	2.25945	0.560339	4.0323	5.5234e-05	0.000203404
CNTFR	367.955	-1.74547	0.432946	-4.03161	5.53967e-05	0.00020391
KIF12	1358.97	1.03601	0.257055	4.03029	5.57091e-05	0.000204966
AC100843.2	4.68325	1.56627	0.389114	4.02521	5.69255e-05	0.00020877
GDF10	68.4009	-1.61366	0.401112	-4.02297	5.74682e-05	0.000210664
SLC30A3	40.8906	1.49024	0.370651	4.0206	5.80506e-05	0.000212702
LINC01553	4.25079	2.42984	0.604581	4.01904	5.84347e-05	0.000213914
PAX3	5.27685	2.60086	0.64783	4.01473	5.95148e-05	0.000217371
AC012178.1	1.99393	-2.20226	0.548892	-4.01219	6.01591e-05	0.000219625
KRT6B	3864.83	-2.37718	0.59327	-4.00692	6.1517e-05	0.000224275
AC024581.1	3.05881	2.58376	0.645087	4.00529	6.19427e-05	0.000225725
LINC00885	13.8762	-1.61744	0.40424	-4.00119	6.30246e-05	0.000229043
AL391832.3	5.56079	1.24214	0.310546	3.99987	6.33765e-05	0.000230009
ACSM6	11.5096	-1.27178	0.318322	-3.99527	6.46196e-05	0.000233991
MIR3659HG	5.81629	-1.58225	0.3964	-3.99155	6.56418e-05	0.000237585
C19orf81	29.1372	1.67147	0.419053	3.98869	6.64403e-05	0.000240258
MIXL1	78.1367	-1.18885	0.298048	-3.98877	6.64159e-05	0.000240258
AL162574.2	4.98305	2.81436	0.70687	3.98144	6.84983e-05	0.000247032
H2BC9	92.7514	1.15922	0.291582	3.97562	7.0197e-05	0.000252817
XCL2	44.7241	-1.08691	0.273482	-3.97435	7.05729e-05	0.000254056
AC145343.1	14.2834	1.04202	0.262235	3.97363	7.0786e-05	0.000254709
CARD11-AS1	9.2913	1.35331	0.340884	3.96999	7.18744e-05	0.000258162
LINC01721	1.81191	2.82126	0.711398	3.9658	7.31502e-05	0.000262509
AL020995.1	11.9674	1.04368	0.263356	3.963	7.40135e-05	0.000265133
POU3F1	63.2626	-1.33382	0.336865	-3.9595	7.51069e-05	0.000268569
AL118508.1	8.18154	-1.40447	0.354801	-3.95848	7.54279e-05	0.000269597
LINC02473	13.2491	1.73649	0.439083	3.95481	7.65939e-05	0.000273521
S100A2	3201.28	-2.0831	0.526769	-3.95449	7.66986e-05	0.000273651
LINC01985	5.78365	-1.29582	0.32789	-3.95198	7.75062e-05	0.000276286
TWIST2	278.48	-1.04017	0.263251	-3.95123	7.77511e-05	0.000276913
CASC11	18.8874	1.27395	0.322523	3.94994	7.81718e-05	0.000278164
ALDH1A2	131.31	-1.25958	0.319035	-3.94808	7.87808e-05	0.000279834
AC074389.2	4.57738	3.45862	0.876103	3.94773	7.88965e-05	0.000280121
AL136456.1	2.45814	2.06954	0.524374	3.94668	7.92421e-05	0.000281223
CCL11	930.666	-1.12193	0.284398	-3.94492	7.98276e-05	0.000283176
AC135012.1	7.074	1.79533	0.455389	3.94241	8.06659e-05	0.000285392
AC133528.1	16.9079	1.00611	0.255512	3.93763	8.22901e-05	0.000290754
AC010719.1	44.4042	1.12472	0.28582	3.93505	8.31781e-05	0.000293632
LINC01395	5.85463	-2.03772	0.518151	-3.93267	8.40076e-05	0.000296169
TDRG1	3.88345	-2.42868	0.618573	-3.92626	8.62767e-05	0.000303502
KCNK3	675.225	-1.52182	0.387758	-3.92466	8.68507e-05	0.000305253
GPR62	12.656	-1.06663	0.271969	-3.92187	8.78653e-05	0.000308549
ISM1-AS1	4.18803	1.47767	0.376975	3.91982	8.86152e-05	0.000311046
AC010551.2	1.87769	-1.47672	0.376827	-3.91881	8.89863e-05	0.000312212
AC120193.1	15.3388	1.0702	0.273131	3.91826	8.91919e-05	0.000312659
RSPH14	44.1133	1.08977	0.278335	3.91532	9.02857e-05	0.000316355
AP001922.3	3.18311	1.48975	0.380569	3.91453	9.05797e-05	0.000317247
AC011595.1	7.46226	1.27451	0.325742	3.91262	9.12989e-05	0.000319347
AP003696.1	10.4322	1.29772	0.331942	3.90949	9.24925e-05	0.000322958
NXPE4	16.5318	-1.90796	0.488291	-3.90743	9.32849e-05	0.000325442
PTGIS	3063.82	-1.2837	0.329189	-3.89958	9.63584e-05	0.000335434
AC005091.1	7.14214	1.12641	0.288964	3.89809	9.69524e-05	0.000337356
SIX3-AS1	6.03585	2.55146	0.654769	3.89673	9.75001e-05	0.000338967
LYPD8	112.485	1.99099	0.511099	3.89551	9.79929e-05	0.000340533
AC002451.1	18.7533	-1.04217	0.267772	-3.89202	9.94135e-05	0.000345021
AC116348.4	9.92865	1.54267	0.396425	3.89145	9.96477e-05	0.000345684
RETN	15.5386	1.45152	0.373018	3.8913	9.97089e-05	0.000345747
H2AC12	9.59589	1.08847	0.279861	3.88931	0.000100528	0.000348137
AC026979.1	6.96835	1.10541	0.28434	3.88761	0.000101234	0.000350279
ATRNL1	97.9886	-1.21561	0.313047	-3.88316	0.000103108	0.000356453
LINC02421	17.8742	1.0809	0.278518	3.88091	0.000104068	0.000359462
LINC01229	6.51857	-1.1044	0.28466	-3.87973	0.000104573	0.000361051
LINC01659	16.5477	1.97909	0.510135	3.87954	0.000104655	0.000361178
EPHX3	607.917	-1.5056	0.388876	-3.87166	0.000108097	0.000372097
GPR55	41.8924	-1.02824	0.265702	-3.86989	0.000108885	0.000374648
AL445307.1	2.15862	-1.37308	0.355395	-3.86354	0.000111755	0.000383373
FOXC2-AS1	2.00977	2.36182	0.611964	3.85942	0.000113657	0.000389564
DACT2	321.22	1.84565	0.478569	3.85661	0.000114972	0.000393733
AL590483.1	4.0434	2.39875	0.622857	3.85121	0.000117535	0.000401653
AL133481.1	1.28913	-1.57167	0.408375	-3.8486	0.000118795	0.000405613
AC008011.2	3.37595	-1.4692	0.382108	-3.84499	0.000120559	0.000411287
AL157373.2	6.44149	1.41485	0.368452	3.83998	0.000123045	0.000419054
H2AC14	18.5887	1.13057	0.29473	3.83595	0.000125081	0.000425083
AC025470.2	3.11833	-1.54732	0.403434	-3.83538	0.000125368	0.000425881
LINC02261	4.23214	2.12919	0.555607	3.83219	0.000127006	0.000430896
TRARG1	68.9393	-2.14533	0.559932	-3.83142	0.000127407	0.000431892
AC025031.1	4.50923	1.15071	0.300348	3.83125	0.000127492	0.000431995
CD44-AS1	39.5656	1.11222	0.29044	3.82943	0.000128439	0.00043502
B4GALNT2	161.649	-1.91488	0.500158	-3.82855	0.000128902	0.000436221
IGF2	12772.8	1.46195	0.383236	3.81476	0.000136317	0.000459373
LMO1	54.9853	-2.06466	0.54153	-3.81265	0.000137485	0.000462729
FCN1	289.401	-1.04633	0.274572	-3.81076	0.00013854	0.000465886
EOMES	273.154	1.02206	0.268469	3.80699	0.000140667	0.000472445
ADCY10	27.6839	1.05204	0.276627	3.80309	0.0001429	0.000479744
AC004917.1	7.14576	1.15199	0.303619	3.79421	0.000148112	0.000495167
AC007998.4	7.55137	1.40287	0.369784	3.79376	0.000148386	0.000495877
AL355482.1	5.82824	1.86923	0.493256	3.78957	0.000150908	0.000503676
Z94057.1	0.950691	-2.10366	0.555235	-3.78877	0.000151397	0.000505096
SMCR2	1.85253	1.75478	0.463293	3.78763	0.000152092	0.000506995
AC008556.1	68.1743	-1.08748	0.287242	-3.78595	0.00015312	0.000509786
AC134775.1	5.9248	1.10795	0.292647	3.78597	0.000153112	0.000509786
ZNF488	548.695	-1.00581	0.265682	-3.78575	0.000153243	0.000509984
AP000777.2	2.27499	1.34023	0.35424	3.7834	0.000154699	0.000514187
RAET1E-AS1	2.70527	-1.39232	0.36834	-3.78	0.000156829	0.00052062
AC092723.1	5.2548	1.90815	0.505288	3.77636	0.000159134	0.000527618
CCDC83	7.19317	1.56933	0.415598	3.77607	0.000159322	0.000528022
SMIM23	1.95972	2.11388	0.55995	3.77512	0.000159928	0.000529637
AC008742.1	7.52298	1.06253	0.281801	3.77051	0.000162911	0.000539026
KRTDAP	85.5176	-2.62459	0.696112	-3.77036	0.00016301	0.000539131
AC090227.3	1.79498	1.97765	0.524839	3.76812	0.000164481	0.000543772
TBC1D21	1.90429	2.53203	0.672787	3.76349	0.000167555	0.000553478
LINC01993	14.7332	1.14125	0.303634	3.75863	0.000170846	0.000563187
CERS4	1080.88	-1.05175	0.28003	-3.75583	0.000172771	0.000569299
H2AC16	12.0577	1.22764	0.326922	3.75515	0.000173241	0.000570612
CDHR1	218.268	-1.6726	0.445461	-3.75477	0.0001735	0.000571231
PROM1	5905.07	1.11549	0.29731	3.75194	0.000175471	0.000577009
GUCA2A	126.624	-2.10879	0.562134	-3.7514	0.000175847	0.000578011
AC061975.7	4.60156	1.40732	0.375756	3.7453	0.000180175	0.000591509
LINC00547	2.91615	2.68713	0.718026	3.74238	0.000182285	0.000597457
LINC01293	10.1237	1.44364	0.385749	3.74242	0.000182255	0.000597457
LINC01153	2.42364	2.81122	0.751294	3.74184	0.00018268	0.000598261
AC021683.1	24.0574	-1.38244	0.369524	-3.74114	0.000183189	0.000599439
AL136018.1	2.94146	2.14517	0.575347	3.72847	0.000192645	0.000627819
MKX	221.967	-1.18902	0.31901	-3.72723	0.000193593	0.000630139
CACNG4	382.851	1.57933	0.424036	3.72451	0.000195695	0.000636464
TM4SF20	2571.59	-1.79141	0.481033	-3.72408	0.000196025	0.000637281
AC087612.1	3.61374	2.51774	0.67621	3.72331	0.000196632	0.000638746
LINC02310	2.06111	-2.59625	0.697297	-3.7233	0.000196635	0.000638746
LCN10	13.8112	-1.39667	0.375309	-3.72138	0.000198134	0.000643353
AC116351.2	18.6948	1.41945	0.381569	3.72002	0.000199208	0.000646317
AL133467.4	9.13117	3.1243	0.841273	3.71378	0.000204187	0.000661133
KIAA2012-AS1	6.39878	1.36446	0.367654	3.71125	0.000206235	0.000667226
AC100830.1	30.8321	-1.01872	0.274831	-3.70672	0.000209963	0.000678467
HEPACAM	12.0044	-1.49616	0.403717	-3.70597	0.000210583	0.000680195
AC004080.4	1.76292	2.35533	0.635772	3.70467	0.000211664	0.000682862
HLX-AS1	3.00194	-1.16942	0.315817	-3.70284	0.000213197	0.000687252
FAM92B	18.5207	-1.21337	0.327741	-3.70221	0.000213732	0.000688701
CHRND	6.99057	1.68369	0.45484	3.70172	0.000214145	0.000689478
AC131254.1	2.98184	1.5509	0.419426	3.69768	0.00021758	0.000700257
AC084064.1	1.96227	-1.62393	0.439609	-3.69402	0.000220733	0.000709549
AC100849.1	4.73851	1.25389	0.339899	3.68901	0.000225127	0.000722516
LINC01152	29.9024	1.4244	0.386632	3.68412	0.000229498	0.000735661
UPK2	36.3906	1.40535	0.381607	3.68271	0.000230765	0.000739426
STUM	330.786	-1.37087	0.372341	-3.68177	0.000231621	0.000741872
ACSL6	153.555	-1.16549	0.316589	-3.68139	0.000231966	0.000742679
AL390755.1	2.91553	-1.43605	0.390103	-3.68121	0.000232129	0.000742904
KLHL7-DT	44.1318	1.00609	0.273411	3.67976	0.000233456	0.00074626
PDE11A	243.666	1.0344	0.281255	3.67782	0.000235235	0.000751046
BOK-AS1	7.35506	2.20366	0.599342	3.6768	0.000236181	0.000752869
QPCT	758.978	1.02127	0.277756	3.67684	0.000236136	0.000752869
HTR3B	6.94896	-2.09344	0.569891	-3.67341	0.000239339	0.000762026
AC000067.1	1.97275	1.56247	0.425573	3.67146	0.000241169	0.000767548
BCAS1	4441.04	-1.1749	0.320067	-3.67079	0.000241804	0.000769262
DMKN	1826.1	-1.29378	0.352494	-3.67037	0.000242202	0.000770224
CFAP221	226.307	-1.29711	0.353423	-3.67013	0.000242424	0.000770623
OTX2-AS1	6.2457	2.02114	0.551084	3.66757	0.000244864	0.000777762
IDO2	17.4183	1.08473	0.295902	3.66584	0.000246529	0.000782433
AC122685.1	1.82554	2.30433	0.628718	3.66512	0.000247219	0.00078431
AL049794.1	9.8879	1.03545	0.28253	3.66492	0.000247417	0.00078463
ZIM3	3.84447	2.35385	0.642997	3.66074	0.000251485	0.000796898
AL162151.1	1.22495	2.00881	0.549006	3.65898	0.000253217	0.000801754
LINC02160	3.18093	2.20862	0.603855	3.65754	0.000254649	0.000805968
PROSER2-AS1	45.9167	1.03718	0.28427	3.64859	0.000263683	0.000833246
LINC00837	7.73665	1.77358	0.48648	3.64574	0.000266623	0.000841875
AC027601.1	58.2854	1.19819	0.328973	3.64222	0.000270294	0.000852793
LY6D	2182.06	-2.28629	0.629034	-3.63461	0.000278399	0.000875952
FRMPD2	7.74046	1.65719	0.456236	3.63231	0.000280895	0.000882766
DNER	228.801	-1.58218	0.43588	-3.62986	0.000283571	0.000890478
TBX5-AS1	14.792	-1.99028	0.548881	-3.62607	0.000287767	0.000901183
AC092794.2	7.32802	1.27373	0.351317	3.62559	0.000288298	0.000902142
AL590666.3	3.73122	1.57609	0.434708	3.62562	0.00028827	0.000902142
LINC01589	32.0264	-1.06265	0.293301	-3.62308	0.000291112	0.00091059
LINC01391	4.38003	1.94189	0.536271	3.62109	0.00029336	0.000916907
CCBE1	124.583	-1.05874	0.29282	-3.61567	0.000299569	0.000934128
AC125603.1	6.94149	2.34575	0.650875	3.60399	0.000313365	0.000972232
AC006449.1	1.22943	1.9433	0.540245	3.59707	0.000321816	0.00099768
GPR78	57.0493	-1.41165	0.392958	-3.59236	0.000327698	0.00101435
AC087667.1	5.22241	1.71255	0.476821	3.59161	0.000328645	0.00101688
AL354864.1	1.84292	1.56913	0.437607	3.58572	0.000336155	0.0010377
AC008875.1	6.76742	1.02008	0.284527	3.58518	0.000336842	0.00103904
AC104461.1	4.17671	1.51887	0.424128	3.58115	0.00034208	0.00105398
PTPRJ-AS1	17.6341	1.02735	0.287459	3.5739	0.000351703	0.00108155
AC005920.2	7.2967	1.01584	0.284268	3.57354	0.000352192	0.00108264
AL355096.1	2.20413	2.80092	0.783845	3.57331	0.000352498	0.00108316
LINC01141	4.60559	1.51641	0.425736	3.56186	0.000368242	0.00112765
AC090907.1	7.9358	1.13104	0.317586	3.56137	0.000368919	0.0011293
BX323046.1	3.96561	-1.09526	0.307681	-3.55973	0.00037124	0.00113467
TNS4	9372.61	1.43524	0.403586	3.55621	0.000376239	0.00114776
AIRN	7.62444	1.12345	0.315999	3.55525	0.000377624	0.00115155
ARID3C	9.40094	1.08791	0.306096	3.55415	0.000379198	0.00115591
AL049836.2	2.05884	2.31782	0.652254	3.55356	0.000380056	0.00115808
NCR2	5.19109	-1.55052	0.437485	-3.54418	0.000393838	0.0011978
PSD2-AS1	1.49715	1.73182	0.490025	3.53415	0.000409085	0.00124088
CES5A	6.33859	1.88032	0.532231	3.53289	0.000411037	0.00124632
AP001471.1	2.35519	-1.07845	0.305747	-3.52724	0.00041991	0.00127179
AL445584.2	3.07096	2.67919	0.760482	3.52301	0.000426674	0.00128983
NKAIN4	59.4196	1.28177	0.363861	3.52269	0.000427188	0.0012909
AC008667.1	5.74436	1.20101	0.341315	3.51878	0.000433542	0.00130764
LIN28A	8.86479	1.31209	0.373087	3.51684	0.000436723	0.00131575
ALX1	10.9276	2.75358	0.783077	3.51636	0.000437509	0.00131721
FAM189A2	573.827	-1.09443	0.311242	-3.51634	0.000437537	0.00131721
LINC01693	1.74976	2.22965	0.635147	3.51045	0.000447349	0.00134523
AL606468.1	3.6579	1.26779	0.361733	3.50477	0.00045701	0.00137274
GHRHR	16.3614	1.32155	0.377499	3.50079	0.000463887	0.00139079
AC046168.1	6.48592	1.46002	0.417172	3.49981	0.000465594	0.00139539
TMPRSS6	78.1198	-1.04629	0.299043	-3.49879	0.000467381	0.00139918
AL807752.4	2.92521	1.55714	0.445175	3.49781	0.00046909	0.00140377
AC027449.1	5.66393	1.2171	0.348502	3.49237	0.000478754	0.00143109
AL049612.1	12.9158	1.29466	0.372438	3.47617	0.00050862	0.0015124
AC009021.2	1.52373	2.1113	0.607669	3.47442	0.000511964	0.00152128
UBL4B	3.76586	1.37313	0.395315	3.47352	0.000513674	0.00152523
AL359682.1	3.27735	2.47563	0.712996	3.47215	0.000516311	0.00153193
GRM4	30.5179	1.17307	0.338347	3.46706	0.000526194	0.00156009
FRMPD3	150.186	-1.09786	0.316902	-3.46436	0.000531499	0.00157305
LINC02685	1.66212	1.70562	0.492861	3.46065	0.00053887	0.00159179
AC017048.2	1.01976	-2.35134	0.679775	-3.459	0.000542188	0.00159982
CCL28	2224.35	-1.01822	0.294411	-3.45849	0.000543206	0.00160165
LINC02030	1.75557	2.33447	0.677424	3.4461	0.000568737	0.00166956
TACSTD2	12512.7	-1.08943	0.316217	-3.44519	0.000570658	0.00167397
AL117327.1	8.91558	1.03292	0.300251	3.44018	0.00058132	0.001704
AC040173.2	3.87752	1.32359	0.385322	3.43503	0.000592483	0.00173292
AP006216.2	0.765093	-2.44185	0.711014	-3.43432	0.000594039	0.0017362
AC024901.1	6.04091	1.56732	0.456569	3.43283	0.000597322	0.00174389
AP000911.1	3.64575	-1.07664	0.313744	-3.4316	0.000600039	0.00174991
AC129926.1	4.63755	2.32337	0.677523	3.42921	0.00060533	0.00176214
GREM2	643.638	-1.26285	0.36835	-3.42841	0.000607129	0.00176609
AC069120.1	7.51179	2.01606	0.58845	3.42605	0.000612433	0.00177894
STMND1	10.4534	1.54539	0.451223	3.42488	0.00061506	0.00178463
AC015849.1	5.13233	1.3087	0.38216	3.42447	0.000616007	0.00178673
RASA3-IT1	2.09055	-1.22241	0.357119	-3.42297	0.00061941	0.0017936
DCLK1	632.738	-1.10076	0.321614	-3.4226	0.000620242	0.00179509
AC013480.1	1.8506	1.94063	0.567215	3.42133	0.000623148	0.00180223
AOC1	10909.2	-1.01134	0.295783	-3.41921	0.000628044	0.00181442
LINC01397	5.14592	1.3197	0.385961	3.41925	0.000627935	0.00181442
CD70	138.938	1.01217	0.296515	3.41355	0.000641217	0.00184915
AC073578.1	1.67217	2.59551	0.760473	3.41302	0.000642482	0.00185161
LINC02206	2.19921	-1.23391	0.361534	-3.41299	0.000642533	0.00185161
CALML6	10.4056	1.00852	0.296097	3.40603	0.000659157	0.00189407
AP001042.1	38.4517	1.02549	0.301215	3.40453	0.000662792	0.00190315
AC078850.1	8.64297	1.07939	0.317475	3.39993	0.000674032	0.00193059
GUCA1A	24.3343	1.18009	0.347615	3.39481	0.000686753	0.00196422
LINC01489	1.99413	-1.52803	0.45014	-3.39457	0.000687369	0.00196528
CLLU1	9.5668	1.33021	0.392551	3.38862	0.000702442	0.00200623
AC108063.1	2.75015	1.15653	0.341539	3.38623	0.000708597	0.00202165
CLEC4G	19.2808	-1.06569	0.314745	-3.38588	0.000709509	0.00202353
LINC01447	5.57355	1.37879	0.407391	3.38445	0.000713223	0.0020334
AC016575.1	3.84437	1.24545	0.368468	3.38007	0.000724663	0.00206308
AC020611.2	3.39531	1.31353	0.389044	3.37631	0.000734646	0.00208779
CCDC190	99.2928	1.59997	0.47407	3.37498	0.000738222	0.00209498
LINC02725	2.77727	1.72531	0.511455	3.37334	0.000742621	0.00210582
AC009518.1	1.86267	1.88356	0.55853	3.37234	0.000745314	0.00211137
AC084346.1	2.43319	1.6422	0.487118	3.37126	0.000748252	0.00211895
LINC00487	6.42562	1.30384	0.386949	3.36954	0.000752934	0.00213145
CA5A	16.4127	1.16016	0.344318	3.36943	0.000753229	0.00213153
AC012354.1	4.61582	1.95118	0.57952	3.36689	0.000760205	0.00214919
HMMR-AS1	2.16645	1.44749	0.429921	3.36687	0.000760274	0.00214919
C7orf65	2.47787	1.95471	0.580869	3.36515	0.00076503	0.00216188
AC002511.2	7.28819	-1.18031	0.351002	-3.3627	0.000771853	0.00218039
LINC02112	3.64154	2.07062	0.615942	3.36172	0.000774597	0.00218737
H1-5	42.2575	1.00455	0.298919	3.36061	0.000777719	0.00219541
GJA3	127.662	1.28486	0.383904	3.34683	0.000817404	0.00229934
HTR1B	76.8516	-1.10699	0.331187	-3.34249	0.000830295	0.00232988
DYDC1	2.7319	2.04795	0.612956	3.3411	0.000834471	0.00233996
AC131956.2	2.08389	1.51662	0.454224	3.33892	0.000841058	0.00235596
PICSAR	14.6643	1.67033	0.500584	3.33678	0.000847564	0.00237253
LINC01254	4.49372	1.97131	0.591591	3.33221	0.000861577	0.00241007
MIR205HG	264.772	-3.13274	0.940316	-3.33158	0.000863535	0.00241471
LINC00269	1.67259	2.13292	0.640892	3.32805	0.000874551	0.0024421
LINC01563	3.14558	-1.18537	0.356332	-3.32658	0.000879183	0.00245418
ABCB5	29.5328	-1.25106	0.376752	-3.32065	0.000898085	0.00250116
AP001476.2	0.563709	-2.47641	0.745769	-3.32061	0.000898198	0.00250116
AC022296.4	1.85035	1.52326	0.458901	3.31937	0.000902202	0.0025097
TEX26	6.03757	-1.17283	0.353805	-3.31489	0.000916783	0.00254673
LDLRAD1	57.3065	1.31068	0.395739	3.31198	0.000926391	0.00257074
AL606970.1	32.0096	1.69937	0.514425	3.30342	0.000955117	0.00264588
AC016027.3	5.00216	1.07443	0.325333	3.30256	0.000958071	0.00265315
LINC02432	79.2908	1.47074	0.445634	3.30032	0.00096574	0.00267254
TCP11	20.2673	1.41008	0.427591	3.29773	0.000974681	0.00269263
AC105275.2	1.97073	1.49555	0.454164	3.29297	0.000991337	0.00273205
LGR6	922.362	1.24873	0.379597	3.28961	0.00100326	0.00276111
LINC02036	7.92839	-1.45975	0.443869	-3.28869	0.00100656	0.00276831
AP000424.2	2.70503	1.66983	0.507786	3.28845	0.00100739	0.00276963
LINC01498	3.03275	1.97586	0.600921	3.28805	0.00100883	0.00277264
DNAI2	10.0093	1.18052	0.359768	3.28134	0.00103317	0.00283564
AC087442.1	1.72381	1.42721	0.435328	3.27848	0.00104369	0.00286158
AC006357.1	2.85472	2.54185	0.776414	3.27384	0.00106097	0.00290597
C10orf99	331.396	-2.58131	0.788671	-3.27299	0.00106417	0.00291374
AL359636.2	3.37066	1.55863	0.476241	3.27278	0.00106495	0.00291488
CCL25	2662.87	-2.01184	0.615211	-3.27017	0.00107482	0.0029389
LINC01276	4.12078	1.188	0.36378	3.26571	0.00109189	0.00298456
RNF182	56.9428	1.32981	0.407714	3.26163	0.00110772	0.00302473
PCAT5	4.99225	1.82698	0.560325	3.26057	0.00111189	0.00303508
LINC00456	3.58376	1.48993	0.457314	3.25801	0.00112198	0.00305846
GDNF-AS1	15.953	-1.18052	0.362381	-3.25768	0.00112328	0.00306096
AL050344.1	1.60501	1.67239	0.513389	3.25755	0.0011238	0.00306133
CLCA4-AS1	4.39674	-1.29194	0.396751	-3.2563	0.00112874	0.00307165
DMRT1	6.84704	1.69214	0.520138	3.25324	0.00114095	0.00310278
AL590004.3	226.914	1.18881	0.365676	3.251	0.00115	0.00312633
AP001922.1	2.7429	1.97781	0.608532	3.25013	0.00115351	0.00313482
AF106564.1	2.85923	-1.68177	0.517734	-3.24833	0.00116085	0.00315156
LINC02525	4.73912	2.01533	0.621314	3.24365	0.00118007	0.0031994
LINC01413	4.69197	2.25927	0.696581	3.24337	0.00118126	0.00320153
H2BC14	18.5841	1.02971	0.3175	3.24318	0.00118203	0.00320254
AL137026.2	1.30104	2.17824	0.67208	3.24104	0.00119094	0.00322234
AL020994.1	2.61938	2.51146	0.775178	3.23985	0.00119591	0.0032347
SSTR3	22.2541	-1.04695	0.323191	-3.23941	0.00119779	0.00323759
LINC02006	13.0149	-1.23042	0.379901	-3.23879	0.00120037	0.00324346
CNNM1	492.963	1.03865	0.320855	3.23714	0.00120733	0.00325897
BTN1A1	44.5158	1.12551	0.34809	3.23337	0.00122338	0.00329787
S100P	13428.2	-1.01349	0.31376	-3.23015	0.00123724	0.00333132
ASTL	19.9431	1.02984	0.318935	3.22901	0.00124221	0.00334299
AC008957.2	5.82091	1.22606	0.379779	3.22835	0.00124505	0.00334841
OTX2	3.28778	2.54172	0.789025	3.22134	0.00127594	0.00342802
LINC00518	4.20877	1.65913	0.515353	3.21941	0.00128455	0.00344884
CNOT10-AS1	3.40053	1.13559	0.353401	3.21332	0.00131211	0.00351225
AL022324.3	2.97403	1.5518	0.482995	3.21287	0.00131414	0.00351652
LINC01812	1.84411	2.0295	0.633216	3.20507	0.0013503	0.00360484
AL359382.1	6.63292	1.3346	0.417205	3.19891	0.0013795	0.00367546
AL022326.1	5.94192	1.35054	0.42246	3.19686	0.00138934	0.00369797
LINC01031	3.21107	1.37621	0.430571	3.19625	0.00139225	0.00370328
NTNG1	44.2267	-1.22017	0.381962	-3.19447	0.00140087	0.00372103
AC005277.2	5.63324	1.05536	0.330817	3.19017	0.00142189	0.00377084
LINC01744	1.47971	2.3521	0.737848	3.18778	0.00143369	0.00379838
AC144836.1	4.41951	1.23622	0.387932	3.18671	0.00143903	0.00381126
AC004253.2	1.80874	1.8985	0.596509	3.18268	0.00145919	0.00385702
TRH	6.97732	1.11518	0.350979	3.17733	0.00148636	0.00392626
LRRC38	7.95961	-1.08963	0.342979	-3.17695	0.00148834	0.00393018
AC106712.2	2.83674	1.62346	0.511397	3.17455	0.00150067	0.00395882
LINC02563	3.06308	2.97814	0.940806	3.16552	0.00154805	0.0040651
AC104135.1	8.48725	1.41506	0.447365	3.16311	0.00156094	0.00409626
AC099342.1	4.28536	1.84405	0.583107	3.16246	0.00156445	0.00410411
CACNA1I	83.4283	1.01713	0.321642	3.1623	0.00156526	0.00410491
SLC7A10	39.2906	1.64623	0.52073	3.16139	0.0015702	0.0041165
NDST1-AS1	2.85966	-1.19055	0.376654	-3.16085	0.00157308	0.00412136
LINC01088	57.5744	-1.12078	0.354767	-3.15919	0.00158206	0.00414084
GSTT4	9.95689	1.41802	0.449307	3.15602	0.0015994	0.00418486
TENM2	279.384	-1.19987	0.380228	-3.15566	0.00160134	0.00418857
AC009803.1	2.32388	2.05017	0.650394	3.1522	0.00162046	0.00423304
AC126696.3	8.1374	1.06982	0.339549	3.15072	0.0016287	0.00425042
LINC01799	2.2819	-1.68252	0.534571	-3.14742	0.00164719	0.00429436
FAM230I	6.02355	1.81522	0.576784	3.14715	0.00164873	0.0042957
LINC01509	1.63868	1.72093	0.547665	3.14231	0.00167622	0.00436024
ARHGAP26-IT1	4.28513	1.04725	0.333455	3.1406	0.001686	0.00438426
LMX1A	10.8208	-1.70931	0.544835	-3.1373	0.00170512	0.0044268
AC025271.4	4.62061	-1.20104	0.383036	-3.13557	0.00171521	0.00445154
AC009292.1	3.48399	1.32722	0.423294	3.13545	0.00171592	0.00445182
AL138889.1	4.49068	1.51843	0.484843	3.13179	0.00173742	0.00450046
AC114550.1	2.93725	1.6099	0.515054	3.12568	0.00177393	0.00458466
KRT9	10.4432	1.41159	0.452763	3.11772	0.00182255	0.00470274
IATPR	1.44308	1.76194	0.565204	3.11736	0.00182478	0.00470697
BANF2	9.2303	1.72053	0.5522	3.11577	0.00183466	0.00472941
AC005363.2	3.85016	1.00251	0.321923	3.11413	0.00184487	0.00475267
EDAR	703.949	1.09195	0.350756	3.11313	0.00185112	0.00476723
AC242988.1	1.77886	1.57797	0.508338	3.10418	0.00190805	0.00490125
LINC01479	3.8464	-1.07207	0.34554	-3.1026	0.00191832	0.00492589
AC012506.3	1.62241	2.22061	0.7171	3.09665	0.0019572	0.00501626
FAM9B	4.15687	1.60349	0.517842	3.09649	0.00195829	0.00501745
CCK	157.521	-1.36616	0.442272	-3.08895	0.00200863	0.0051415
AC016745.1	4.01103	1.57319	0.509394	3.08836	0.00201262	0.00514843
H4C13	6.09123	1.11568	0.361577	3.0856	0.00203144	0.00518995
PAX7	4.68559	1.75884	0.571558	3.07728	0.002089	0.00532343
SCG2	423.554	-1.12371	0.365158	-3.07732	0.0020887	0.00532343
AC124276.1	2.6435	1.52345	0.495173	3.07661	0.00209372	0.00533037
C5orf67	6.87719	-1.21211	0.393968	-3.07667	0.00209324	0.00533037
AC005808.1	2.63167	1.90115	0.618324	3.07468	0.00210725	0.00536312
AC126323.2	1.71323	1.95029	0.634348	3.07447	0.00210874	0.0053652
AC112250.2	3.40104	-1.16817	0.382072	-3.05747	0.00223215	0.00565409
HAND1	4.1819	2.16256	0.707757	3.0555	0.00224683	0.00568586
AL135785.1	1.01705	-1.59025	0.521292	-3.05059	0.00228395	0.00577375
LINC00319	5.33054	1.15446	0.378697	3.0485	0.0022999	0.00580916
AC007450.1	0.559089	-2.13523	0.700948	-3.0462	0.0023175	0.00584441
AC034206.1	4.64227	-1.13437	0.372631	-3.04422	0.00233287	0.00587948
LINC02583	2.89002	2.23443	0.734988	3.04009	0.00236505	0.00595684
AL353653.1	8.16487	1.13493	0.373449	3.03904	0.0023733	0.00597575
AC112487.1	7.58925	1.01774	0.33506	3.03748	0.00238561	0.00600486
AL391422.2	1.01208	1.79733	0.592201	3.035	0.00240538	0.00604703
AL137026.1	3.3207	-1.07601	0.354717	-3.03342	0.00241798	0.00607487
FGF21	2.28302	1.79588	0.59236	3.03175	0.00243144	0.00609913
LINC01704	4.81333	1.06789	0.352272	3.03144	0.00243394	0.0061035
LINC01779	1.10532	-1.46309	0.483826	-3.02399	0.00249462	0.00624096
LINC01811	5.58717	1.92373	0.636438	3.02265	0.0025057	0.00626385
KRTAP5-3	1.9309	1.96754	0.651466	3.02018	0.00252626	0.00630936
LINC01756	2.56094	1.81293	0.600364	3.01972	0.00253007	0.00631493
DNAI1	11.1909	1.13111	0.375163	3.01499	0.00256988	0.00641031
AC087473.1	2.30691	1.60675	0.53404	3.00868	0.00262387	0.00652872
AC093849.1	5.87493	-1.05806	0.351787	-3.00767	0.00263255	0.00654828
LINC01208	2.0085	1.89462	0.630685	3.00406	0.00266399	0.00661417
AC009075.1	1.8375	1.38343	0.461295	2.99901	0.00270857	0.0067207
CACNG7	8.29716	-1.12176	0.374194	-2.99782	0.00271921	0.00674293
AC082651.4	2.57556	2.02626	0.676764	2.99404	0.00275308	0.0068185
AL121987.1	3.61369	-1.05265	0.352165	-2.98907	0.00279827	0.00691229
LINC00705	4.4099	1.4417	0.483939	2.97909	0.00289109	0.00712288
AC018943.1	1.29986	2.0711	0.695855	2.97634	0.00291707	0.00717652
AC073316.2	2.66735	1.35033	0.453693	2.97632	0.00291734	0.00717652
RNASE3	4.69785	1.14963	0.386331	2.97576	0.00292264	0.00718737
KCNG4	5.23743	1.41755	0.476543	2.97466	0.00293316	0.00720882
AC084757.4	1.98816	1.52764	0.513571	2.97454	0.00293427	0.00720933
AC092376.1	1.17943	-1.18779	0.399638	-2.97215	0.00295718	0.0072545
AC005392.3	1.92616	2.00242	0.674137	2.97035	0.00297465	0.00729068
LINC01505	4.9459	-1.06125	0.357302	-2.97018	0.00297624	0.00729233
AL449403.3	5.25146	1.60001	0.539352	2.96655	0.00301165	0.0073656
Z82186.1	3.07747	1.51406	0.510614	2.96517	0.00302512	0.00739176
BX322234.2	1.57402	2.20132	0.742558	2.96451	0.00303163	0.00740335
KRT14	1826.78	-2.01235	0.678976	-2.9638	0.00303866	0.00741808
RGSL1	8.76973	1.42557	0.481208	2.96248	0.00305172	0.00744769
LINC02832	10.8043	1.19645	0.404499	2.95785	0.00309795	0.00754902
LINC01621	0.889718	-2.41831	0.819578	-2.95067	0.00317082	0.00770784
AL352984.1	7.48864	1.32338	0.449486	2.94421	0.00323782	0.00785881
AC007563.2	1.12843	-1.53251	0.521331	-2.93961	0.00328629	0.00796438
AC092598.1	4.79234	-1.27803	0.435032	-2.93778	0.00330577	0.00800675
AC010280.1	3.64826	2.03662	0.693596	2.93632	0.00332133	0.00803958
U95743.1	1.53484	2.23363	0.761633	2.93268	0.00336045	0.00812448
BLK	315.101	-1.17308	0.40061	-2.92823	0.00340901	0.00822945
AC103810.5	11.5203	1.04064	0.355482	2.9274	0.00341811	0.0082415
LINC01180	4.92034	1.39719	0.477989	2.92305	0.00346623	0.00834749
LINC02633	3.35068	1.60585	0.549438	2.92272	0.00346988	0.00835376
LINC00390	2.63147	-1.31446	0.450164	-2.91995	0.00350085	0.00842074
GADL1	9.81047	1.22307	0.419256	2.91725	0.00353137	0.00848686
Z95114.2	6.29045	1.19366	0.409383	2.91574	0.00354841	0.0085249
AL163952.1	22.2095	1.06321	0.36519	2.91139	0.00359826	0.00863432
SYT14	47.5543	1.07555	0.369514	2.91072	0.00360594	0.00865016
GALNTL6	52.0999	1.13282	0.389269	2.91011	0.00361297	0.00866442
LINC01804	4.11454	2.04674	0.703624	2.90885	0.00362759	0.00869689
AC004920.1	1.38038	1.98315	0.682507	2.90569	0.0036645	0.00878012
ROPN1	2.5253	1.60018	0.551474	2.90164	0.00371221	0.00888381
AC108865.1	2.80354	1.48066	0.510338	2.90133	0.00371585	0.00888987
AL121827.2	33.4044	1.11522	0.384694	2.89898	0.0037438	0.00894073
AC103957.2	15.6452	1.00704	0.347859	2.89496	0.00379208	0.00903988
KRT6C	3019.64	-2.59005	0.89509	-2.89362	0.00380828	0.0090758
LINC02069	4.74737	1.45245	0.502057	2.893	0.00381576	0.00909091
CHGA	5496.25	-1.70002	0.588116	-2.89061	0.00384495	0.00915502
LEMD1-DT	7.66375	1.04717	0.362386	2.88965	0.0038567	0.00917754
C14orf180	9.61253	-1.70156	0.589031	-2.88874	0.00386785	0.00920134
LINC02657	11.4911	1.11955	0.387604	2.88839	0.00387216	0.00920888
AC025822.2	6.89816	1.16526	0.403476	2.88805	0.00387644	0.00921357
AL356134.1	1.39329	1.64345	0.569327	2.88666	0.00389355	0.00924876
LINC02314	1.366	2.04442	0.709038	2.88337	0.00393439	0.00933196
AL645465.1	3.10452	1.51	0.523968	2.88185	0.00395351	0.00937176
SLC6A18	5.3586	1.48452	0.515457	2.88	0.0039767	0.00941838
LINC01168	5.73223	1.53705	0.533836	2.87925	0.00398626	0.00943822
AC104831.1	1.37144	1.93274	0.672284	2.87489	0.00404172	0.00955543
AC009084.1	1.00443	-1.6353	0.568851	-2.87475	0.00404351	0.00955684
LINC02785	3.41619	1.05675	0.367946	2.87202	0.00407861	0.00962562
AP005271.1	4.84731	1.87746	0.653954	2.87093	0.00409265	0.00965307
MME-AS1	1.70847	-1.66611	0.580871	-2.8683	0.0041268	0.00970506
LINC02681	4.62026	1.65878	0.578919	2.86531	0.00416607	0.00978594
LINC01555	13.2966	1.33536	0.467135	2.85862	0.00425493	0.00996837
KRTAP5-6	1.27183	1.57359	0.550625	2.85783	0.00426555	0.00999034
C1orf87	4.53278	1.61266	0.564377	2.85741	0.00427118	0.0100006
AP001439.1	3.87289	1.03611	0.364487	2.84266	0.00447393	0.0104448
DIO3	80.5484	1.09606	0.385697	2.84177	0.00448637	0.0104708
AL160408.3	6.39559	-1.19119	0.419276	-2.84106	0.00449638	0.0104881
AC131902.1	3.66702	1.6053	0.565077	2.84085	0.00449929	0.0104918
AC090377.1	4.00203	1.40907	0.496131	2.84012	0.00450961	0.0105036
AL590730.1	1.80274	1.8334	0.645661	2.83957	0.00451748	0.0105177
CADPS	530.16	1.08463	0.382809	2.83334	0.00460647	0.0107044
C12orf80	1.451	1.81185	0.641703	2.82351	0.00475016	0.0109937
SACS-AS1	5.75532	-1.13724	0.403209	-2.82048	0.00479525	0.011082
AC114291.1	50.6883	1.30094	0.461752	2.81741	0.0048413	0.0111756
PNMA6E	2.44027	2.50383	0.891477	2.80863	0.0049752	0.0114484
AC109479.3	1.21114	1.44321	0.515238	2.80105	0.00509359	0.0116906
AL357673.2	3.40803	1.10978	0.396417	2.79953	0.00511769	0.0117392
LINC02554	5.25052	1.66746	0.596095	2.7973	0.00515321	0.0118139
KRTAP5-2	1.75615	1.36704	0.488834	2.79653	0.00516548	0.0118353
LINC02090	1.56971	-1.59442	0.570127	-2.79661	0.00516422	0.0118353
LINC02652	2.10381	1.58508	0.567405	2.79355	0.00521328	0.0119346
AC010904.2	2.959	1.00284	0.359259	2.79142	0.00524769	0.0120099
FOXCUT	4.33956	1.14409	0.410627	2.7862	0.00533299	0.0121808
AC114550.2	1.41839	1.63111	0.586218	2.78243	0.00539531	0.0123091
AL353597.1	1.97414	1.60511	0.577392	2.77994	0.00543696	0.0124003
LINC02521	1.41952	1.43343	0.517158	2.77173	0.00557587	0.0126778
BFSP2-AS1	3.54621	-1.07613	0.389306	-2.76422	0.00570596	0.0129588
AP001046.1	3.09098	-1.1563	0.418454	-2.76327	0.00572253	0.0129928
RTP1	2.73774	-1.4996	0.542914	-2.76214	0.00574236	0.0130304
MC3R	1.13275	2.16658	0.784797	2.76069	0.00576799	0.0130849
KHDC1L	6.20006	1.56631	0.567467	2.76017	0.00577708	0.0131018
LINC00934	2.62511	1.74562	0.632649	2.75922	0.00579401	0.0131291
AC016722.1	2.17144	1.17922	0.427785	2.75656	0.00584129	0.0132324
LINC01972	1.18253	1.39507	0.506269	2.7556	0.00585847	0.0132601
AC034245.1	1.23676	1.896	0.688643	2.75324	0.00590091	0.0133449
AC108865.2	1.8764	1.61949	0.588193	2.75333	0.00589924	0.0133449
LINC01973	7.93295	1.01014	0.367032	2.75218	0.00591995	0.0133842
PAQR9-AS1	4.66381	1.29013	0.469188	2.7497	0.00596501	0.0134784
AC015574.1	4.40309	1.73322	0.630744	2.7479	0.00599778	0.0135487
KLK15	23.842	1.35732	0.494424	2.74526	0.00604632	0.0136468
AADACL3	2.33704	1.99784	0.728565	2.74216	0.00610371	0.0137614
LINC01258	2.85475	1.40176	0.511806	2.73886	0.00616529	0.0138879
LINC01169	30.2854	1.09178	0.399652	2.73183	0.00629829	0.0141756
GPR42	1.84992	-1.02038	0.373801	-2.72974	0.00633834	0.0142537
AC012508.1	4.99291	1.3312	0.489023	2.72216	0.00648571	0.0145647
OPALIN	2.94972	1.77929	0.653716	2.72181	0.00649251	0.0145718
AL356414.1	2.07824	1.65651	0.609126	2.71949	0.00653829	0.0146622
LINC02048	2.33141	1.54197	0.567633	2.71649	0.00659781	0.0147792
FILNC1	2.27258	1.44515	0.5334	2.70932	0.00674215	0.0150688
LINC01671	38.4579	1.32077	0.487772	2.70775	0.00677408	0.015136
SILC1	40.3484	-1.46728	0.541964	-2.70734	0.00678253	0.0151506
FOXO6-AS1	6.30901	1.04615	0.386662	2.7056	0.0068181	0.0152174
TREML4	6.27658	1.06913	0.395961	2.70009	0.00693201	0.0154415
AC007638.2	13.7542	-1.07478	0.398605	-2.69634	0.00701051	0.0156033
DYDC2	17.2796	1.17922	0.438398	2.68985	0.00714845	0.0158927
LINC02704	1.554	2.095	0.779446	2.6878	0.00719236	0.0159815
TRIM42	1.61477	2.48592	0.925565	2.68584	0.00723468	0.0160488
KRT79	5.4528	-1.15194	0.428918	-2.68569	0.00723798	0.0160517
LINC01940	3.98049	1.61802	0.602731	2.68449	0.00726405	0.0160962
LINC02411	5.78524	1.58598	0.590926	2.68388	0.00727724	0.0161209
AC123912.4	28.9102	-1.26472	0.472099	-2.67892	0.00738605	0.0163169
LINC01344	7.78939	1.25757	0.470154	2.67481	0.00747708	0.0164953
USP29	4.16858	1.86944	0.69947	2.67265	0.00752551	0.016593
LINC01448	2.2769	1.8817	0.704361	2.6715	0.00755132	0.0166361
SLC12A1	11.3969	-1.09934	0.412448	-2.6654	0.00768973	0.0169039
LY6L	1.60621	2.48325	0.932406	2.66327	0.00773854	0.0170019
AC078850.2	1.21694	1.44451	0.542985	2.66031	0.00780681	0.0171378
CLLU1OS	5.99143	1.25172	0.470779	2.65883	0.00784135	0.0171948
EYA2	848.574	-1.00127	0.376718	-2.65789	0.00786323	0.017238
AC097467.3	5.92394	1.04258	0.393029	2.65269	0.00798542	0.017482
CHRNA9	5.02028	1.0666	0.402157	2.65219	0.00799719	0.017503
AL360268.2	1.69938	2.10291	0.794852	2.64566	0.00815323	0.0177923
ALX3	6.94675	2.00657	0.759353	2.64247	0.00823034	0.0179447
LINC01259	1.57795	1.56756	0.593474	2.64132	0.00825831	0.0180008
LINC02669	1.90226	1.68651	0.63904	2.63913	0.00831189	0.0181028
LINC02219	2.67878	1.63965	0.622437	2.63424	0.00843261	0.0183508
FP325335.1	5.27498	1.12115	0.426354	2.62963	0.00854767	0.018586
AC007603.1	1.55125	1.94644	0.740773	2.62758	0.00859947	0.0186885
BLACE	2.0457	1.24138	0.47252	2.62714	0.00861054	0.0187075
AL132796.2	3.06316	1.57665	0.601325	2.62197	0.00874241	0.0189734
TM4SF4	2844.58	-1.2345	0.47128	-2.61947	0.00880654	0.0190971
AL355112.1	3.64519	1.28323	0.489997	2.61885	0.00882262	0.0191255
AC099541.1	1.14258	1.62089	0.619576	2.61614	0.00889313	0.0192484
AL354863.1	1.34973	2.13381	0.816257	2.61414	0.00894527	0.0193509
AL136307.1	5.4575	1.17577	0.450294	2.61112	0.00902449	0.0194854
AC013714.1	1.57592	1.17975	0.452019	2.60995	0.00905557	0.0195367
AC005220.1	1.80822	1.202	0.460649	2.60935	0.00907135	0.0195603
AL390838.1	3.88329	1.53044	0.587216	2.60626	0.0091536	0.0197111
SLC5A12	144.523	-1.04647	0.40154	-2.60614	0.00915684	0.0197128
AL031056.1	1.46295	1.3794	0.530326	2.60104	0.00929422	0.0199817
LINC00523	1.79081	1.85102	0.711979	2.59982	0.00932716	0.0200418
AC002401.4	6.47162	1.01093	0.388924	2.59929	0.00934169	0.0200622
KCNU1	7.44682	1.51127	0.58307	2.59192	0.00954432	0.0204372
AC023669.1	1.28938	1.59694	0.616692	2.58953	0.00961064	0.0205572
AL355102.2	3.28198	-1.08165	0.418495	-2.58462	0.00974859	0.0208079
AL589745.1	11.8673	1.14075	0.441501	2.58379	0.00977224	0.0208417
TFDP3	1.4881	1.22701	0.475159	2.58231	0.00981413	0.0209199
LINC02628	1.77515	2.06839	0.801392	2.581	0.00985149	0.0209884
AC011523.1	6.3083	1.54881	0.60066	2.57852	0.00992247	0.0211116
AC108482.1	1.20465	1.7404	0.676901	2.57113	0.0101368	0.0215277
AC098680.1	1.44805	1.75896	0.68593	2.56434	0.0103371	0.0219182
AL355376.1	1.67164	2.0677	0.806481	2.56386	0.0103516	0.0219432
LINC02318	2.00443	1.80625	0.706642	2.55611	0.0105851	0.0223847
SLC9A3	2731.17	-1.0679	0.417777	-2.55615	0.0105838	0.0223847
DMRTB1	2.73441	1.68656	0.661768	2.54857	0.0108165	0.022832
CST6	94.3089	-1.06287	0.417442	-2.54616	0.0108916	0.0229724
AC007991.3	1.22715	1.51906	0.597893	2.54068	0.0110637	0.0233231
LINC02052	1.83659	2.0054	0.789534	2.53997	0.0110861	0.0233642
AL357507.1	1.37809	1.30854	0.515327	2.53924	0.0111092	0.0234068
CCDC63	4.83513	1.35412	0.533515	2.53811	0.0111452	0.0234701
AC008667.3	1.98234	1.17007	0.461759	2.53395	0.0112786	0.02372
LINC00561	3.21562	-1.30809	0.517059	-2.52987	0.0114104	0.0239657
AP001599.1	2.07362	2.3412	0.926792	2.52614	0.0115324	0.0241967
AL450345.1	3.76007	1.75049	0.693237	2.5251	0.0115667	0.0242622
AC092747.1	1.56839	1.58408	0.627992	2.52245	0.011654	0.0244198
MRGPRG-AS1	1.38193	1.85729	0.736973	2.52016	0.0117303	0.0245732
FP325330.2	2.76613	1.70979	0.679603	2.51587	0.0118741	0.024829
LINC02691	15.7647	1.02419	0.407084	2.51592	0.0118723	0.024829
AC110741.1	2.00587	1.29522	0.515588	2.51212	0.0120009	0.0250485
ADGRF5-AS1	1.26448	1.56721	0.624364	2.51009	0.0120701	0.0251864
LINC01517	4.21116	1.64848	0.659157	2.5009	0.0123879	0.025769
AL596325.1	1.12749	1.52531	0.611459	2.49455	0.0126118	0.0261899
PRNT	2.98904	1.60535	0.643814	2.4935	0.0126491	0.0262579
AL357936.1	2.12979	-1.24584	0.499946	-2.49196	0.0127042	0.0263638
AL161912.2	1.17764	2.01449	0.808515	2.49159	0.0127172	0.0263788
AC091173.1	2.28451	1.31502	0.528212	2.48956	0.0127901	0.0265161
AC093117.1	3.05698	1.26946	0.51033	2.48752	0.0128635	0.0266341
LINC01648	8.47323	1.37619	0.553478	2.48644	0.0129028	0.0266877
MS4A15	76.6514	-1.19441	0.480439	-2.48608	0.0129157	0.0267076
AC099066.1	2.47482	1.26307	0.508623	2.48331	0.0130168	0.0268846
LINC02733	1.08296	1.44011	0.580128	2.4824	0.0130499	0.0269226
AP001269.2	2.24201	-1.08089	0.435881	-2.47977	0.0131466	0.0271081
THSD4-AS1	3.92414	1.11204	0.448437	2.4798	0.0131456	0.0271081
LINC00867	2.54096	1.21718	0.491372	2.47711	0.0132451	0.0272761
LINC00554	1.82995	2.09513	0.846057	2.47635	0.0132733	0.0273273
AL365181.4	3.22304	-1.03567	0.418575	-2.47427	0.0133509	0.0274729
AC135166.1	2.61212	1.54494	0.624878	2.47239	0.0134214	0.0275966
AC022164.1	1.35822	1.89904	0.768293	2.47176	0.0134449	0.0276378
AC021683.3	4.74152	1.03399	0.418582	2.47023	0.0135025	0.027742
NOL4L-DT	1.19968	1.79411	0.726383	2.46992	0.0135142	0.0277591
AL050320.1	2.55226	1.02792	0.416857	2.46589	0.0136674	0.0280378
NKX2-2	22.4255	-1.43697	0.582851	-2.46542	0.0136852	0.0280671
LINC00599	2.53644	1.48187	0.601288	2.4645	0.0137204	0.0281321
NRAD1	4.43969	1.22941	0.498987	2.4638	0.0137472	0.0281798
KRT72	4.08287	-1.19132	0.484269	-2.46004	0.0138923	0.0284483
SPACA7	1.18766	1.79101	0.729267	2.4559	0.0140533	0.0287119
AC093627.1	0.957266	1.60504	0.653822	2.45486	0.0140938	0.0287873
AC090164.2	2.68457	1.31291	0.534929	2.45437	0.0141134	0.0288199
LINC01971	2.31718	1.23391	0.503477	2.45077	0.0142552	0.0290872
MMP20	8.18398	1.10243	0.450711	2.44598	0.014446	0.0294316
AC092894.1	16.66	1.13894	0.466145	2.44332	0.014553	0.029627
LINC01028	2.25965	-1.3687	0.560669	-2.4412	0.0146387	0.0297939
AC024559.2	1.01078	1.39465	0.571655	2.43967	0.0147006	0.0299048
AC096644.3	2.30377	1.52792	0.627552	2.43473	0.0149028	0.0302801
CELA3B	35.1188	-1.07421	0.441209	-2.4347	0.014904	0.0302801
LINC02660	1.18475	-1.56106	0.641838	-2.43218	0.0150083	0.0304535
BHLHA9	1.34755	1.3242	0.545105	2.42926	0.0151295	0.0306374
LINC01838	2.36451	1.4355	0.59122	2.42804	0.0151808	0.0307256
AC008738.4	2.14703	1.68553	0.694674	2.42636	0.015251	0.0308522
MOGAT1	12.1995	1.03629	0.427206	2.42573	0.0152775	0.030898
LINC02393	2.5748	1.66112	0.685494	2.42325	0.0153825	0.0310711
LINC02373	2.88759	1.02432	0.422908	2.42209	0.0154316	0.0311485
LINC01385	1.97778	1.67721	0.692885	2.42062	0.0154939	0.0312646
AC009276.1	0.837034	1.4351	0.593232	2.41912	0.0155581	0.0313628
AL450469.2	0.667479	-1.52045	0.629628	-2.41484	0.0157423	0.0317101
SOST	5.40053	1.06133	0.44017	2.41119	0.0159006	0.0319967
AL354766.2	5.15448	1.77269	0.735629	2.40977	0.0159628	0.0321058
AC025946.1	1.56084	1.77442	0.736645	2.40878	0.0160059	0.0321844
LINC00964	12.8746	-1.12361	0.466644	-2.40784	0.016047	0.0322509
LINC01162	1.45183	2.53386	1.05327	2.4057	0.0161415	0.0324246
SOX1	2.61409	-1.08404	0.451183	-2.40265	0.0162768	0.0326717
ZNF32-AS3	1.05853	1.46419	0.609599	2.40188	0.0163109	0.0327156
AL080313.2	1.12043	1.4692	0.613923	2.39313	0.0167054	0.0334483
LINC01019	2.44342	2.33745	0.97811	2.38976	0.0168593	0.0337145
AL035541.1	1.59149	1.45539	0.609216	2.38896	0.0168961	0.033777
NGF-AS1	3.13586	-1.20795	0.505654	-2.3889	0.016899	0.033777
CT70	2.13602	1.08892	0.457323	2.38108	0.0172618	0.0344471
LINC01956	2.23444	2.14169	0.901687	2.3752	0.0175393	0.0349316
AL008638.6	4.26732	1.23293	0.519898	2.37149	0.0177164	0.035235
AC100791.1	1.50254	1.33241	0.5636	2.3641	0.0180738	0.0358657
AL590609.2	2.52593	1.2372	0.523667	2.36256	0.018149	0.0359883
AC087379.1	2.60117	1.15352	0.490486	2.35178	0.0186837	0.0369207
LINC02051	1.26057	1.74433	0.742439	2.34946	0.0188005	0.0371148
OLIG3	2.13482	1.86092	0.792149	2.3492	0.0188135	0.0371315
CTXN2	1.47277	-1.7186	0.733085	-2.34435	0.0190604	0.0375541
AL450468.2	1.37986	1.37076	0.586088	2.33883	0.0193443	0.0380478
AC107057.1	1.27727	2.15971	0.926216	2.33176	0.0197133	0.0386693
CDH22	82.7691	-1.14558	0.491625	-2.33019	0.0197961	0.0388223
AC062015.1	1.4336	1.92673	0.830401	2.32024	0.020328	0.0397973
KRT76	2.1915	-1.2965	0.559016	-2.31926	0.020381	0.0398912
AC084116.3	2.28727	1.46441	0.631925	2.31738	0.0204833	0.0400621
AC118754.2	3.68824	-1.0119	0.436818	-2.31652	0.0205299	0.0401435
[truncated: 35 more rows]
