# Supplementary material for: Potential mechanisms and prognostic model of eRNAs-regulated genes in stomach adenocarcinoma
Source: Sci Rep. 2022 Oct 3;12:16545. doi: 10.1038/s41598-022-20824-1 (PMC9529949; doi:10.1038/s41598-022-20824-1)
Supplement: Supplementary file 6 — Supplementary Information 6. [file 41598_2022_20824_MOESM6_ESM.xlsx]

## Sheet: Sheet1
Node1	Node2
TPM1	CDKN1A
RETN	CDC20
TNS4	B3GNTL1
CCL7	XDH
HOXC8	HOXC10
SMC2	SKA3
OLIG3	POU3F1
TMEM132A	S100P
CAP2	ENPP3
ASXL3	SETBP1
LPAR3	AGTR1
ATP4B	SLC5A12
SOX17	MIXL1
NPR3	ACTL8
GEN1	NCAPD2
CLCA1	MUC21
ITGA8	LPP
CAD	MCM2
AQP2	PODXL2
DCN	FGF2
SLC5A6	FXYD6
SMOC2	MEPE
MAP1B	DNER
NPPB	ACTA2
TMEM92	DMBX1
FGFR4	NRP2
CHTF18	MKI67
CAPN9	SCEL
ID1	FSCN1
TNFSF4	RGS5
SERPINA10	DSP
KRT76	KRTDAP
RHOB	ASS1
PRNP	CPE
HTR1F	HTR7
TIMP1	RHOB
ACSM6	ASS1
LEFTY1	LPP
COL1A1	ADAMTS1
SKA1	NCAPD2
SERP2	UBE2QL1
MSX2	MIXL1
KLF4	MSX1
HOXC10	LHX2
COL1A1	CDC20
RASD2	NEK2
CHGA	CCKBR
SIX3	BFSP2
CEP55	PLCXD3
RIPK2	CCL2
EYA2	PAX7
DNAJC5B	LONRF2
DRAXIN	PODXL
ADAMTS1	PLAU
NUF2	STMN1
JUND	MXI1
VRTN	DMKN
C10orf99	GPR55
ENHO	LYNX1
PKP1	CLCA2
SOX1	LONRF2
PPP2R3A	TCP11
MMP9	PODXL
RASD2	NXPH3
SST	SERPINA6
KCNG4	GRM4
TNFRSF13B	TNFRSF8
LEFTY1	ZEB1
KLF2	ATF3
LMAN1L	GPIHBP1
KRT9	KRT72
DPP6	NOVA1
GALR1	CCBE1
EGR1	THBS2
TRIM46	PMEPA1
HOXC9	MKX
PODXL	ENPP3
TPM1	RBM24
CACNG4	MYOM1
SUSD4	GALNTL5
PCK1	CYP1A1
ROR2	GDF10
CACNG7	UBE2QL1
FKBP10	FBN3
LONRF2	RDH8
CXCL14	CRABP2
FMN2	CACNG7
KIF11	SMC2
DNER	SPARCL1
SLC6A1	FMN2
ADRB2	NPR1
AKR1B15	CES5A
RXRG	ABCA4
FGF3	OPALIN
GPD1	ADHFE1
HOXA5	NCALD
HOXA5	EYA2
ZP1	PRDM1
COL3A1	ANGPT1
NEFM	SRCIN1
KCNE4	KCNV2
VRTN	LIN28A
KRT16	CST6
IMPG2	EOMES
MKI67	S100A7
CDH11	ZEB1
NKX6-1	LMX1A
DCLK1	S100B
GEN1	RAD54B
VIPR2	HSD17B3
HOXA4	NEURL3
MND1	NUF2
KCNMA1	KCNU1
LY6H	GNAZ
SLMAP	SCEL
PDE11A	ADCY10
LRRC15	TWIST2
UBL4B	BAG2
PDE9A	CD177
TFF1	COL5A2
CDH11	COL5A2
NKX2-5	CXCL12
WFDC1	ABCB5
TRIP13	SKA1
RFC3	HMGA2
CIDEB	CD36
FGF2	VLDLR
KNTC1	PSRC1
LYPD3	LYNX1
NME1	ANXA1
INHBB	FBN3
FMN2	CADPS
NDC80	PIF1
DRAXIN	DRGX
PDE9A	NEK2
MACC1	ABCB5
SLIT2	NR4A1
CAP2	ASB4
WFDC1	MAF
PKD1L1	SOX17
FGF3	ID1
TPM1	MPDZ
CD36	MCM3
CALD1	DSP
SIX3	NPAS1
JDP2	ID1
ALX1	LBX1
NEFM	CRTAC1
PSCA	CD177
FGF2	RHOB
MCM2	CKS2
WNT9A	LCN10
RBM20	MYOM3
GADD45G	NR4A1
KCND3	NCALD
OPALIN	ABCA8
CD27	DUSP5
CENPA	ANP32E
ADH1B	FBP1
HPGDS	EPHX1
CDH11	PAMR1
PAX8	ZEB1
PPM1H	GADL1
CYS1	CPE
GAST	HRH2
MELK	MYL4
SKA1	RAD54B
PDZRN3	UBD
ANXA1	PROM1
MAP6	TRIM46
CALD1	DIAPH3
GREM2	ID4
ACADSB	KIAA2012
SLC25A34	ALPI
ACO2	ACADSB
KIF11	HMGA2
FAT2	CDH22
LRP8	WDHD1
CSF2	FSCN1
SIX3	SERPINA6
DRGX	MSX1
ZEB1	HOXC11
SORBS2	BAG3
ZEB1	IGFBP3
KRT9	ACTC1
CPE	NEB
CES2	SLC28A1
FOS	STMN4
RHOB	CALD1
ALX1	COL9A3
KCNMA1	SLC26A3
NPAS3	CCK
S100B	SOX1
KCND3	CACNA1I
MAP1B	DPP6
HOXA5	KLF2
BIRC5	RAD54B
LMAN1L	BAALC
DUSP5	ANGPT1
HTR7	PAH
WDHD1	HMGB3
RHO	RGS4
EPHX3	ACSL6
LMX1B	MSX1
TBX4	ATP13A3
HSPB7	PAMR1
ULBP2	NCR2
PRELP	SYPL2
CCKAR	RGS4
SLC6A1	PAH
COL3A1	FOXL1
C6orf15	PAX8
STRA8	DSPP
PTGIS	FGF2
EGR1	NKX2-2
SKA3	WDHD1
GLI3	NR4A1
LRP8	PLAU
FOS	GPR55
MAMDC2	CCBE1
CD79A	TNFRSF8
ELF5	COL5A2
MNX1	EN1
ANO3	NOVA1
B4GALNT2	HMGA2
CCL1	CCL7
NKX2-5	PAX3
SLC6A19	GUCA2B
FGF2	SOCS3
JDP2	NR4A1
ABCB5	ABCA8
NKX6-1	SIX2
XCL2	CCL7
DNAJC5B	ANKRD9
COL12A1	TWIST2
NME5	SPINK2
FOS	HMMR
NNAT	USP29
CRISPLD2	IL11RA
RETN	CAV1
SGCA	CAV1
STK32B	CYP1A1
PKD1L1	GLI3
MKI67	ID4
PLLP	TMEM63A
MND1	SKA3
COL1A1	TWIST2
SLIT3	ANK2
CKAP2L	NCAPD2
NME1	DHRS2
CD79A	GBP5
COL1A1	ZP3
SOX17	QSOX2
CDC6	MSX1
PAX8	CLLU1OS
DDR2	PAMR1
FOXF2	CAV1
IL17B	TNFSF18
MELK	CEP55
PRDM1	CHAC1
AQP3	CLCNKA
HPGDS	CYS1
DPYS	QPCT
SETBP1	SH2D4B
CALML6	CDKN3
VAT1L	MAST4
CDC6	DUSP5
DNER	PMEPA1
ISYNA1	NCALD
NKX6-1	SLIT2
RIPK4	RTN4RL2
MYBL2	CDC25B
SLIT3	SP8
MYOC	DCN
SMPD3	CAV1
HOXC13	MNX1
PRKDC	RIPK4
COL21A1	COL3A1
ACCSL	LY6H
SLC6A1	ATP4B
PPEF1	GNAZ
SYNDIG1L	UBE2QL1
KLF2	CEBPD
SOX1	PCDH9
KIF11	FANCI
ARID3C	ACTA2
CDC25B	GPX3
GJA3	ADAMTSL4
FGF3	CDH22
GADL1	ETNPPL
DPP6	PLCXD3
TOPBP1	MCM2
MPDZ	KCNJ16
HSPB1	PMP22
KCNH2	RYR2
MYBL2	RAD54B
TBX4	LBX1
SIX3	FZD2
SP8	CDHR1
ADCY10	DMRTB1
HOXC13	FOXL2
TRIP13	MKI67
CPA2	ATP4B
ETNPPL	ADAMTS14
DHRS2	ACCSL
CALML3	EHD3
HPGDS	XDH
SORBS1	ITGA8
ULBP2	RAET1G
TBX10	XIRP1
GADD45G	CBX2
TUBB2A	FBXO32
SORBS1	LPP
PRKAR2B	NPR1
TIMP1	CD36
PDE2A	IL2RA
KIT	MLN
FMN2	RGS4
PTPRU	RTN4RL2
VIPR2	GRM4
ETV4	HOXC11
C10orf99	FGFBP1
CAPN9	KL
RIPK4	CTCFL
ETV4	IGFBP3
KIT	SOX1
COL5A3	ADAMTS14
TIMP1	ITGA8
NRG2	GRIN2A
ALDH1A2	CSF2
NKX6-1	HOXC11
CHST1	GPX3
AKR1B10	ANXA1
CRISPLD2	SYPL2
RIPK2	LRRC2
COL5A1	LRRC15
CAP2	SLIT2
DCLK1	TRIM46
ADAMTS1	ANGPT1
CENPA	CTCFL
HSPB1	RHO
KCNMA1	AP1S2
CD79A	SLC26A3
TNFSF9	BTG2
ATF3	CDKN1A
CSRP1	AOC1
HLF	FAIM2
SOX1	LIN28A
GPR55	GPR135
NTNG1	LGI1
CACNG4	GRPR
ENPP6	CADPS
TBX4	FBN3
FAM9C	LPP
MAF	IGF2
FGFR4	SLIT2
HOXC8	COL1A1
SULF1	FKBP10
TIMP1	LAMC2
IFITM10	GBP5
BFSP2	MAF
PRDM12	OTX2
GPR62	GPIHBP1
TIMP1	COL3A1
SYNDIG1	JPH4
CCL2	GBP6
STC2	TWIST2
MASP1	MUC5B
KIF11	KPNA2
MCM2	SMC2
WNT4	NKX2-5
BAALC	ZBTB7C
SCG2	NXPH3
NKX2-5	RYR2
DNMT1	KLF4
EGR1	CDKN1A
KRT76	KRT3
NTN1	ITGA8
SLCO4A1	HPGD
STMN4	CORO2B
SIX3	FOXE3
KIF11	TUBAL3
ATP2B4	AKR1C1
CAD	EPHX2
OLFM2	DACT2
CCL2	TFRC
ANO3	CRTAC1
CSF2	ADAM33
MOGAT2	PCK1
CREB3L3	TMEM82
NEK2	AUNIP
CHGA	MKI67
CHTF18	SKA1
DHRS2	XPNPEP2
SYNPO2	LPP
SLC12A7	MPDZ
TOPBP1	ZGRF1
NKX6-1	MKX
IMPA2	FBP1
OTX2	CACNG7
DRAXIN	PAX3
MTFR2	HOXC11
SULF1	NXPH3
DPP6	SRCIN1
NTNG1	GRIN2A
SLMAP	CYP1A1
CAP2	DAAM2
LHX3	POU3F1
SOX1	GAP43
HIPK4	PTPRU
CCK	IGF2
SOCS3	IDO2
KRT79	KRT6A
NCAPH	ETV4
MC3R	ALX3
SH2D4B	GNAZ
GUCA1A	RDH8
CD79A	PRDM1
KRT72	CALD1
PROM1	FGF21
PIM1	UBD
TNS4	TRIM29
PDE2A	GRPR
HUNK	SLC6A1
FOXF1	IGF2
ACTC1	MKI67
GRIN2A	CTXN2
ID3	MSX1
ID3	EOMES
LMX1B	SSBP2
TNFSF4	LRRC38
DMRTB1	POU3F1
NEFM	NOVA1
LMX1B	HTR1B
RCC2	NCEH1
EGR1	PLEKHO1
MMP20	GDPD5
FGF19	SP8
FAT2	OPALIN
TPM1	THBS2
PTPRU	MYOM1
SULF1	DNAJC5B
MSX2	FOXF1
GADD45G	JUND
ROPN1	PRKAR2B
ADAT2	ADHFE1
S100A14	KRT4
PRDM12	NKX2-2
DPYS	IFI6
S1PR5	GNAZ
COL21A1	CHRND
PLA2G2F	AP1S2
TIMP1	FOS
SOST	ANXA1
HAPLN2	PACRG
KRT6B	TACSTD2
KCNA3	LGI1
TPM1	HMGA2
COL3A1	NR4A1
ZBTB16	DMRTB1
TCP11	HSPA2
CKAP2L	RFC3
TMEM132E	CACNG7
KRT73	KRTAP5-4
PRKDC	SOCS2
TREM1	IL2RA
SMC2	KIF12
CCL2	KLF4
NKX2-5	GJB2
SERPINA10	AGTR1
OAT	ACY1
SIX2	ACTA2
MYOZ2	ANKRD1
DNAH5	NEB
ZBTB16	ABCA4
VIPR2	NPR1
LMO1	ID1
CXCL12	LTB4R
TRIM29	ADAMTSL4
DTL	CEP55
LMX1B	PRDM13
ACO2	HPGDS
DCLK1	SORBS1
CAPN9	KRT4
MAP6	SERP2
TPRG1	PRELP
NTNG1	FOXD1
NCAPH	SLC1A5
RTN4RL2	TSPAN2
KRT16	KRT78
RNF150	NOVA1
POU2AF1	GFRA2
OSR1	FOXD1
KRT4	CRABP2
ARL4D	MYO1B
SLC5A6	TSPAN2
HOXA4	TWIST2
MCEMP1	HRH2
INHBB	ZBTB7C
LGI4	OPALIN
AADACL3	ABCA8
FRMPD2	EGFL6
ADRB3	LBX1
PLCXD3	CADPS
CHAC1	HAMP
CCL2	PRDM1
KCNA3	GRIN2A
KRT16	APLN
HMGB3	TUBB2A
DCN	NEFM
XPNPEP2	XDH
RHO	HRH2
NXPH3	JPH4
TBX4	EN1
NTN1	SCG2
NTN1	CDHR1
CST6	SBSN
KRT17	TACSTD2
UAP1L1	ADH7
MYBL2	HMGB3
CKS2	MCM3
SFRP5	NKX2-5
KIF11	ACTA2
JPH2	NPPB
LRRC46	LGI4
PITPNM3	SLC6A1
TFRC	LHX2
GUCA2B	CDHR1
HEPACAM	CAV1
LGR6	MKI67
MAP1B	SYNPO2
PRKDC	BBC3
TOX	PRSS56
HS3ST2	KCNA3
ARAP3	DIAPH3
ID1	MAST4
TIMP1	HSPB1
FRMD6	EGFL6
TPM1	MMP9
INHBB	ROR2
CFL2	ANK2
CAD	DPYS
TGFBR3	ADAMTS1
SLCO4A1	CSRNP1
COL3A1	CSRP1
SLC9A3	MUC5B
NDC80	CDKN1A
SST	CCKAR
COL9A3	THBS2
PDZRN3	ASB4
NCAPH	NME1
FGF19	GAST
NTN1	DNER
BMP6	ZBTB16
FOXF2	EN1
TNFRSF13B	TFRC
GADD45G	PRDM1
ESF1	CLCA4
JUND	FOXL1
NEFM	LHX2
CSF2	SFTPB
MMP20	MSX1
DCN	FBN3
CYSTM1	NRG2
PPP1R3C	CDH11
HUNK	GEM
NKAIN4	KCNJ16
PRDM13	DRGX
HTR3B	CARTPT
FANCI	ZGRF1
MMP7	KIT
CFL2	BAG3
RASD2	CPE
ALDH1A2	HOXA4
FAIM2	RYR2
KIT	ANXA8
TRIM42	TRIM29
NEFM	RBPMS2
SOX17	KLF9
NKAPL	TNFSF18
DNAH17	NEB
PRDM1	HMGA2
EDN3	GUCA2A
KRT6C	SPINK2
GYPC	PILRB
UBD	LAMB4
MYL4	MYO1B
CAPN9	KRT76
HAPLN2	MAPK4
SETBP1	HMGA2
ECEL1	GAP43
CIDEB	CAV1
FBXO32	NEB
KIF11	RACGAP1
VIPR2	TRH
MELK	FOXC1
LMX1B	LHX2
PRKAR2B	CORO2B
NCAPH	DTL
PRKDC	MMP9
RHOB	ULBP3
NKX2-5	TMEM100
MYO1B	CACNA2D3
FRMD6	THBS2
FOXF1	PAX8
EN1	ALX1
SLC2A12	MYOZ2
KLF2	F2R
SIX2	FOXC1
CCL1	LTB4R
SIX2	UCN3
VLDLR	NCEH1
CLEC3A	FRMPD2
KLF10	JPH2
KIFC1	MTFR2
SLC27A6	RBP4
ARAP3	GEM
CAPN9	CCKBR
ROPN1	PDZRN3
NME1	MYL4
JUND	PDE4C
FBLN1	ID1
RBKS	AFF3
PSCA	BFSP2
ZIC2	ZNF469
CD79A	ABCA8
LBX1	FOXC1
KRT73	MAF
MELK	DNMT1
TMEM92	DERL3
PAX8	TMEM132E
RASD2	HIPK4
CDH11	KCNMA1
SLC6A1	FAIM2
CNTFR	CCK
CDHR3	NOVA1
LTF	S100A7
COL12A1	ECM1
ISYNA1	XDH
MNX1	SLIT3
AKAP6	NBEA
HEPACAM	GJB2
MYOZ2	COL12A1
TERT	ZP3
PLA2G2C	PLA2G4D
S100B	PRNP
TRH	ADRB3
SLC7A10	NTNG1
MXI1	GNMT
FOXD2	MAPK4
NTN1	SLIT2
DTL	HMMR
SLC2A12	FBP2
CXCL12	RGS5
ALDH3A2	GJB2
TUBAL3	HSPA2
CCNE1	PLAU
CLU	MSLN
ELFN2	C11orf96
ANKRD9	NR4A1
LMNB1	CDC20
TRIP13	STIL
NPR1	MMP9
FMN2	ADCY10
KRT14	CLCA2
QPCT	TTLL9
PRDM1	PAX3
FSCN1	LY6E
C1QTNF6	SMOC2
WNT9A	BMP6
FOS	TPM1
RDH8	SSTR3
PRKCG	GAP43
TBX4	CDH11
SLC51A	SLC5A12
OAT	PAH
SLC6A1	TSC22D3
KIF11	CEP55
KIF11	CENPA
BMP6	COL5A2
AQP7	MS4A15
MMP7	COL5A1
FOXE3	HOXC11
TFF2	LYPD8
THSD4	FBN3
KRT73	KRT79
ALDH1A2	CXCL12
CDH22	FXYD6
CEP55	ABCA8
HOXC8	ALDH1A2
RETN	CYP4F8
KIT	ETV4
SYNDIG1L	ADCYAP1R1
LYPD3	ATP2B4
COL12A1	SVIL
CXCL12	GDF10
ADRB2	GRM4
MMP9	AGTR1
MYL4	HAND2
JPH4	CTXN2
CSF2	DCSTAMP
DSP	TWIST2
ASXL3	GKN2
CARTPT	GPIHBP1
LEFTY1	SOX1
XPNPEP2	KIAA1210
ZNF536	NPAS3
WNT4	PODXL
TIMP1	CAV1
SLC7A10	SLC13A4
AQP2	GPR42
DUSP5	RGS4
ACTC1	DIAPH3
NME1	CEP55
NPR3	NCALD
SLC6A1	ADCYAP1R1
ALDH1A2	ACTC1
KRT6A	SBSN
MAP1B	PCDH9
BIRC7	CDC20
PRKDC	NCAPD2
TGFBR3	TWIST2
ACTC1	DSP
SOCS3	CXCL12
PRKDC	ANP32E
MMP9	HAMP
GADD45G	C5orf67
MFSD2A	ADHFE1
ADRB3	RBP4
ADH7	RDH8
RIPK4	PRDM8
ECEL1	JPH2
ESF1	ANKRD1
TGFBR3	ZP3
NPR3	GUCA2B
KRT16	KRT6A
MAP6	FGF3
HOXA5	PAX3
HPGD	ADHFE1
HOXC6	COL5A1
TRIP13	LMNB1
CLEC4G	IDO2
WSCD2	CPE
GUCA2A	NCALD
LGI4	CDH22
APOBEC2	ANKRD1
SYNDIG1L	GAP43
B3GNTL1	CSMD2
OPALIN	LY6H
FOS	TSC22D3
C9orf50	LPAR3
CSF2	PROM1
ZNF536	CACNG7
CCKBR	GRPR
CXCL14	SH2D4B
SULF1	NKX6-1
CAV1	LMX1B
RHOB	CAV1
CRTAC1	OPALIN
ZIC2	ENC1
KLF10	ARL4D
GAST	BTC
TREML4	NR4A1
PID1	GFRA2
SLIT3	NKX2-2
FOXF2	HOXC11
LMX1B	SALL2
SLC26A3	KRT3
PKP1	DNAJC5B
COL5A2	FOXC1
CLCNKA	SLC26A3
JDP2	FMN2
ADAMTSL4	PRSS56
GPD1	ADCY10
STRA8	PAX7
SKA1	CENPA
TNFRSF13B	IFI6
CA6	ACY1
SMC2	CNNM1
TMPRSS5	SMOC2
FGF2	ALDH3A2
CFL2	AKR1B10
NEFM	CNTFR
ID4	IGF2
SYNPO2	KRT79
IMPA2	NPAS3
ASTL	KCNV2
SOCS3	FSCN1
SLC51A	TM4SF4
SCG2	NPAS3
ANXA1	KRT6A
S100P	ANXA1
KRT17	CRABP2
HLF	ID1
NNAT	SLIT3
FGFBP2	TPRG1
MMP9	KLK15
CCKAR	CCKBR
WFDC1	OSBPL3
RBPMS2	RBM20
PSCA	LY6H
BAALC	LYNX1
EGR1	HMGA2
MYOC	ADCY10
FOXC1	TWIST2
PRDM13	PAX3
AQP7	SPARCL1
EGR1	MMP9
KLF10	KLF9
CARTPT	BAALC
B4GALNT2	IFITM10
BIRC5	HMGB3
CNTFR	ADCYAP1R1
CCDC34	REEP2
STRA8	KIT
KRT5	FGFBP1
COL5A3	COL5A1
ADARB1	NOVA1
ZFP42	PROM1
CASQ2	ASB4
MSX2	NKX2-5
ADAMTS2	WFIKKN2
EN1	PAX7
PRELP	LRRC15
HOXC8	EOMES
RIPK4	RGS5
AKR1B10	CKS2
SLCO4A1	SLC28A1
CYP4F22	ACSL6
ATF3	MMP9
CHGA	PMP22
PRDM1	CXCL12
CDHR3	ANKRD1
IGFBP3	FGF21
CCL2	ADRB2
MNX1	LBX1
CCNE1	SMC1B
DNAH5	ARHGEF4
CSF2	TNFAIP2
CDC20	MCM3
MSX2	HOXC13
CBX2	ABCA13
HPGDS	ETNPPL
CADPS	CTXN2
KRT6B	CRABP2
EGR1	CCKAR
RHOV	ADCY10
PRELP	GALNTL5
EGR1	MKI67
CA6	TTLL9
RBPMS	NBEA
NCAPD2	TACC3
CCL2	WNT4
NPR3	SCG2
LMX1A	GLI3
LHX3	NKX2-2
FGF19	ETV4
LMNB1	RACGAP1
GADD45G	PLA2G4D
JUND	ID1
CASQ2	TPM1
KRT6A	OTOG
TRIP13	RBPMS
LHX2	GFRA2
NKD2	DAAM2
FAIM2	CACNA1E
BARX1	ENC1
HOXC6	TFF1
PLLP	PMP22
HIPK4	RACGAP1
DYDC2	CDHR1
MMP7	CAV1
TBX4	SLC35F1
KRT14	CDSN
KRT6B	KRT17
SYNDIG1L	IFITM10
INHBB	RIPK4
PPM1H	TBX10
ALDH3A2	OAT
CHGA	JPH4
NME1	CRABP2
FOS	PLAU
CDC6	CKAP2L
ARAP3	RHOB
CYTL1	CRTAC1
SOX1	FOXD1
PCDH9	CDHR1
TMPRSS5	KRTAP5-2
CAV1	CDHR1
ATF3	MKI67
IGSF6	IL2RA
MMP7	DDR2
CAP2	ACTL8
SOX1	ATF3
LEFTY1	COL3A1
PCK1	CTCFL
TSC22D3	MYO1B
HAPLN2	OPALIN
TSC22D3	NOVA1
WDHD1	DAAM2
FOS	NR4A1
MNX1	MSX1
CARTPT	PCP4
SLIT3	C12orf75
RYR2	SORBS1
PRADC1	FBXO41
DTL	MKI67
STMN4	SYNDIG1
NKX6-1	EOMES
GEM	PRKDC
MMP20	LMO1
RASD2	GPX3
NKX6-1	FOXD2
DCLK1	PCP4
AQP2	UPK2
BBOX1	AKR1C1
PCDH9	CADPS
LAMC2	CAV1
HOXC9	HOXA9
JUND	NR4A1
FGF2	FSCN1
EGR1	PIM1
ZBTB16	FBXO32
TNFSF4	ARHGEF4
CLCNKA	GJB2
MELK	ROR2
PTGIS	HPGDS
SLC2A12	SLC30A2
SCG2	ADCYAP1R1
HLF	SPTSSB
ARMC3	CTCFL
CDC25B	TNS4
ANXA1	PRNP
BCAS1	LY6H
GAP43	CCK
KRT5	NDC80
SYNGR1	GAP43
MYOC	CLU
COL1A1	PKDCC
DCN	PAH
NEFM	DPP6
PKDCC	KCNG4
OLIG3	JPH4
CHGA	CDKN1A
ENHO	NEFL
CSF2	SOCS3
ELF5	SYNDIG1L
KRT78	KRT76
KIT	MSLN
MSX2	HOXA4
ALDH1A2	FOXC1
KHK	ACY1
SLC28A1	FBP1
KCNMA1	KCND3
CAV1	STMN1
SMC2	STIL
HPGDS	CYP4F8
TMEM82	CRABP2
KRT16	C10orf99
ALDH1A2	FSCN1
SMC2	CDC20
DCLK1	FGF2
SCN8A	GDF10
SVIL	SORBS1
TPM1	ANXA8
NCAPH	MCM2
RASD2	CAP2
MSX1	BTC
RAD54B	CEP55
CLSPN	CDKN1A
PTGS1	LPAR3
SLC35F1	MFSD2A
FGFBP1	PROM1
MYBL2	CCNE1
HPGDS	FOS
ADRB2	ADRB3
KCNMA1	RYR2
GNMT	FBP1
DDO	EPHX1
NEFM	SERP2
GRM4	PRIM2
PITPNM3	MPDZ
FOS	SOCS2
AQP3	CCDC34
SOST	ROR2
GFOD1	AKR1C1
FOS	MCM3
CAD	UAP1L1
HOXC6	COL12A1
FCN1	MMP9
ACTC1	COL3A1
GFRA2	LYNX1
CALD1	NEB
PCP4	STMN4
LINGO1	GNAZ
MYBL2	TOX
RHOB	COL5A1
ALDH1A2	GDPD5
TERT	JAM2
EMP1	COL3A1
TOP1MT	POP1
PMFBP1	SORBS2
HMMR	DAPP1
LRRC2	NEURL3
SLC9A3	NPR1
KLF2	ANGPT1
GLIS3	LY6E
CLCNKA	TMEM100
LEFTY1	TMEM63A
HOXC10	SOX1
PACRG	DNAH17
SAPCD2	MCM3
CALML6	SCN8A
ETNPPL	RNF150
COL5A3	SPARCL1
SIX3	LMX1B
NPTX1	CPE
LMX1A	RXRG
TBX4	FGFBP1
TIMP1	MKI67
WFDC1	CXCL14
NKX2-2	DAAM2
DRAXIN	KRTDAP
PAX8	ETV4
ANO3	FGF3
PRDM1	MIXL1
FOXL2	HOXC11
HSPB7	NRG2
SOX17	ACTA2
WDHD1	RFC3
SOX17	EYA2
FOS	TFDP3
IP6K3	SPARCL1
DPYS	NEFL
LMNB1	ACTA2
CD79A	KRT5
F2R	MMP9
BBOX1	KCNK3
ADAMTS1	CES3
PTPRU	ROR2
HAPLN2	FGF3
KCND3	ADHFE1
EN1	SIX2
APLN	FGF21
CSTB	CLU
SCIN	ADAMTSL4
PKD1L1	DNAI1
CAD	HMGA2
MYBL2	HOXA4
RIPK4	ZBTB7C
CDC6	NDC80
ETNPPL	SPARCL1
ADH1B	S100A14
MAF	POU2AF1
MAF	TMPRSS6
KRT78	KRT4
GADD45G	DUSP5
CDH11	PCDH9
COL12A1	ID1
LGI4	CCK
HRH2	ADCYAP1R1
SLC6A1	MFSD2A
HSPB1	ID1
FGF2	KLF9
CDSN	KRT4
COL3A1	ALOX15
SST	SLC6A1
HAND2	NPPB
ATP4A	PTGDR2
ATF3	POU3F1
RHOB	KIT
HPGDS	FABP6
AQP2	PODXL
ANK2	JPH4
ATF3	ANXA8
NCAPD2	RAD54B
HIPK4	EPM2A
DPYS	XDH
MAP6	CNTFR
TRIM29	RFC3
SLC6A1	SCG2
PDE2A	GNAZ
LIPG	PLIN5
TFRC	TMPRSS6
ESF1	NCEH1
ECEL1	EDN3
MOGAT2	DGKA
LAMC2	FOS
RCC2	ANP32E
CRTAC1	MAPK4
COL3A1	DNMT1
SLC2A12	MFSD2A
RHO	CADPS
PDE4C	NPR1
RBKS	FBP2
AQP7	UBL4B
EGR1	POU3F1
RHO	LHX2
DPP6	SERP2
ZFP42	SOX1
AKR1C2	ADH1C
ACTC1	TRPC4
KRT5	LY6D
ATP4A	CCL11
NPR1	SLC12A1
HOXC6	SOX1
COL1A1	TERT
COL21A1	MASP1
NRG2	SLIT2
WNT4	TBX10
HUNK	ZIC2
GLI3	CDC7
CHGA	NKX2-2
ID4	PAX3
CYTL1	PLCXD3
PPEF1	NOVA1
CAP2	GRIN2A
SVIL	TPM1
VAT1L	IGF2
COL1A1	ALPI
KCNK3	CACNG7
INHA	CPE
CD79A	MME
NMUR1	DNER
FOXF1	MAMDC2
HEPACAM	MKI67
WFDC1	SORBS2
TRIP13	DLGAP5
NPR1	RDH8
GAP43	ADCYAP1R1
CALD1	FABP6
HOXC8	ALX3
LHX2	KLF4
DLGAP5	SPDL1
HS3ST2	CCKBR
CAV1	SVIL
GADL1	ITGA8
ZNF536	DAAM2
FGF19	KL
NKX2-2	AFF3
CPA4	ATP4A
SMOC2	CXCL12
COL1A1	LIN28A
HLF	MAPK4
COL1A1	ACTA2
SLC7A10	OAT
RIPK4	ATP2B4
RBPMS2	BANF2
GLI3	EOMES
LYPD3	CA6
ATRNL1	TMEM100
CKAP2L	WDHD1
MSX2	ZIC2
ITGA8	COLEC12
DCAF13	GPR55
EOMES	PROM1
FNDC5	NPPB
CAPN13	PSRC1
MND1	STIL
JDP2	EOMES
SST	FOS
WNT4	LRP8
KCNG4	KCNK16
SCG2	EDN3
CCL2	MSLN
TFF1	FOS
ADH7	HMGA2
NCAPH	MELK
CHST1	NXPH3
CALML6	KCND3
TEF	SLIT3
SLMAP	ANK2
ANO3	DPP6
ASB4	ATP2B4
SCN8A	JPH4
ATRNL1	PCDH9
KLF10	NCALD
PDE2A	INPP5A
ACADSB	ADCYAP1R1
S100P	ANXA8
ATP2B4	LRRC2
MNX1	CDON
AGTR1	ALOX15
MND1	CDC20
INPP5A	CSMD2
B3GNTL1	SERP2
NEFM	CALD1
CCL2	AOC3
FRMPD2	GRIN2A
SLC9A3	GUCA2A
CALML6	RYR2
EDN3	PAX3
CHTF18	C1QTNF8
BFSP2	SYNC
FRMPD2	LRRC15
COL1A1	GKN1
RNASE3	AOC1
LIPG	PLA2G4D
KNTC1	SPTSSB
HS3ST2	DUSP5
AQP3	GDPD5
LMNB1	CENPA
SYNPO2	DSP
LMNB1	CEP55
ANKRD1	ASB15
CTCFL	RNF182
KRT9	CYP4F22
MSX2	XIRP1
ADAMTSL4	DSP
KRT14	S100A14
KIF11	CDC20
CLEC4G	XDH
CD84	CD36
PLLP	S100A7A
TBX10	LPP
WDHD1	CDC7
RIPK2	UBD
FILIP1	ABCB5
DNAH5	SFTPA2
CCNE1	NEK2
CRISPLD2	TSC22D3
KCNMA1	SCN8A
LRRC15	PAMR1
PSCA	ADH1B
PRKDC	CDKN3
ALDH3A2	ABCB5
GPD1	HSPB7
CCL2	ATP4A
PPEF1	GRPR
RHO	CDH22
CLU	ADCYAP1R1
HOXC9	CBX2
CCNE1	GEN1
FGFR4	AKR1B15
SLC35F1	SLC30A2
HPGDS	CAV1
WNT9A	LRP8
PODXL	SPARCL1
ANK2	MPDZ
PRKCG	CACNA1I
KRT14	FOXC1
ATF3	CXCL12
F2R	GRPR
ADARB1	EME1
BIRC7	CENPA
BIRC7	CEP55
KLF2	LIN28A
WNT9A	FGFR4
CLU	ANXA8
DISP1	HAND2
COL3A1	ITGA7
FMN2	RYR2
CACNA1E	SLC28A3
HPGD	IGFBP3
CLCA1	CLCA4
CARTPT	SYNDIG1L
NTN1	LMX1B
TNS4	CSRP1
NCAPH	RCC2
CENPA	TUBB2A
IGFBP3	GLI3
EGR1	CCKBR
EGR1	CXCL12
VAT1L	JAKMIP2
ARHGEF4	MAPK4
SMPD3	CERS4
CCL2	CCL25
RHO	TRH
MAF	AKR1C1
SLC6A1	RANBP3L
EGR1	SLC12A1
RASD2	SLC6A1
SLC30A3	BARX1
MCM2	TACC3
IMPA2	FNDC5
ADAMTS15	THSD4
SIX2	CRABP2
CDC25B	KRT4
SLC9A3	SLC12A1
JUND	ARC
MSLNL	SSTR3
ATP4B	MUC5B
PCDH9	LY6H
MAP6	CRTAC1
DDO	CCBE1
CHGA	MMP9
TRIP13	STMN1
IMPA2	ACSL6
WDHD1	TOX
LTF	AOC3
HTR3B	HTR1B
SOCS3	GAP43
TRIP13	LONRF2
SULF1	NCEH1
CACNG4	PITPNM3
MCM2	CDKN3
MSX2	ANKRD1
LINGO1	ID4
KCNG4	RBM20
CHAC1	NCEH1
SLC13A4	ENPP7
F2R	CXCL12
DNMT1	LIN28A
KCND3	GAP43
MELK	UBL4B
NEK2	DNAI2
COL1A1	NPPB
S100B	PROM1
DCLK2	ADCYAP1R1
PIF1	DTL
MKX	RANBP3L
LONRF2	MAST4
LYPD3	KRT5
KRT6B	NDC80
AKR1B10	S100A14
TERT	KL
CCNE1	STMN1
KLF9	LAMB4
MAPK4	ADCYAP1R1
TREML4	ZNF536
TGFBR3	PKDCC
ACADSB	PAH
DGKA	INPP5A
FOS	MKI67
MSX2	ALX3
HPSE2	ANKRD1
RIPK4	CDKN3
PDE11A	PLCXD3
FGFR4	WNT11
HSPA2	AKR1B15
GADD45G	CXCL14
SYNPO2	DNER
FGF19	ANGPT1
INHA	ZP3
TFF1	TERT
HAPLN2	CADPS
LAMC2	COL27A1
HUNK	ANKRD1
WNT11	FOXC1
ATP2B4	ACY1
CD84	XCL2
RIPK4	FBN3
ADARB1	KPNA2
GYPC	SPARCL1
SYNPO2	ADH7
SLC26A3	TUBAL3
RHO	NCALD
ALDH3A2	TUBB2A
KCNH2	KCNG4
ADAT2	CXCL12
GADD45G	DNMT1
PDE4C	DAAM2
LY6D	LYPD4
PAX8	HOXC9
TSPAN2	ADAMTS14
MYBL2	FOXC1
CAV1	GPX3
HUNK	ALX3
ALX3	HMGB3
SETBP1	CBX2
LAMC2	ITGA8
KCNMA1	IGLL5
PKDCC	MPDZ
CLSPN	PIF1
MYBL2	RFC3
CHRND	CHRNA9
ACO2	INPP5A
SLURP1	KIT
PRKCG	KPNA2
APOA4	CYP1A1
HOXA9	PAX3
HTR7	NPPB
KRT14	BTC
PMFBP1	DNMT1
ACTC1	CAV1
ACTL8	GNAZ
BTG2	CDKN3
ACY1	PAH
PAX7	FOXC1
LINGO1	FXYD6
SYNPO2	MYO1B
ZCCHC24	MAST4
SOX17	HMGA2
PPEF1	ADAMTS14
IL17C	SLURP1
LONRF2	EPHX1
CEP72	SLC28A3
AQP2	AGTR1
ANKRD9	CPN1
LMNB1	HMGA2
SST	MC2R
TUBAL3	KIFC1
RFC3	DEPDC1
CASQ2	KCND3
HAPLN2	ATRNL1
NXPH3	ZIC2
TRIM71	ADAMTS20
FRMPD2	KANK2
NPTX1	PAH
LAMC2	COL3A1
EYA2	CDH22
CARTPT	ADRB3
GEN1	ABCB5
EGR1	HOXA9
TCP11	FBXO32
PAX7	ACTA2
BIRC5	CDC7
ACTC1	ARHGEF4
BIRC7	SMC2
SIX3	GLIS3
TBX4	MSX1
RAET1L	S100A2
DCLK1	FAM92B
HOXA9	CXCL12
PPP1R3C	PPP2R3A
MAP1B	LONRF2
KCNH2	ACTC1
COL21A1	MYOZ2
ITGA8	ACTA2
CHGA	ATP4B
HOXC13	TWIST2
CCKAR	DMRT1
FGFR4	MSX1
CDC20	AUNIP
WNT9A	NKD2
FOXF1	CAD
RGS4	AGTR1
CLU	KRT3
WFDC1	QPCT
ATF3	EPM2A
SMC2	TMPRSS6
COL1A1	FGFBP1
KIF12	PAH
MKNK2	ADHFE1
ATP4A	SST
DTL	MCM3
PRICKLE2	TPM1
KRT5	GJB2
CA14	ACY1
VLDLR	ZP3
PIM1	MAPK4
FOS	DUSP5
WNT11	DAAM2
RCC2	ASB15
DLX4	KLF4
SMOC2	ACTA2
SUSD4	NEFL
TOX	ID3
KCNMA1	SLC6A1
SMOC2	NCALD
HAND1	HAND2
SOX1	DMBX1
LAMC2	TMEM154
CXCR2	XCL2
KLF2	LRRC2
ATP4A	ADRB2
PDE11A	RBPMS
FGF3	CCK
SYNPO2	IGFN1
CA14	CES5A
IGF2	NR4A1
CES2	LPP
MYBL2	LEFTY1
SLC35F1	NEFL
ADCY10	NTSR1
ZIC5	LINGO1
LMNB1	SMC2
CCL2	ADAMTS1
KIF12	DNAH17
SLCO4A1	ABCA13
NCAPH	POP1
GPD1	GEN1
FOS	IL2RA
XIRP1	BAG3
ASS1	ACCSL
CAV1	TWIST2
BMP6	FOS
WNT9A	LMX1B
ALX1	RXRG
DRGX	GDF10
KLF2	IGSF6
DERL3	IGLL5
PADI1	CTCFL
BTN1A1	BBOX1
TRH	IGFBP3
ALPI	ADH7
MSX2	PTPRU
MSX2	ID3
GHRHR	ROR2
LMAN1L	SYNDIG1L
ATP4A	RHO
ECM1	COL5A2
SLIT3	ANGPT1
MKX	MCM3
SOCS3	KLF9
CAPN13	KL
CFL2	ANKRD1
CDKN3	DEPDC1
CLEC4G	COLEC12
HOXC10	FOXD1
CST6	SFTPB
MYBL2	CDC7
CTHRC1	ZIC2
SLC12A7	SLC6A1
SFRP5	TACSTD2
PRKAR2B	MRO
MMP7	FGF3
HMGB3	ANP32E
MOGAT2	PLIN4
KIAA1210	STMN1
KLF4	GJB2
KRT6A	KRTAP5-2
ALDH1A2	KRT4
CERS4	FBN3
ACTA2	ANGPT1
GJA3	DSP
TGFBR3	ACTA2
FOXF1	FGF2
SKA3	MCM3
RYR2	KCNA3
LMNB1	KPNA2
CARTPT	ZNF536
NKX2-5	POU3F1
MAF	PAX3
KRT17	PLAU
SLC30A3	THEM6
CACNA1E	JPH4
FOXD2	PADI2
KCNMA1	GJB2
CBX2	SAPCD2
ACTC1	FOS
FOXF2	ALX1
ACTA2	KRT4
RHO	RTP1
KRT14	CCNE1
CDC6	PTGIS
HTR1F	PCP4
AQP3	KL
CA14	FRMPD2
KREMEN2	SAPCD2
FGF19	PAX7
SOX17	CXCL12
SIX3	RTP1
AQP3	PCK1
MCM2	ZGRF1
LAMC2	RHOB
AQP2	RHCG
ATP2B4	AKR1B10
INHBB	SOCS2
CCKAR	GAST
SLC35F1	GLI3
AKR1B10	AOC1
SPARCL1	ENC1
MMP7	SLC26A3
PAX3	CPE
MAP1B	ZEB1
FAT2	CCK
ACTC1	NEB
PRICKLE2	SLMAP
LHX2	KRT4
MSX2	TBX10
CREB3L3	ENPP7
MAP6	NOVA1
CXCL14	IGFBP3
FMN2	SCN8A
ACCSL	FBP1
WNT4	PRICKLE2
SLC6A1	STMN4
TERT	ZBTB16
PRKAR2B	PIM1
ISYNA1	OAT
CALML3	DAAM2
RBPMS2	ZCCHC24
COL1A1	MYL4
IFI6	ATF3
KIT	FGF21
DNAH5	KIF12
CSMD2	ANGPT1
MYL4	COLEC12
SLMAP	SERP2
PRNP	GNAZ
CACNG7	GFRA2
ABHD11	XPNPEP2
DNAI1	RIBC2
CCNE1	SKA1
ASTL	NEURL3
ANK2	HMGA2
CCDC63	DNAH17
FBLN1	PMP22
COL3A1	PAX7
ARHGAP20	NR4A1
MMP9	LAMB4
IL2RA	PROM1
DTL	ZGRF1
ZNF536	CNNM1
STRA8	DMRT1
ADAM33	ECM1
ADH1B	ACSL6
NCAPH	SAPCD2
CLCA1	THBS2
ADAMTS1	BTC
NXPH3	UBE2QL1
ALX1	MSX1
KRT16	FGFBP1
CPXM2	KRT16
MMP9	ID3
PPP1R3C	THBS2
MYOZ2	TPRG1
GAST	EDN2
KLF4	FGF21
AQP7	C14orf180
PKP1	CALML3
CCKBR	GNAZ
NEFM	RBPMS
CDH11	ADAM33
DPYS	SLC28A1
ADAMTS2	COL5A2
MLN	RGS4
CSF2	PSCA
ZNF488	GDF10
EN1	OLIG3
SCN8A	SLC12A1
DLGAP5	CHTF18
RIPK2	PLEKHO1
GRIN2A	SSTR3
MAP1B	SCN8A
SMC1B	CDC20
PRKAR2B	MAPK4
FSCN1	CDKN1A
SST	IGF2
CNTFR	FXYD1
CHST1	CPE
TFF2	PDE9A
NKX6-1	ETV4
SLC5A6	RACGAP1
CALD1	ITGA8
NCAPH	LMNB1
DCN	SULF1
ABHD11	VAT1L
LEFTY1	LHX2
TPD52L1	AP1S2
MSX2	BIRC5
TIMP1	CYS1
TNFSF4	CSF2
PAX7	ITGA7
BTG2	PRKDC
SLCO4A1	SLC28A3
CPA4	CCL2
NKX2-5	LHX3
SPDL1	BIRC5
WASF1	SLIT2
IL2RA	GLIS3
EGR1	ELF5
ELF5	EYA2
SCARA3	DERL3
SLC26A3	CLCA4
SLC30A3	XIRP1
PLIN4	AKR1B15
SOX17	PAX3
ZIC5	MKX
RXRG	ZIC2
PTGS1	AGTR1
ACKR3	CCL7
HOXC10	ZEB1
RBPMS	NOVA1
WFDC1	CA14
NCAPH	PRKDC
ADAMTS15	ADAMTS14
NKD2	FZD2
UBD	KPNA2
MCM2	PRKDC
KCNH2	CACNA1E
ALDH1A2	LHX3
STC2	DNAH17
HSPB7	ADAM33
CAV1	ITGA8
HOXA9	HMGA2
IGFBP3	IGF2
GALR1	AGTR1
DUSP5	PIM1
MYO1B	MAST4
LMO1	EOMES
SYNGR1	GRM4
SLC35F1	PLCXD3
HUNK	BIRC5
KCND3	JPH2
FGF2	PROM1
LINGO1	FRMPD2
F2R	HTR1F
LMX1B	SLIT2
KRTDAP	KRT4
BIRC5	RFC3
LHX2	GLI3
SIX3	VIPR2
BIRC5	FOXC1
RTN4RL2	ANKRD1
SMOC2	MACC1
FGF3	PAX7
IL19	SSTR3
ARL4D	BAG3
RIPK4	MPP7
HPGDS	CD36
PRNP	KL
LMNB1	FANCI
EGR1	CSF2
ADH1B	AKR1B15
ZNF469	PRSS56
MMP7	KLK15
LBX1	ANGPT1
GDPD5	GPX3
SLC2A5	PAH
KIT	ANGPT1
NTN1	EN1
AADACL3	ABCB5
LINGO1	CDH22
RBPMS	RBM24
MOGAT2	CYP1A1
AKAP6	RGS4
SETBP1	DNMT1
COL3A1	IGFBP3
KRT6C	ACTA2
KCNQ4	KCNK3
TUBB2A	DNAH17
NKX6-1	PAX3
PTGS1	PLA2G2F
SYNGR1	NOVA1
CACNG4	NMUR1
ABHD11	ADTRP
ALDH1A2	ADAD2
ALX3	POU3F1
ANGPTL1	SBSN
TERT	SOX1
DLGAP5	TCP11L2
PLA2G5	CYP4F8
LONRF2	SLIT2
RXRG	LHX2
RIPK2	CSF2
PDE2A	RGS4
CDKN3	CDC20
BIRC5	MSX1
KLF10	SOCS3
CCL11	CCR10
FGF2	NEFL
DNER	LONRF2
SYNDIG1L	LY6H
DCLK1	LIN28A
HOXC13	FOXF1
LMNB1	AKAP6
CACNA1E	GUCA1A
CHGA	CARTPT
COL1A1	INHA
HAPLN2	FNDC5
WFIKKN2	RBP4
EMP1	HMGA2
HSPB1	NEFL
GEN1	SMC1B
SLMAP	NOVA1
EHD3	FRMPD2
UPK3A	KRTDAP
SOX17	FOXD1
FKBP10	AADACL3
ADHFE1	CD36
RHO	GAST
PCK1	CD36
HAPLN2	BHLHA9
F2R	LGR6
FGF19	TPRG1
SETBP1	HOXA9
CALD1	IGFBP3
IMPG2	RHO
EPM2A	DUSP5
CEP72	TUBB2A
F2R	CAV1
SULF1	HAND2
CBX2	ZBTB16
WNT11	LGR6
RHO	SYPL2
MSX2	KIT
FGF2	LHX3
ZBTB16	MKI67
CCL2	LPAR3
CPXM2	AOC3
NCAPH	SKA3
KRT14	LHX2
WNT11	ABCA4
CAP2	SLIT3
MAF	RIPK4
FGF2	PAX3
KRT78	COL5A1
CEP55	STMN1
ETV4	ID1
RASD2	LYNX1
FOXL1	ZIC2
MYBL2	CHTF18
GEN1	FXYD1
RHOB	PRICKLE2
COL1A1	MMP7
ALDH3A2	AKR1C1
KRT73	DSP
HAND2	PAX3
TRIP13	NCAPH
CCL2	PLAU
KCND3	WSCD2
MYBL2	LGR6
TRIP13	SLC12A7
ATP2B4	ADCY10
MMP7	GAST
DHRS2	EPHX1
TNS4	BLK
COL12A1	ADAMTS14
DCLK1	JPH4
GUCA2B	NPPB
PTGS1	GFRA2
MELK	LONRF2
TSC22D3	NR4A1
PIM1	SOCS2
MMP7	AGTR1
MYOZ2	PAX7
ROR2	STMN1
C1QTNF6	PAMR1
BARX1	DMBX1
JPH4	SPARCL1
ALX3	MRO
STMN4	CACNG7
HAND2	CXCL12
ACTC1	HSPA2
ANO3	WSCD2
PPEF1	PIM1
BMP6	INHBB
LHX2	ID4
NME5	CALML3
EMP1	TMEM63A
NME5	PIM1
KRTDAP	C10orf99
COL5A3	ACTA2
TIMP1	CXCL14
COL1A1	CCL7
MYBL2	ATF3
KIF11	LRP8
TUBB2A	GAP43
ANO3	SLC6A1
DPYS	CHST15
SOCS3	EDN2
FOS	HMGA2
FGF2	S1PR5
CBX7	HSPA2
MASP1	CLU
MYBL2	SSBP2
PLIN4	ACSL6
SOX1	SP8
ADAMTS2	MMP9
PLAU	VLDLR
PLIN4	HSPB7
KCNMA1	GEM
NCAPD2	MTFR2
CREB3L3	TACSTD2
ACTA2	CES5A
LIPG	DAPP1
MYOC	NXPE4
TRIP13	RBM24
ABCB5	SFTPB
FKBP10	LRRC15
MUC5B	NEFL
MUC5B	LYPD8
TREM1	ANGPT1
CRTAC1	CPE
FBLN1	SLIT3
SMPD3	ANXA8
LAMC2	COL5A3
CRISPLD2	FOXF1
LYPD3	CD177
SCEL	SLC28A3
FNDC5	PLIN5
ADAMTS15	FBLN1
FOXL1	POU3F1
CNNM1	RBM24
LMNB1	BMP6
ABHD11	RDH8
LTF	CELA3B
SPARCL1	GDF10
UBE2QL1	MAPK4
CXCL12	IGF2
KRT72	CRABP2
ASB4	RCC2
DLGAP5	MCM3
HSPB7	RYR2
ADAMTSL4	ZNF469
HLF	SCN8A
DCLK1	CSRP1
CENPA	SMC1B
PITPNM3	PROM1
LINGO1	ENHO
SLC12A7	ATP4B
DRAXIN	SLIT2
ANK2	TENM2
TUBAL3	GUCA1A
TBX4	DMRT1
RIPK4	SMC1B
FGF2	CDKN3
DCN	FGF3
C9orf50	SLIT2
CACNG4	KCNMA1
GUCA2B	FGFBP1
COL9A3	COL5A2
LY6D	UBD
SKA1	SLC5A12
ALDH1A2	AOC3
TERT	CYP1A1
NCAPH	AUNIP
CAD	MCM3
SORBS2	PAMR1
WNT4	LHX2
C1orf116	HSD17B6
KIT	PROM1
MCM2	KNTC1
MKI67	TIGD1
AQP7	PLIN5
RXRG	CNTFR
RASD2	PRKCG
SPARCL1	CDH22
CARTPT	TRH
FGF2	CXCR2
ADAMTSL4	FBN3
CCL11	CXCR2
FILIP1	CSRP1
SCEL	CDHR3
ADH1B	CLCA4
FOS	ADRB3
MELK	ARL4D
CDC20	SAPCD2
PROM1	KRT4
CYP1A1	EPHX1
MELK	PRDM13
FGFR4	DDR2
SLC9A3	CCK
ASTL	ADAM33
FOS	ACTA2
ALDH1A2	PTGS1
CACNG4	DNER
EMP1	OSBPL3
QSOX2	NEK2
DLGAP5	SCIN
GPR62	GPR135
PROM1	ANGPT1
MCM2	MAPK4
SGCA	PTPRU
ALDH1A2	RXRG
CCKAR	GRPR
ROR2	DAAM2
FOXF2	PKDCC
MSLN	KLK15
BIRC5	ATF3
COL1A1	SPARCL1
DNAH5	GALNT15
TOPBP1	BAG2
ALDH1A2	RIBC2
LRP8	TFRC
PPP2R3A	LHX3
HOXC8	FOXD2
FABP6	EPHX2
HTR4	AGTR1
FGF2	PRKDC
SIX3	EN1
DPP6	GALNTL5
SLMAP	ANKRD1
FGFR4	CDHR1
HSPB1	MYL4
RIPK4	NEURL3
SOST	WNT11
CACNG4	LHX2
GALNTL5	ADCYAP1R1
TNS4	FAT2
MASP1	DNMT1
WNT4	FOXD2
NKX6-1	DRGX
TMEM82	SLC28A1
KRT14	LY6D
FGFR4	FOXC1
GCM1	SLC1A5
PRKAR2B	RYR2
OAT	AKR1B15
SORBS1	FXYD6
SLC12A7	SLC2A12
PAX7	CEBPD
SP8	HOXC11
DPYS	GNMT
COL5A3	CLMP
TMEM92	ZFP42
FGF2	GREM2
SST	TRPC4
MYEF2	HSPA2
PRKCG	AKAP6
RBPMS2	SLC26A3
GBP5	DAPP1
WNT11	THBS2
DCLK1	FBLN1
ACSM6	SORBS1
SLC12A7	SCN8A
BTG2	PROM1
[truncated: 25,407 more rows]
