# Supplementary material for: Potential mechanisms and prognostic model of eRNAs-regulated genes in stomach adenocarcinoma
Source: Sci Rep. 2022 Oct 3;12:16545. doi: 10.1038/s41598-022-20824-1 (PMC9529949; doi:10.1038/s41598-022-20824-1)
Supplement: Supplementary file 7 — Supplementary Information 7. [file 41598_2022_20824_MOESM7_ESM.xlsx]

## Sheet: diff
gene	baseMean	log2FoldChange	lfcSE	stat	pvalue	padj
APOA2	266.558	4.79714	0.322288	14.8846	4.14789e-50	2.06366e-45
VTN	752.885	3.34944	0.230999	14.4998	1.21466e-47	3.02158e-43
TF	305.479	3.38171	0.246117	13.7403	5.82588e-43	9.66164e-39
FABP4	435.281	3.08489	0.230543	13.381	7.8101e-41	9.7142e-37
TRARG1	36.1203	3.45645	0.277629	12.4499	1.40085e-35	1.39391e-31
APOA1	1675.2	3.58557	0.297599	12.0483	1.97904e-33	1.64102e-29
COL2A1	196.88	3.61854	0.305753	11.8348	2.57877e-32	1.83284e-28
F2	71.5187	2.95427	0.25632	11.5257	9.78691e-31	6.08648e-27
RTL1	24.5637	3.20815	0.280101	11.4535	2.25734e-30	1.24786e-26
GPX3	4378.19	1.46256	0.133733	10.9364	7.7174e-28	3.83956e-24
THPO	53.7579	2.23768	0.205002	10.9154	9.7297e-28	4.40066e-24
AFP	62.2336	3.52274	0.326248	10.7977	3.52806e-27	1.46273e-23
LBP	110.203	2.60579	0.242929	10.7266	7.63873e-27	2.71459e-23
PRG4	201.225	1.97792	0.184392	10.7267	7.62624e-27	2.71459e-23
CLDN6	535.72	3.5159	0.330266	10.6457	1.82702e-26	6.05987e-23
SLC13A5	107.296	2.43863	0.231068	10.5537	4.8814e-26	1.51787e-22
ADIPOQ	71.7375	3.83759	0.364873	10.5176	7.16882e-26	2.09802e-22
NEFH	100.562	1.70097	0.162167	10.489	9.70415e-26	2.68223e-22
AHSG	40.1369	3.2809	0.315695	10.3926	2.67837e-25	7.01338e-22
TDRD9	120.053	2.15707	0.21074	10.2357	1.37195e-24	3.41285e-21
CASQ2	460.632	2.45801	0.242324	10.1435	3.54309e-24	8.39408e-21
KCNA5	99.5798	1.8412	0.183114	10.055	8.73558e-24	1.97551e-20
GALNT15	333.251	1.52444	0.153666	9.92049	3.3908e-23	7.33475e-20
PLIN1	120.026	2.08101	0.21009	9.9053	3.94776e-23	8.1837e-20
LGALS12	33.2397	1.91106	0.193908	9.85546	6.49166e-23	1.29189e-19
AP001476.1	11.7375	2.29516	0.233292	9.83814	7.71231e-23	1.47578e-19
GFAP	26.5521	1.6372	0.167087	9.7985	1.14272e-22	2.03045e-19
SNAP25-AS1	19.5172	2.18775	0.223249	9.7996	1.13031e-22	2.03045e-19
CECR2	88.8762	1.81249	0.187284	9.6778	3.74702e-22	6.42834e-19
ITGA5	10054.4	1.07117	0.111519	9.6053	7.5939e-22	1.25937e-18
SHISAL1	603.832	1.87906	0.196744	9.55077	1.28732e-21	2.06603e-18
NPTX1	445.757	2.43407	0.256319	9.49625	2.17579e-21	3.38281e-18
TRIM71	89.7542	2.84698	0.300152	9.48514	2.42057e-21	3.64934e-18
ALB	413.775	3.25669	0.343682	9.47589	2.64494e-21	3.87033e-18
ADGRD1-AS1	15.9808	2.9202	0.308687	9.46006	3.07758e-21	4.37474e-18
ACTN2	134.28	2.2643	0.239584	9.45097	3.35716e-21	4.6396e-18
SLC22A17	730.15	1.2957	0.137303	9.43686	3.84127e-21	5.16515e-18
SPSB4	23.8059	1.41076	0.1496	9.43026	4.09078e-21	5.35591e-18
CRLF1	252.018	1.68539	0.178782	9.42704	4.21812e-21	5.38102e-18
AP000892.4	743.978	1.66939	0.177724	9.39314	5.82368e-21	7.24349e-18
DNAJB5	1256.16	1.46755	0.156944	9.35084	8.6957e-21	1.03295e-17
HAS1	85.0561	1.92822	0.206215	9.35054	8.72005e-21	1.03295e-17
NPR1	538.217	1.09419	0.117186	9.3372	9.89171e-21	1.14449e-17
ABCG4	29.3382	1.06204	0.114066	9.31076	1.26916e-20	1.34347e-17
APOB	2142.31	2.94472	0.316073	9.3166	1.2013e-20	1.34347e-17
CCN5	132.178	1.85025	0.198644	9.31443	1.22609e-20	1.34347e-17
ZSCAN1	10.263	1.79693	0.192959	9.31251	1.2485e-20	1.34347e-17
C8orf88	105.861	1.80897	0.194997	9.27692	1.74446e-20	1.7358e-17
CD300LG	20.1431	2.03466	0.219278	9.2789	1.71245e-20	1.7358e-17
DPYSL5	67.2236	2.37241	0.255896	9.271	1.84405e-20	1.76433e-17
FLNC	17833.8	2.15862	0.232826	9.27139	1.83743e-20	1.76433e-17
MAB21L2	81.8215	2.11671	0.228651	9.25739	2.09489e-20	1.93009e-17
TRO	233.633	1.0453	0.112903	9.25837	2.07568e-20	1.93009e-17
JAM3	1884.82	1.07408	0.116515	9.21838	3.01617e-20	2.72838e-17
PHF24	58.3169	1.78777	0.194833	9.17586	4.47972e-20	3.97991e-17
AOX1	404.206	1.64133	0.179476	9.14514	5.95531e-20	5.19804e-17
BAALC	59.6578	1.28426	0.14046	9.14322	6.06225e-20	5.20015e-17
MYLK	26480.5	1.76471	0.193777	9.10688	8.47827e-20	7.14934e-17
AC078925.4	17.882	2.85014	0.313363	9.09533	9.43003e-20	7.81938e-17
CIDEA	17.7944	2.74979	0.302551	9.0887	1.00232e-19	8.17496e-17
BPIFB2	47.1855	3.66192	0.403173	9.08273	1.05886e-19	8.49684e-17
APOA4	611.339	3.61478	0.39814	9.07915	1.09426e-19	8.64155e-17
C11orf96	4460.99	1.18506	0.130834	9.05771	1.33215e-19	1.03558e-16
RND2	126.537	1.57083	0.173858	9.03509	1.63874e-19	1.23531e-16
TPM2	18982	1.53626	0.170009	9.03636	1.61971e-19	1.23531e-16
BCHE	169.708	1.92873	0.213596	9.02981	1.71965e-19	1.27695e-16
FILIP1	1043.26	1.45439	0.161316	9.01579	1.95459e-19	1.43007e-16
ATP1A2	692.291	2.2372	0.249272	8.97494	2.83518e-19	1.9867e-16
PCDHB5	212.913	1.66308	0.185272	8.97642	2.79723e-19	1.9867e-16
THBS1	29663	1.15443	0.128963	8.95169	3.50087e-19	2.4191e-16
CHRD	526.422	1.07775	0.120439	8.94855	3.6018e-19	2.45475e-16
MXRA8	7582.58	1.15118	0.128976	8.92558	4.43377e-19	2.94119e-16
P4HA3	244.483	1.06923	0.119783	8.92643	4.39993e-19	2.94119e-16
CNN1	19889.4	2.25186	0.252847	8.90601	5.29025e-19	3.46317e-16
CCDC136	440.572	1.6083	0.180984	8.88643	6.31063e-19	4.07749e-16
DGKI	158.2	1.21342	0.137285	8.83871	9.68271e-19	6.17608e-16
CPE	2015.82	1.31778	0.1492	8.83232	1.02523e-18	6.45663e-16
DLK1	13.0929	2.23347	0.25307	8.8255	1.08976e-18	6.77723e-16
MEDAG	648.105	1.35119	0.153209	8.81926	1.15224e-18	7.07729e-16
CASQ1	41.8136	1.84858	0.209676	8.81637	1.18228e-18	7.17325e-16
CALD1	42181.8	1.28636	0.146189	8.79929	1.37689e-18	8.15515e-16
MROH5	12.3732	2.10291	0.239525	8.77949	1.6422e-18	9.61208e-16
ANGPTL2	5717.79	1.07607	0.122956	8.75167	2.10215e-18	1.21612e-15
TSHZ3	934.528	1.0999	0.125847	8.73996	2.33188e-18	1.33351e-15
JPH4	46.0168	1.15814	0.132556	8.73703	2.39328e-18	1.35307e-15
CD36	1141.55	1.26786	0.145223	8.73041	2.53762e-18	1.40279e-15
ZNF667	88.2831	1.25858	0.144241	8.72559	2.64802e-18	1.44774e-15
LDB3	671.095	1.96875	0.225936	8.71376	2.93969e-18	1.58974e-15
PEG10	2274.96	2.0124	0.231029	8.7106	3.02279e-18	1.6171e-15
RYR3	214.954	1.43431	0.164694	8.70891	3.06822e-18	1.62394e-15
POPDC2	421.802	1.56308	0.179677	8.6994	3.33647e-18	1.74733e-15
FBLN5	3268.67	1.08134	0.124425	8.69066	3.60355e-18	1.84007e-15
MLNR	30.5232	2.30049	0.264729	8.69	3.62451e-18	1.84007e-15
PDE2A	610.531	1.1201	0.129142	8.6734	4.19388e-18	2.06588e-15
AGT	3726.54	1.47442	0.170412	8.65208	5.05686e-18	2.46656e-15
PAPPA2	77.4623	1.80652	0.209155	8.63726	5.75795e-18	2.78126e-15
SNORC	690.018	-1.42046	0.164629	-8.62825	6.22968e-18	2.98018e-15
ADAMTS16	134.548	1.4962	0.173457	8.6258	6.36454e-18	3.0157e-15
SYT3	45.9434	1.67599	0.194509	8.61653	6.90161e-18	3.23933e-15
PTH1R	63.7403	1.21832	0.141558	8.60649	7.53342e-18	3.4704e-15
SALL2	409.464	1.39399	0.162125	8.59828	8.09207e-18	3.69355e-15
PLIN4	1871.76	2.12017	0.246903	8.58705	8.92272e-18	3.9636e-15
APBB1	980.457	1.05509	0.122968	8.5802	9.47047e-18	4.13311e-15
ROR2	1217.68	1.33579	0.155838	8.57164	1.02018e-17	4.41357e-15
KLHL30	68.5872	1.24504	0.145572	8.55274	1.20201e-17	5.0254e-15
NSG2	32.0276	1.93832	0.226857	8.54422	1.29402e-17	5.365e-15
PHLDB2	2086.53	1.1619	0.136245	8.52803	1.48861e-17	6.12077e-15
TAF7L	23.4629	1.73511	0.203578	8.52309	1.5535e-17	6.33521e-15
AL365209.1	8.49839	1.64544	0.193123	8.52017	1.59322e-17	6.44438e-15
ADAMTS1	3463.51	1.06308	0.124974	8.50646	1.79324e-17	7.11077e-15
AOC3	3930.96	1.42615	0.167701	8.50414	1.82943e-17	7.11077e-15
KIRREL3	42.093	1.34581	0.158237	8.50504	1.81529e-17	7.11077e-15
SYNM	12682.1	2.15481	0.253383	8.50415	1.82928e-17	7.11077e-15
SYNPO2	24234	2.07726	0.2442	8.5064	1.7942e-17	7.11077e-15
MAP6	354.633	1.35147	0.158963	8.50174	1.86764e-17	7.20302e-15
MYL3	13.8745	1.58039	0.186094	8.49243	2.02369e-17	7.68571e-15
IGFBP6	1185.24	1.11893	0.131783	8.49065	2.05486e-17	7.68673e-15
SRRM4	11.5277	1.87325	0.220681	8.4885	2.09312e-17	7.77142e-15
RASSF8	1202.97	1.19022	0.140446	8.47456	2.35964e-17	8.5691e-15
CSPG4P13	27.4652	1.07982	0.127458	8.47191	2.41412e-17	8.6408e-15
EFEMP1	4875.66	1.2983	0.153246	8.47201	2.4119e-17	8.6408e-15
MBNL1-AS1	538.255	1.46296	0.173047	8.45413	2.81182e-17	9.99239e-15
RETN	21.9901	1.85475	0.219474	8.45087	2.89148e-17	1.02026e-14
GREB1	391.656	1.22597	0.145116	8.44819	2.95859e-17	1.03659e-14
SYT9	20.1758	1.81518	0.21504	8.44114	3.14263e-17	1.09337e-14
CFL2	2596.5	1.20921	0.143735	8.41273	4.00563e-17	1.38395e-14
PLPP7	146.946	1.08593	0.12915	8.40832	4.15916e-17	1.42708e-14
FAM228A	14.0646	1.52046	0.181197	8.39125	4.81007e-17	1.63911e-14
PRKD1	318.801	1.02463	0.122164	8.38738	4.97093e-17	1.67703e-14
KCNB1	261.477	2.02251	0.241305	8.38155	5.22364e-17	1.73794e-14
LYVE1	328.932	1.25715	0.149997	8.38118	5.23982e-17	1.73794e-14
FAM110B	361.72	1.19588	0.143177	8.35246	6.68566e-17	2.20282e-14
PPP1R14A	1044.38	1.38743	0.16649	8.33341	7.85441e-17	2.55407e-14
SYPL2	138.481	1.31737	0.158168	8.32893	8.15786e-17	2.6254e-14
ZNF98	17.5525	2.06839	0.248347	8.32862	8.17931e-17	2.6254e-14
VGLL3	1007.49	1.22431	0.14705	8.32579	8.37654e-17	2.67147e-14
INSYN1	176.79	1.35291	0.162642	8.31836	8.9189e-17	2.82633e-14
RASSF8-AS1	192.598	1.18845	0.143168	8.30108	1.03171e-16	3.2487e-14
ELOVL2	99.6462	1.31715	0.158737	8.29772	1.06132e-16	3.32092e-14
HPD	55.7383	1.1825	0.142543	8.29579	1.0787e-16	3.33338e-14
TMEM59L	78.498	1.5734	0.189659	8.29591	1.07756e-16	3.33338e-14
NDN	1009.11	1.06318	0.128337	8.28429	1.18814e-16	3.64892e-14
CCDC8	441.763	1.35928	0.164206	8.2779	1.25366e-16	3.8265e-14
SCUBE2	377.436	1.31006	0.158445	8.26825	1.35945e-16	4.09911e-14
STON1	1109.45	1.26987	0.15379	8.25718	1.49157e-16	4.44363e-14
AXIN2	2555.19	-1.54428	0.18711	-8.25334	1.54033e-16	4.53459e-14
VIP	275.462	2.34783	0.284562	8.25068	1.57498e-16	4.60931e-14
SLC5A7	31.1595	2.2574	0.273682	8.24823	1.60753e-16	4.67706e-14
KCNE4	658.151	1.10801	0.134384	8.24505	1.65093e-16	4.77541e-14
ADAMTS9-AS1	48.6696	1.27365	0.154778	8.2289	1.88944e-16	5.37164e-14
KCNK3	490.088	1.7161	0.209147	8.20526	2.30091e-16	6.43117e-14
ELOVL4	99.4258	1.12235	0.136802	8.2042	2.3214e-16	6.45219e-14
SLC7A10	63.0997	2.5617	0.313015	8.18395	2.74689e-16	7.46794e-14
ZNF667-AS1	304.551	1.15144	0.140727	8.18211	2.78915e-16	7.54163e-14
TNS1	27590	1.36848	0.167954	8.14795	3.70147e-16	9.6924e-14
ZCCHC24	2844.63	1.11835	0.137272	8.147	3.73079e-16	9.71803e-14
MYH11	133233	2.13438	0.262193	8.14049	3.93671e-16	1.0201e-13
GHR	305.881	1.27733	0.157269	8.12194	4.58808e-16	1.17059e-13
CRTAC1	98.2415	1.78354	0.219683	8.1187	4.71185e-16	1.19604e-13
CLEC3A	10.4785	2.3722	0.292388	8.11321	4.93011e-16	1.2388e-13
POMC	65.5072	1.27182	0.156844	8.10883	5.11115e-16	1.27784e-13
NKAIN4	63.0248	1.60955	0.198747	8.09849	5.56469e-16	1.37738e-13
EMILIN3	70.792	1.32407	0.163598	8.09341	5.80166e-16	1.41492e-13
FHL5	149.772	1.01468	0.125354	8.09455	5.7475e-16	1.41492e-13
SLC7A14	32.1303	1.99462	0.246435	8.09389	5.7791e-16	1.41492e-13
FAT3	231.703	1.74693	0.21651	8.06857	7.11237e-16	1.72612e-13
HSPB7	2506.06	1.89931	0.235431	8.06737	7.18283e-16	1.73476e-13
CYTL1	77.9937	1.18206	0.146551	8.06588	7.27077e-16	1.74751e-13
SLC51B	112.973	1.40519	0.174247	8.06437	7.36163e-16	1.76084e-13
GCG	39.8081	3.40624	0.422432	8.0634	7.4201e-16	1.76634e-13
NOC2LP1	58.2852	1.29276	0.160368	8.06122	7.5539e-16	1.78963e-13
ITIH3	92.0495	1.28836	0.159848	8.05987	7.63758e-16	1.80088e-13
ZBTB16	366.141	1.65345	0.205287	8.05433	7.99168e-16	1.86668e-13
FBN1	10353.5	1.02449	0.127275	8.0494	8.3201e-16	1.92886e-13
IQSEC3	153.027	1.18259	0.14692	8.04917	8.33544e-16	1.92886e-13
MPDZ	1163.11	1.07382	0.133567	8.03956	9.01623e-16	2.05769e-13
LRCH2	219.204	1.01403	0.126139	8.03897	9.05934e-16	2.05808e-13
PDE1B	313.639	1.09429	0.136157	8.03696	9.20965e-16	2.08272e-13
ACTG2	59771.2	2.13425	0.265735	8.0315	9.62874e-16	2.159e-13
CAP2	910.249	1.20291	0.149779	8.0312	9.65222e-16	2.159e-13
AC016582.3	22.1295	1.49063	0.185678	8.02802	9.9062e-16	2.20024e-13
PDK4	5328.52	1.45212	0.180944	8.02523	1.01337e-15	2.24076e-13
ABCC9	1386.36	1.29312	0.161248	8.01941	1.06251e-15	2.33459e-13
TNFAIP8L3	213.605	1.1469	0.143021	8.0191	1.06519e-15	2.33459e-13
VWA5B1	95.5466	2.22923	0.278045	8.0175	1.07921e-15	2.35496e-13
CGB5	23.2269	2.7773	0.346896	8.00615	1.18351e-15	2.54901e-13
SLITRK4	59.4146	1.38285	0.172822	8.0016	1.22813e-15	2.62241e-13
FERMT2	4123.54	1.11376	0.139272	7.99701	1.27478e-15	2.71038e-13
ADORA2A-AS1	50.245	1.61272	0.202147	7.97798	1.48746e-15	3.14912e-13
ADGRD1	672.484	1.33816	0.167769	7.97618	1.50926e-15	3.18172e-13
RADIL	106.982	1.21957	0.152922	7.9751	1.52253e-15	3.1845e-13
SORCS2	380.155	1.16105	0.145696	7.96901	1.59947e-15	3.30194e-13
RXRG	22.7863	1.58076	0.198497	7.96368	1.66999e-15	3.40513e-13
C1QL1	145.913	1.195	0.150125	7.96	1.72037e-15	3.49354e-13
EBF2	157.051	1.2455	0.157008	7.9327	2.14424e-15	4.31904e-13
PCDHB17P	12.2075	1.91724	0.241741	7.93096	2.17452e-15	4.36237e-13
DACT3	1099.39	1.39473	0.176	7.92461	2.28866e-15	4.57291e-13
APCDD1L	105.027	1.30362	0.164535	7.92307	2.31712e-15	4.61125e-13
CLDN19	37.6338	1.94092	0.245324	7.91166	2.53975e-15	5.01418e-13
DAAM2	1658.45	1.14202	0.14438	7.90984	2.57722e-15	5.06807e-13
ACSS3	298.72	1.21783	0.154185	7.89849	2.82305e-15	5.49713e-13
ART5	34.7601	1.52831	0.193541	7.89654	2.86746e-15	5.49713e-13
EMX2OS	27.3185	1.60432	0.203173	7.89631	2.87276e-15	5.49713e-13
HP	81.5938	1.89892	0.240452	7.89731	2.84979e-15	5.49713e-13
KLHL38	41.3213	1.31827	0.166947	7.89634	2.87205e-15	5.49713e-13
TMEM74	16.2122	1.34272	0.170118	7.89289	2.95279e-15	5.62863e-13
AP004782.1	4.80986	2.1917	0.277881	7.88717	3.09125e-15	5.82561e-13
CAV1	6322.32	1.13232	0.143574	7.88667	3.10356e-15	5.82672e-13
GPR78	32.6241	1.38815	0.176204	7.8781	3.32398e-15	6.2171e-13
MRGPRF	1834.14	1.46097	0.18549	7.87627	3.37293e-15	6.28501e-13
SERPINF1	5939.87	1.05365	0.133836	7.87273	3.46983e-15	6.44146e-13
SLC2A4	562.836	1.59302	0.202362	7.87216	3.48567e-15	6.44681e-13
APOC3	123.284	2.80929	0.356904	7.87125	3.51104e-15	6.46969e-13
AC036108.3	106.633	1.54764	0.196676	7.86896	3.57608e-15	6.56522e-13
FXYD6	1260.72	1.17434	0.149455	7.85747	3.91956e-15	7.16933e-13
TACR2	1309.35	2.00125	0.254818	7.85365	4.04097e-15	7.36433e-13
APOH	88.7703	2.07281	0.264698	7.83086	4.84532e-15	8.6403e-13
DDR2	4098.7	1.13751	0.145254	7.83117	4.83347e-15	8.6403e-13
DGKK	5.81525	2.12448	0.271718	7.81871	5.33691e-15	9.41568e-13
ANKRD26P1	11.2526	2.27592	0.291177	7.81629	5.44033e-15	9.56421e-13
PHOX2A	11.5584	2.11957	0.271565	7.80504	5.94831e-15	1.03839e-12
AC074135.1	20.6189	1.62095	0.207794	7.80076	6.15354e-15	1.07046e-12
SERPINE1	7716.57	1.20773	0.15498	7.79285	6.55161e-15	1.12012e-12
PHYHIP	148.594	1.07162	0.13766	7.78452	6.99762e-15	1.18015e-12
MASP1	152.211	1.35119	0.173692	7.77926	7.29504e-15	1.22616e-12
NEFL	63.6966	2.01033	0.258687	7.77129	7.76926e-15	1.29276e-12
RNF144A-AS1	65.5092	1.05269	0.135452	7.77167	7.74555e-15	1.29276e-12
AMPH	178.131	1.00592	0.129492	7.76819	7.96137e-15	1.31593e-12
MYL9	39665.5	1.48621	0.191485	7.76151	8.3923e-15	1.38256e-12
STAC2	20.6568	1.39541	0.179803	7.76077	8.44142e-15	1.38606e-12
PPP1R3G	145.537	1.05856	0.136438	7.75855	8.59033e-15	1.40588e-12
LRRC4B	251.115	1.02311	0.131998	7.75091	9.12331e-15	1.48821e-12
SLC17A7	73.888	1.23431	0.159335	7.74664	9.4353e-15	1.53407e-12
SHISA7	15.3473	1.57765	0.203759	7.7427	9.7329e-15	1.5773e-12
PI15	662.991	1.49222	0.192775	7.74073	9.88484e-15	1.59672e-12
MAP1B	5540.08	1.13164	0.146204	7.74011	9.93325e-15	1.59935e-12
BAGE2	19.4539	2.62683	0.339623	7.73454	1.03774e-14	1.66011e-12
C14orf180	9.28119	2.71763	0.351629	7.7287	1.08648e-14	1.70401e-12
TAGLN	31915.5	1.47059	0.190466	7.72101	1.15407e-14	1.7887e-12
TGFB1I1	4428.08	1.00292	0.129969	7.71663	1.1945e-14	1.84562e-12
SCN5A	90.398	1.42381	0.184587	7.71351	1.22402e-14	1.87956e-12
ADCYAP1R1	68.6743	1.68678	0.218752	7.71093	1.24907e-14	1.91212e-12
NGF	30.9648	1.22336	0.158731	7.70714	1.28669e-14	1.96366e-12
PALM	1282	1.12572	0.146147	7.70261	1.33317e-14	2.0271e-12
UCHL1	679.374	1.40902	0.182935	7.7023	1.33641e-14	2.0271e-12
AF001548.1	47.9618	1.81177	0.235256	7.70127	1.34722e-14	2.03729e-12
WSCD1	236.341	1.11752	0.145153	7.69889	1.37251e-14	2.06924e-12
NPPB	3.50981	2.64728	0.34388	7.69827	1.37917e-14	2.073e-12
ARHGEF25	720.906	1.15918	0.150712	7.69136	1.45581e-14	2.18161e-12
NRXN3	970.327	1.58355	0.205997	7.68725	1.5033e-14	2.23928e-12
ELN	5627.87	1.17353	0.152794	7.68048	1.58495e-14	2.35387e-12
PRL	7.34247	1.77781	0.231542	7.67813	1.61426e-14	2.38317e-12
FBXO32	5706.05	1.09505	0.142645	7.67677	1.6315e-14	2.40118e-12
TMTC1	1561.39	1.08065	0.140775	7.67641	1.63612e-14	2.40118e-12
TUBB4A	146.532	1.57889	0.205834	7.67072	1.71032e-14	2.5027e-12
ITIH1	30.1024	1.8609	0.242621	7.66998	1.72018e-14	2.50975e-12
ANKRD33	18.7675	2.11608	0.275943	7.66853	1.73972e-14	2.51613e-12
RGS4	540.497	1.22703	0.159995	7.66917	1.73111e-14	2.51613e-12
LINC00702	298.094	1.61147	0.210609	7.65146	1.98709e-14	2.85728e-12
MMP2	23750	1.02767	0.134376	7.64772	2.04575e-14	2.93315e-12
TWIST2	279.503	1.18938	0.155534	7.64707	2.05605e-14	2.93944e-12
CSPG4	4323.07	1.08008	0.141388	7.63911	2.18734e-14	3.10041e-12
CSRP1	27762.4	1.10223	0.14444	7.63101	2.32916e-14	3.29206e-12
CRYGN	11.3155	1.13115	0.148425	7.621	2.51714e-14	3.52769e-12
ACTA2	29452.7	1.26097	0.165502	7.61906	2.5554e-14	3.56123e-12
MIR1-1HG-AS1	68.0841	1.88897	0.247923	7.61918	2.55296e-14	3.56123e-12
ITGA9	1966.61	1.05888	0.139006	7.61747	2.58693e-14	3.59511e-12
NACAD	269.683	1.1549	0.151647	7.61573	2.62196e-14	3.63364e-12
FLNA	146964	1.25384	0.164662	7.61462	2.64474e-14	3.65503e-12
PIANP	87.8858	1.20767	0.158722	7.60874	2.76778e-14	3.81448e-12
FOXF1	2283.32	1.02013	0.134084	7.60818	2.77982e-14	3.82049e-12
APCDD1L-DT	23.2824	1.36724	0.179815	7.60358	2.88058e-14	3.93721e-12
HSPB8	2567.69	1.51579	0.199432	7.60051	2.94959e-14	4.02049e-12
FBXL22	341.585	1.23531	0.162544	7.59989	2.96388e-14	4.02894e-12
TFAP2A-AS1	60.8757	-1.02715	0.135171	-7.5989	2.98664e-14	4.0488e-12
SCN4A	35.0723	1.30381	0.171603	7.59783	3.01126e-14	4.07109e-12
PTGER3	588.326	1.24332	0.163714	7.59448	3.09038e-14	4.15547e-12
HSPB6	10362.2	1.9199	0.252863	7.59266	3.13406e-14	4.20285e-12
DPYS	13.9126	1.72645	0.227434	7.59096	3.17535e-14	4.23538e-12
GLP2R	144.757	1.4348	0.18915	7.58552	3.31153e-14	4.39348e-12
FAM9C	9.05925	1.90248	0.251083	7.57708	3.53413e-14	4.65159e-12
FNDC5	136.782	1.28081	0.169037	7.57709	3.5338e-14	4.65159e-12
CACNA1H	3968.88	1.22844	0.162174	7.57479	3.59713e-14	4.72202e-12
NUDT10	34.0817	1.42244	0.18796	7.5678	3.79595e-14	4.96989e-12
LAMA2	1704.39	1.05866	0.139932	7.56556	3.86203e-14	5.04315e-12
DIO1	30.2123	1.31101	0.173331	7.56365	3.91922e-14	5.05206e-12
PNMA8A	235.362	1.39772	0.184792	7.56377	3.91556e-14	5.05206e-12
RBPMS2	1293.23	1.52129	0.201132	7.56363	3.91963e-14	5.05206e-12
RTL5	360.886	1.03716	0.137101	7.56495	3.88024e-14	5.05206e-12
SERPINE2	2759.74	1.02074	0.134965	7.56302	3.9381e-14	5.06275e-12
CST2	294.182	1.54605	0.204571	7.55753	4.1081e-14	5.25414e-12
PCDH9	313.669	1.50602	0.199268	7.55775	4.10086e-14	5.25414e-12
C14orf132	1229.52	1.21814	0.16122	7.55572	4.16545e-14	5.31384e-12
LGI4	245.673	1.01254	0.134048	7.55357	4.23483e-14	5.38852e-12
SLC35F1	90.5785	1.12931	0.149682	7.54468	4.53401e-14	5.73985e-12
LIMS2	2565.42	1.2125	0.160759	7.5423	4.61739e-14	5.82224e-12
PYGO1	498.319	1.0162	0.134742	7.54183	4.6342e-14	5.82224e-12
SPON1	5549.55	1.30951	0.173753	7.53663	4.82275e-14	6.02868e-12
LINC02714	9.40825	2.29679	0.304821	7.53489	4.8875e-14	6.09431e-12
FOLR3	13.9233	1.95292	0.259207	7.5342	4.91341e-14	6.1113e-12
PENK	109.117	2.08025	0.276136	7.53342	4.94287e-14	6.12552e-12
RCAN2	1682.47	1.09878	0.145857	7.53324	4.94947e-14	6.12552e-12
PAGE4	3.80453	2.84891	0.378197	7.53288	4.96323e-14	6.12731e-12
ZNF729	6.19421	2.24233	0.297716	7.5318	5.0047e-14	6.16322e-12
CPEB1	78.017	1.25544	0.166749	7.52895	5.11503e-14	6.28354e-12
EFNB3	134.132	1.19689	0.158996	7.52781	5.15979e-14	6.3229e-12
DCN	23175.6	1.01312	0.134692	7.52179	5.40302e-14	6.55636e-12
PTGIS	2991.12	1.46646	0.194976	7.52123	5.42625e-14	6.56853e-12
PRICKLE1	343.057	1.00221	0.133263	7.52056	5.45419e-14	6.58633e-12
CSDC2	182.035	1.14256	0.151951	7.5193	5.50694e-14	6.6179e-12
MAP1A	2361.48	1.03555	0.137749	7.51766	5.57651e-14	6.68536e-12
MAGEL2	49.3744	1.22185	0.162577	7.5155	5.66943e-14	6.78042e-12
TUB	276.835	1.19252	0.15877	7.51098	5.86848e-14	7.00165e-12
GCK	30.0775	1.2891	0.171728	7.5066	6.06844e-14	7.22289e-12
FAM43B	37.6119	1.27072	0.169297	7.50587	6.10228e-14	7.24583e-12
GPIHBP1	70.8186	1.21428	0.161817	7.50405	6.18745e-14	7.31207e-12
CSMD1	84.7099	1.97493	0.263279	7.50128	6.32e-14	7.43825e-12
IL31RA	47.2753	1.42955	0.190576	7.50119	6.32412e-14	7.43825e-12
BRDT	23.9269	1.80455	0.240778	7.49467	6.64674e-14	7.79926e-12
CLIP3	2039.84	1.08597	0.144939	7.49265	6.74969e-14	7.90142e-12
KLB	53.7254	1.11618	0.148997	7.4913	6.81961e-14	7.96454e-12
ITGA8	1337	1.28106	0.171017	7.49083	6.84391e-14	7.9742e-12
EFS	430.139	1.01759	0.136036	7.48029	7.41588e-14	8.54062e-12
NELL1	48.8594	1.65264	0.221124	7.47382	7.7899e-14	8.95064e-12
PYGM	264.815	1.42385	0.190563	7.47181	7.91008e-14	9.04694e-12
MAPK10	337.269	1.09177	0.146154	7.46998	8.02043e-14	9.13118e-12
PDLIM3	6304.22	1.25237	0.167695	7.46813	8.13417e-14	9.23953e-12
PNMA3	71.094	1.76548	0.236603	7.4618	8.53496e-14	9.62882e-12
DES	66254.2	2.20146	0.295308	7.4548	9.00023e-14	1.00914e-11
DLGAP2	17.6196	1.41297	0.18954	7.45472	9.0058e-14	1.00914e-11
AARD	56.5471	1.50853	0.202368	7.4544	9.02805e-14	1.00936e-11
C19orf84	33.023	1.46326	0.196427	7.44942	9.37545e-14	1.04585e-11
BHMT2	170.753	1.2258	0.16457	7.44851	9.43968e-14	1.05066e-11
PCDH10	141.203	1.9273	0.258829	7.44624	9.60371e-14	1.06653e-11
AC002480.1	13.7568	1.25	0.168064	7.43766	1.02487e-13	1.13562e-11
NGFR	810.855	1.72709	0.232313	7.43433	1.05103e-13	1.16201e-11
C1QL2	3.93674	2.28109	0.30704	7.42931	1.09164e-13	1.2008e-11
RIMS4	109.154	2.18246	0.293841	7.42735	1.10796e-13	1.21378e-11
MTUS2	49.7044	1.30636	0.175963	7.42404	1.13598e-13	1.23941e-11
KLHL30-AS1	5.68118	1.58569	0.213608	7.42337	1.14179e-13	1.24303e-11
GRIK3	111.095	1.66273	0.224007	7.42268	1.1477e-13	1.24673e-11
FABP3	541.167	1.04061	0.140225	7.42101	1.16228e-13	1.25436e-11
TMOD1	490.618	1.35284	0.182318	7.42021	1.16934e-13	1.25497e-11
VCX3A	8.30597	3.41547	0.4603	7.42009	1.17041e-13	1.25497e-11
SYCE1	5.14581	1.74833	0.235648	7.41925	1.17788e-13	1.26026e-11
ALAS2	15.6026	1.49894	0.202105	7.41665	1.2012e-13	1.2797e-11
CNKSR2	131.942	1.67402	0.225744	7.41556	1.21112e-13	1.28752e-11
EPHA7	582.425	1.79675	0.242463	7.41042	1.25902e-13	1.33558e-11
TCF23	54.9338	1.74364	0.235683	7.39822	1.38024e-13	1.45487e-11
HS6ST3	89.4089	1.77495	0.239982	7.39618	1.40153e-13	1.47418e-11
CORO2B	170.119	1.03388	0.139989	7.38541	1.51983e-13	1.59189e-11
TDRP	212.123	1.0096	0.136708	7.38511	1.52332e-13	1.59219e-11
POU3F3	35.4908	2.18546	0.296167	7.37916	1.59291e-13	1.65449e-11
TCEAL7	119.033	1.0423	0.141241	7.37958	1.58789e-13	1.65449e-11
PGM5-AS1	47.2933	2.10712	0.28573	7.37452	1.6494e-13	1.70605e-11
ZNF853	606.33	1.09042	0.147876	7.3739	1.65702e-13	1.71038e-11
GRIK5	300.645	1.39668	0.189564	7.36783	1.73424e-13	1.779e-11
ITIH5	2112.62	1.09115	0.148117	7.36685	1.74709e-13	1.7885e-11
SRPX	719.453	1.19907	0.162791	7.36569	1.76233e-13	1.8004e-11
PEG3	259.019	1.29224	0.175461	7.36482	1.77385e-13	1.80845e-11
SLIT3	2949.74	1.14625	0.155689	7.36242	1.80609e-13	1.83381e-11
DPP6	157.075	1.90997	0.259541	7.35904	1.85237e-13	1.86936e-11
TEPP	9.83576	1.41051	0.191658	7.35955	1.84529e-13	1.86936e-11
ZNF676	30.019	1.58442	0.2153	7.35915	1.85086e-13	1.86936e-11
KLHL41	35.2632	1.21298	0.164839	7.35858	1.85878e-13	1.87202e-11
CRYAB	1685.72	1.3081	0.177856	7.35485	1.91144e-13	1.9173e-11
PPP1R1A	259.828	1.72365	0.234501	7.35028	1.97796e-13	1.96129e-11
FGF10	202.332	1.56546	0.213024	7.34875	2.00074e-13	1.97894e-11
DPYSL3	12710.6	1.18063	0.16068	7.3477	2.01647e-13	1.99054e-11
PTPRO	474.735	-1.31368	0.178857	-7.34485	2.05992e-13	2.0254e-11
CATSPER1	41.4346	1.06396	0.144869	7.34427	2.0688e-13	2.02837e-11
NAP1L6P	10.2381	1.69811	0.23122	7.34413	2.07109e-13	2.02837e-11
SNCG	343.735	1.24214	0.169216	7.34057	2.12683e-13	2.07478e-11
TAC3	128.237	1.4732	0.200841	7.33517	2.21438e-13	2.15176e-11
CDH2	287.474	1.23305	0.168388	7.32266	2.43104e-13	2.35768e-11
SULT1C4	154.053	1.16881	0.159654	7.32086	2.46379e-13	2.38479e-11
GAP43	77.5075	1.43097	0.195592	7.3161	2.55283e-13	2.46618e-11
ADGRB3	59.2858	1.45748	0.199449	7.30754	2.72082e-13	2.6183e-11
FGF7	1424.17	1.19737	0.163893	7.3058	2.75629e-13	2.64732e-11
MSRB3	3084.05	1.20781	0.165495	7.29817	2.91699e-13	2.78553e-11
HAND2-AS1	624.202	1.9768	0.270962	7.29548	2.97598e-13	2.83099e-11
SYNC	399.657	1.33544	0.183092	7.2938	3.01323e-13	2.86096e-11
LINC00968	21.5351	1.26429	0.173347	7.29339	3.02248e-13	2.86428e-11
AC007336.3	10.7042	1.17435	0.161115	7.28888	3.12543e-13	2.94501e-11
COL4A6	536.847	1.54712	0.212732	7.27264	3.52534e-13	3.30307e-11
DCLK2	336.479	1.03773	0.142708	7.27166	3.55096e-13	3.30838e-11
PDE7B	415.679	1.15087	0.158376	7.2667	3.68365e-13	3.41283e-11
CAND2	348.075	1.19303	0.164225	7.26458	3.74209e-13	3.46053e-11
GABRG1	3.37234	2.45809	0.338558	7.26047	3.85748e-13	3.54091e-11
PSD	983.649	1.42886	0.196868	7.25796	3.92957e-13	3.59383e-11
LINC02506	7.05373	2.50107	0.344677	7.25629	3.97854e-13	3.63193e-11
AC021683.1	19.0108	1.43289	0.197591	7.25181	4.11228e-13	3.73347e-11
ADCY5	1776.49	1.44628	0.199457	7.2511	4.13414e-13	3.74648e-11
LRP2	107.995	1.90398	0.262861	7.24328	4.3795e-13	3.94012e-11
GFPT2	762.396	1.04027	0.143651	7.24168	4.43164e-13	3.97267e-11
ITGA7	2276.4	1.12274	0.155037	7.24179	4.42801e-13	3.97267e-11
KCND2	88.1537	1.13217	0.15639	7.23939	4.50712e-13	4.03306e-11
GRID1	196.782	1.07062	0.147895	7.23901	4.51968e-13	4.03704e-11
MOGAT1	15.1892	1.80987	0.250065	7.23758	4.56777e-13	4.07269e-11
MRVI1	4423.01	1.12565	0.155573	7.23548	4.63894e-13	4.12874e-11
AVPR2	63.0722	1.04611	0.144866	7.22121	5.15258e-13	4.5777e-11
ALDH1A2	103.776	1.27673	0.176929	7.21609	5.35023e-13	4.72797e-11
CALY	37.9399	1.59958	0.221665	7.2162	5.34589e-13	4.72797e-11
MGAT4C	28.0587	1.63037	0.226056	7.21223	5.50442e-13	4.84701e-11
SERTM1	7.25634	2.37484	0.3293	7.21177	5.52276e-13	4.85456e-11
ANGPTL1	628.482	1.66132	0.23046	7.20871	5.64838e-13	4.9475e-11
AC116917.1	4.41037	1.64635	0.228456	7.20641	5.7445e-13	5.01404e-11
MBL2	1.9074	2.41276	0.334879	7.20487	5.80997e-13	5.06231e-11
FHL1	8672.39	1.46022	0.202736	7.20256	5.90914e-13	5.13382e-11
SMYD1	480.274	2.50484	0.347934	7.19919	6.05691e-13	5.23166e-11
AP003071.4	85.633	1.41617	0.196774	7.19693	6.15818e-13	5.28475e-11
GC	382.839	2.19127	0.304685	7.1919	6.38936e-13	5.45255e-11
FBLN2	4250.48	1.06368	0.147931	7.19037	6.46142e-13	5.5046e-11
PCDHGA3	38.0515	1.11237	0.154794	7.18612	6.6658e-13	5.65933e-11
HPX	45.8256	1.15917	0.161322	7.18546	6.69829e-13	5.67723e-11
PKNOX2	145.985	1.1138	0.155037	7.1841	6.7653e-13	5.71455e-11
MYOM1	496.877	1.16881	0.162828	7.17817	7.06505e-13	5.9375e-11
PRICKLE2	1217.64	1.09062	0.151931	7.17839	7.05352e-13	5.9375e-11
FLG-AS1	34.3673	1.29684	0.180919	7.16807	7.60604e-13	6.33863e-11
AC093326.1	2.38374	2.56724	0.358394	7.16317	7.88351e-13	6.537e-11
DYNC1I1	228.512	1.18944	0.166263	7.15397	8.43061e-13	6.93289e-11
SPARCL1	19211.5	1.18071	0.165237	7.14554	8.96408e-13	7.32317e-11
SMTN	12148.4	1.05007	0.146998	7.1434	9.10499e-13	7.42609e-11
VIPR2	158.435	1.43461	0.200845	7.14288	9.13954e-13	7.44207e-11
CDO1	101.723	1.30367	0.182725	7.13462	9.70553e-13	7.78822e-11
TCF15	38.8606	1.0418	0.146012	7.13506	9.67468e-13	7.78822e-11
AF001548.3	93.0593	1.826	0.25602	7.13225	9.87381e-13	7.9105e-11
LRP1B	34.6852	1.46749	0.20579	7.131	9.96428e-13	7.97014e-11
PAH	88.3474	1.9925	0.279628	7.12557	1.03653e-12	8.26432e-11
AR	299.3	1.18607	0.166558	7.1211	1.07069e-12	8.50943e-11
AC006970.2	7.21341	1.35745	0.190798	7.1146	1.12239e-12	8.90607e-11
SGCD	1520.81	1.07879	0.151651	7.11363	1.13029e-12	8.95447e-11
NHSL2	257.446	1.13438	0.159594	7.10791	1.1781e-12	9.31838e-11
CD109	1704.41	1.06104	0.149294	7.10705	1.18546e-12	9.36176e-11
BPI	33.2515	1.10451	0.155488	7.10351	1.2163e-12	9.59008e-11
LRRC38	7.80917	1.39691	0.196723	7.10091	1.23942e-12	9.75694e-11
TXNDC2	9.86516	1.16838	0.164623	7.09731	1.27205e-12	9.98218e-11
SLC8A2	180.283	1.68284	0.237146	7.09622	1.28212e-12	1.00453e-10
MORN5	53.7409	2.17319	0.306266	7.09575	1.28653e-12	1.00483e-10
PDZD4	271.117	1.32944	0.187354	7.09586	1.28553e-12	1.00483e-10
FP325317.1	6.12584	1.75777	0.247874	7.09137	1.32787e-12	1.03193e-10
WASF3	573.391	1.15742	0.163374	7.08448	1.39563e-12	1.07652e-10
FIGNL2	40.2377	1.04445	0.147432	7.08424	1.39808e-12	1.07674e-10
PTX3	75.3076	1.14331	0.161476	7.08034	1.43803e-12	1.10408e-10
AL354811.1	12.2834	1.11102	0.157015	7.07588	1.48507e-12	1.13845e-10
UPK2	46.2573	1.62306	0.229536	7.07106	1.5376e-12	1.17329e-10
GRPR	53.503	1.57757	0.223116	7.07063	1.54229e-12	1.17507e-10
LINC00840	11.7282	1.02985	0.145732	7.06672	1.58643e-12	1.20134e-10
GPR26	9.14036	1.96753	0.278546	7.06356	1.62288e-12	1.22521e-10
SVEP1	1627.38	1.12143	0.158839	7.06019	1.6627e-12	1.24958e-10
UGT3A1	9.98568	2.54859	0.361123	7.05741	1.69632e-12	1.27101e-10
PCOLCE2	126.254	1.36459	0.193454	7.05383	1.74055e-12	1.30219e-10
INMT	605.161	1.11804	0.158507	7.0536	1.74348e-12	1.30243e-10
BVES	669.035	1.26822	0.17985	7.05155	1.7694e-12	1.31783e-10
FAM133A	27.3519	1.90535	0.270298	7.04906	1.80132e-12	1.3376e-10
ANGPTL7	60.9744	1.46105	0.207313	7.04757	1.8207e-12	1.34797e-10
NR4A3	1141.82	1.07415	0.152426	7.04698	1.82844e-12	1.35169e-10
CPXM2	2240.54	1.31484	0.186854	7.03675	1.9678e-12	1.44398e-10
ADAMTS8	487.83	1.44782	0.205853	7.03325	2.01773e-12	1.47844e-10
ATP1B2	272.782	1.04553	0.148938	7.01989	2.22049e-12	1.61511e-10
AC079313.2	9.00235	1.68844	0.240574	7.01837	2.24475e-12	1.63037e-10
LEFTY2	39.1697	1.49958	0.213741	7.01589	2.28493e-12	1.65714e-10
SHISA9	48.4668	1.68392	0.240101	7.0134	2.326e-12	1.68447e-10
PCDH11Y	7.3231	1.84281	0.263293	6.9991	2.57617e-12	1.85151e-10
BOC	1628.81	1.23882	0.177025	6.99798	2.59684e-12	1.85896e-10
KL	187.287	1.03301	0.14762	6.99773	2.60139e-12	1.85955e-10
AC053503.5	80.473	2.18932	0.312994	6.99477	2.65694e-12	1.89653e-10
LRRC55	59.5867	1.06788	0.15278	6.98966	2.7555e-12	1.95565e-10
PDGFRL	295.998	1.08465	0.155176	6.98979	2.75298e-12	1.95565e-10
KCNMB1	1810.65	1.38805	0.198654	6.98728	2.80272e-12	1.98295e-10
MC2R	6.51705	1.55187	0.22211	6.98694	2.80948e-12	1.98295e-10
SULT2A1	81.2058	2.16075	0.309252	6.98702	2.80784e-12	1.98295e-10
PRIMA1	624.25	1.67438	0.239846	6.98106	2.92958e-12	2.06448e-10
ZNF835	71.3579	1.11281	0.159452	6.97893	2.97431e-12	2.09008e-10
AF186192.2	21.1206	1.50787	0.216133	6.97657	3.02469e-12	2.11798e-10
GNAO1	1344.73	1.39223	0.199566	6.97628	3.03102e-12	2.11798e-10
TENM4	657.525	1.00759	0.144431	6.97628	3.03104e-12	2.11798e-10
FNDC1	5095.96	1.28988	0.184992	6.97264	3.11052e-12	2.16743e-10
ADAMTS18	82.2845	1.16581	0.167233	6.97114	3.14393e-12	2.17562e-10
CYMP	20.6957	2.01321	0.28877	6.97168	3.13177e-12	2.17562e-10
GPR1-AS	18.3791	2.05039	0.294111	6.9715	3.13587e-12	2.17562e-10
LRRN4CL	277.065	1.01266	0.145269	6.97093	3.14851e-12	2.17562e-10
PLA2G5	93.3557	1.16251	0.166744	6.97184	3.12826e-12	2.17562e-10
SELE	575.979	1.16859	0.167658	6.97007	3.16777e-12	2.18589e-10
PTPRN	146.74	1.48275	0.212773	6.96868	3.19932e-12	2.19549e-10
THRSP	11.9352	1.5306	0.219786	6.96403	3.30669e-12	2.26292e-10
NPY	45.4489	2.01707	0.289774	6.96084	3.38244e-12	2.30954e-10
NUDT11	65.1159	1.07919	0.155138	6.95634	3.49226e-12	2.37359e-10
ATP2B3	8.56129	1.45312	0.208936	6.95487	3.52896e-12	2.39209e-10
SLC2A2	32.2463	1.92539	0.276894	6.95353	3.56265e-12	2.40827e-10
LMO1	46.3629	2.14561	0.308639	6.95187	3.60486e-12	2.42691e-10
MFAP5	1413.15	1.18869	0.171019	6.9506	3.63743e-12	2.44331e-10
ZIM2-AS1	8.94063	1.37118	0.197276	6.95053	3.63904e-12	2.44331e-10
CCL16	11.6993	1.30361	0.18758	6.94964	3.6623e-12	2.45562e-10
SNAP25	249.145	1.5776	0.227053	6.94817	3.70053e-12	2.47791e-10
DUX4L27	9.38552	1.86706	0.268881	6.94382	3.81634e-12	2.54177e-10
SERPINF2	285.687	1.19537	0.172299	6.93778	3.9832e-12	2.64229e-10
NAP1L2	78.2393	1.33814	0.192965	6.9346	4.07371e-12	2.69157e-10
FTCD	55.6766	1.79968	0.259563	6.93352	4.10489e-12	2.70858e-10
LINC00567	14.0201	1.69633	0.2449	6.92664	4.30954e-12	2.83234e-10
AMHR2	20.9667	1.55321	0.224412	6.92125	4.47685e-12	2.92683e-10
SVIL	11164.5	1.02307	0.147855	6.91941	4.53527e-12	2.96114e-10
SUSD5	141.711	1.13838	0.164528	6.91906	4.54662e-12	2.96466e-10
MGP	15515.6	1.22484	0.17704	6.91844	4.56652e-12	2.97374e-10
SYT14	50.998	1.44376	0.208798	6.91463	4.69071e-12	3.04663e-10
ELANE	12.6328	1.32285	0.191378	6.91221	4.77169e-12	3.09519e-10
KCNA1	70.3918	2.21687	0.320751	6.91151	4.79515e-12	3.10636e-10
AP001107.5	34.3026	1.33025	0.192648	6.90509	5.01721e-12	3.24284e-10
PLP1	179.036	1.77874	0.257638	6.90405	5.05402e-12	3.25709e-10
GALNT16	333.884	1.24554	0.180509	6.90016	5.19456e-12	3.33471e-10
CACNA1B	66.623	1.67306	0.242484	6.89968	5.21205e-12	3.34162e-10
SGCA	368.991	1.37618	0.199516	6.89762	5.28822e-12	3.38609e-10
TFPI2	286.612	1.32171	0.191632	6.89712	5.30656e-12	3.39347e-10
PGM5	2738.33	1.59028	0.230756	6.89159	5.5172e-12	3.51012e-10
ZNF471	174.875	1.01702	0.147646	6.88825	5.64841e-12	3.58443e-10
TKTL1	179.238	2.11197	0.306804	6.88379	5.82809e-12	3.68436e-10
IGFN1	81.6641	1.70586	0.247851	6.88261	5.87668e-12	3.71036e-10
ZNF385D	194.051	1.08456	0.157599	6.88176	5.91179e-12	3.72457e-10
GAS1	1099.74	1.22596	0.17849	6.86849	6.48851e-12	4.05548e-10
SMLR1	43.022	1.85034	0.269669	6.86152	6.81305e-12	4.24766e-10
TMEM151B	22.308	1.04436	0.152364	6.85436	7.16319e-12	4.43618e-10
WFIKKN2	11.5264	1.36366	0.199004	6.85241	7.26146e-12	4.48785e-10
PRELP	4790.66	1.3989	0.204228	6.84969	7.40122e-12	4.56856e-10
PCDHA10	61.3572	1.28158	0.187127	6.8487	7.45237e-12	4.58874e-10
CIDEC	284.208	1.4845	0.217242	6.83338	8.29356e-12	5.08154e-10
PGR	249.628	1.18486	0.173482	6.82986	8.49994e-12	5.18246e-10
KCNN1	41.9985	1.102	0.161479	6.82443	8.8275e-12	5.35592e-10
PRSS35	48.0789	1.16602	0.171022	6.81799	9.23262e-12	5.57453e-10
GAMT	514.177	1.18129	0.173287	6.81697	9.2983e-12	5.60738e-10
ATP2B2	23.44	1.26565	0.18586	6.80968	9.78193e-12	5.87766e-10
AL359924.1	1.48061	2.52387	0.370733	6.80779	9.91102e-12	5.94805e-10
MAMDC2	399.861	1.46909	0.215864	6.80563	1.00606e-11	6.00884e-10
TDRD1	29.9453	1.40226	0.20604	6.80576	1.00518e-11	6.00884e-10
PODN	4035.58	1.07717	0.158377	6.80132	1.03662e-11	6.16911e-10
MIR646HG	31.4917	1.2683	0.186508	6.80026	1.04428e-11	6.20729e-10
LMOD1	6993.82	1.53423	0.225643	6.79937	1.05078e-11	6.2385e-10
RANBP3L	27.2578	1.17809	0.173294	6.79822	1.05922e-11	6.28109e-10
KCNS2	27.886	1.12519	0.165576	6.7956	1.0786e-11	6.3808e-10
AC093390.1	2.88617	1.94387	0.286137	6.7935	1.09443e-11	6.45906e-10
CILP	1073.15	1.53546	0.226091	6.79134	1.111e-11	6.54137e-10
COLEC12	785.153	1.02611	0.151099	6.79098	1.11372e-11	6.54965e-10
RNF150	1269.28	1.25741	0.18519	6.78985	1.12251e-11	6.59353e-10
SERTM2	36.4667	1.52118	0.224369	6.77982	1.20322e-11	7.04264e-10
PDZRN4	256.767	1.67896	0.2479	6.77272	1.26384e-11	7.38011e-10
SCG2	257.058	1.23039	0.181688	6.77199	1.27027e-11	7.40029e-10
MMRN1	505.91	1.18118	0.174538	6.76747	1.31051e-11	7.61688e-10
PURG	14.6124	1.02271	0.151154	6.76605	1.32345e-11	7.6831e-10
RBM20	56.1486	1.18442	0.175105	6.76407	1.34167e-11	7.77075e-10
COL8A1	5104.77	1.04461	0.154516	6.76057	1.37452e-11	7.95173e-10
MS4A10	23.4551	1.73973	0.257498	6.7563	1.41561e-11	8.161e-10
NOVA1	288.028	1.22848	0.181879	6.75441	1.43421e-11	8.2491e-10
AC092447.5	6.25702	2.27841	0.337347	6.75391	1.43917e-11	8.2681e-10
APOD	7213.24	1.47037	0.217793	6.75121	1.46617e-11	8.40381e-10
PCDHA3	23.4736	1.21535	0.180139	6.74674	1.512e-11	8.65652e-10
SBK3	22.9705	1.12571	0.166913	6.74424	1.53826e-11	8.78662e-10
AC025594.1	6.92405	1.85952	0.275744	6.74364	1.54468e-11	8.81319e-10
SPOCK1	2405.46	1.22467	0.181706	6.73987	1.58527e-11	9.02408e-10
THSD7B	103.609	1.40526	0.208542	6.7385	1.60029e-11	9.07843e-10
LINC00924	51.1497	1.1299	0.167717	6.73692	1.61776e-11	9.16222e-10
AC073488.1	4.2474	2.33424	0.346667	6.73337	1.65779e-11	9.3619e-10
HPSE2	73.9213	1.50193	0.22309	6.73241	1.66879e-11	9.41333e-10
GSTM5	221.71	1.0697	0.158993	6.72795	1.72072e-11	9.68428e-10
GPM6A	86.7956	1.38002	0.205174	6.72613	1.74233e-11	9.78378e-10
MAPK4	245.838	1.73685	0.258339	6.72315	1.77843e-11	9.95279e-10
HMCN1	1445.58	1.00775	0.149899	6.72288	1.7817e-11	9.95992e-10
AL445250.1	5.141	1.52729	0.227258	6.72051	1.81092e-11	1.01005e-09
LINC00392	32.3681	3.06013	0.455675	6.7156	1.87292e-11	1.04347e-09
NEXN	2778.03	1.12401	0.167436	6.71311	1.90524e-11	1.05674e-09
JPH2	1593.09	1.45571	0.216979	6.709	1.95966e-11	1.08571e-09
TNXB	3463.76	1.2029	0.17939	6.70549	2.00738e-11	1.11092e-09
SCN4B	274.525	1.02767	0.15343	6.69794	2.11372e-11	1.16648e-09
RERG	703.34	1.12406	0.167832	6.69756	2.11934e-11	1.16768e-09
METTL24	136.187	1.40549	0.209979	6.69348	2.1792e-11	1.19801e-09
CARTPT	115.507	2.43121	0.363267	6.69264	2.19181e-11	1.20361e-09
ZCCHC12	29.0856	1.21356	0.181441	6.68845	2.25546e-11	1.23312e-09
SLC22A8	6.40175	1.79399	0.268373	6.68468	2.31427e-11	1.26249e-09
TMEM35A	145.114	1.51648	0.226989	6.68084	2.37583e-11	1.29324e-09
ZNF492	29.5691	1.45414	0.217767	6.67752	2.43012e-11	1.31703e-09
GFRA2	76.4998	1.07021	0.160314	6.67569	2.46065e-11	1.33212e-09
KLHL4	89.3447	1.17738	0.176374	6.67549	2.46405e-11	1.33251e-09
LRAT	67.9057	1.50363	0.2254	6.67092	2.54197e-11	1.37167e-09
PIPOX	326.063	1.19038	0.178456	6.67044	2.55043e-11	1.37474e-09
DBX2	3.93678	1.73939	0.260853	6.6681	2.59137e-11	1.39413e-09
NEGR1	993.037	1.16363	0.174508	6.66806	2.592e-11	1.39413e-09
SSC5D	2199.88	1.11954	0.167907	6.6676	2.60027e-11	1.39707e-09
PNCK	343.951	1.61335	0.242073	6.66475	2.65119e-11	1.41983e-09
AP000662.1	16.7604	1.04336	0.156641	6.66082	2.72296e-11	1.4567e-09
NECAB1	216.463	1.22979	0.184667	6.65951	2.74738e-11	1.4666e-09
PROK1	6.20123	1.63328	0.245269	6.65915	2.75411e-11	1.46862e-09
ZNF727	27.1093	1.34021	0.201444	6.65302	2.87134e-11	1.5246e-09
ADD2	184.007	1.2037	0.180944	6.65234	2.88461e-11	1.53001e-09
FENDRR	1283.4	1.06642	0.160347	6.65071	2.91687e-11	1.54383e-09
AP005018.2	112.088	1.44884	0.217955	6.64741	2.98294e-11	1.57712e-09
AP001627.1	8.78822	1.09238	0.164601	6.63653	3.21152e-11	1.689e-09
FAM107A	553.912	1.04169	0.156985	6.63564	3.231e-11	1.69745e-09
AGTR1	173.723	1.68566	0.254072	6.63457	3.25448e-11	1.70798e-09
INKA2-AS1	3.7756	1.1365	0.17138	6.63145	3.32398e-11	1.74079e-09
CNTN2	58.9702	1.32049	0.199267	6.62674	3.43187e-11	1.78975e-09
GPR156	31.1536	1.16619	0.17598	6.62682	3.42995e-11	1.78975e-09
ANKRD35	200.153	1.00401	0.151541	6.62538	3.46368e-11	1.80256e-09
TENM3	622.838	1.2233	0.184682	6.62382	3.50025e-11	1.81969e-09
CCDC144NL-AS1	268.082	1.25384	0.189333	6.62241	3.53378e-11	1.8352e-09
STON1-GTF2A1L	13.5847	1.31407	0.198443	6.6219	3.54617e-11	1.8378e-09
SLC18A3	23.2345	2.16591	0.327305	6.6174	3.65567e-11	1.89061e-09
PI16	450.106	1.62261	0.245379	6.61266	3.77473e-11	1.94612e-09
GREM1	23124	1.14577	0.173456	6.60554	3.9608e-11	2.03572e-09
NAP1L3	115.38	1.00246	0.151883	6.60021	4.10567e-11	2.10583e-09
CACNA1S	9.54389	1.40042	0.212238	6.59836	4.15739e-11	2.13016e-09
LGI3	23.05	1.52413	0.231004	6.59785	4.17158e-11	2.13523e-09
WNT9A	373.637	1.1629	0.176287	6.59662	4.20632e-11	2.1508e-09
INA	55.3823	1.27184	0.192834	6.59555	4.23694e-11	2.16184e-09
MIR100HG	1018.12	1.15858	0.175766	6.59162	4.35067e-11	2.21098e-09
ELK2BP	3.39963	1.88526	0.286102	6.58947	4.41394e-11	2.23856e-09
TMEM100	227.676	1.36056	0.206507	6.58843	4.44491e-11	2.24838e-09
AL035425.4	20.3501	2.08944	0.317277	6.58554	4.53238e-11	2.28697e-09
ALLC	8.38069	1.65235	0.250922	6.58509	4.54599e-11	2.29151e-09
ANKRD1	43.7534	1.54313	0.23437	6.58416	4.57464e-11	2.30362e-09
AL513217.1	8.37046	1.82073	0.276656	6.5812	4.66669e-11	2.34759e-09
ZG16	65.1981	1.71443	0.260615	6.57841	4.75504e-11	2.38721e-09
DIRC3	22.8651	1.00317	0.1525	6.57819	4.76225e-11	2.38842e-09
DMD	2090.49	1.13173	0.172088	6.57646	4.81765e-11	2.40892e-09
ETNK2	366.202	1.09814	0.166988	6.5762	4.82635e-11	2.41085e-09
TEX26-AS1	19.8499	1.18421	0.180082	6.57597	4.8337e-11	2.4121e-09
ALX4	14.5237	1.20299	0.182946	6.57566	4.84387e-11	2.41475e-09
KERA	29.9269	1.58038	0.240869	6.56114	5.33984e-11	2.64346e-09
GADL1	10.5285	1.49136	0.227475	6.55614	5.52196e-11	2.72819e-09
MN1	1692.18	1.06339	0.162264	6.55344	5.62275e-11	2.77282e-09
ADAM33	617.513	1.24869	0.19066	6.54933	5.77972e-11	2.83863e-09
AC011239.2	13.9331	1.19757	0.182911	6.5473	5.85866e-11	2.86608e-09
NRAD1	4.89083	1.80552	0.275832	6.54574	5.92024e-11	2.89336e-09
GRIA3	40.571	1.03321	0.157884	6.54413	5.98421e-11	2.92175e-09
CST6	86.7031	1.53954	0.235559	6.5357	6.33141e-11	3.06974e-09
SYT6	16.9312	1.16086	0.17764	6.53488	6.36618e-11	3.07804e-09
CNTN1	527.616	1.49369	0.228584	6.53454	6.38047e-11	3.08135e-09
LINC01266	14.2508	1.26862	0.194149	6.53428	6.3916e-11	3.08135e-09
EPHA6	30.6829	1.61931	0.247843	6.53361	6.42032e-11	3.09219e-09
PCDHA6	16.6877	1.27845	0.195787	6.52982	6.58497e-11	3.16537e-09
GABBR2	59.7646	1.36216	0.208775	6.52454	6.82094e-11	3.27247e-09
AC010969.1	4.0545	2.14588	0.329115	6.52014	7.02399e-11	3.36017e-09
CLMP	1747.45	1.05238	0.161435	6.51892	7.08171e-11	3.38453e-09
PAEP	79.4194	1.74769	0.26814	6.51781	7.13412e-11	3.4063e-09
FGL1	61.9985	1.87416	0.287609	6.51634	7.20418e-11	3.43646e-09
LETM1P2	7.04684	1.08233	0.166107	6.51583	7.2287e-11	3.44485e-09
PPP1R12B	17203.1	1.24823	0.191629	6.51377	7.32863e-11	3.48913e-09
NIBAN1	5930.71	1.087	0.166935	6.51149	7.44073e-11	3.53911e-09
MYOCD	1405.7	1.39112	0.213801	6.50665	7.68474e-11	3.64125e-09
AC005498.2	3.75416	1.43686	0.220835	6.50648	7.69332e-11	3.64185e-09
RPH3A	22.6573	1.19656	0.18397	6.50413	7.81421e-11	3.69556e-09
CUX2	45.6178	1.34549	0.206999	6.49999	8.03275e-11	3.7917e-09
POU4F2	1.06865	2.46891	0.380124	6.49503	8.30191e-11	3.90763e-09
AC090877.2	54.4122	1.09479	0.168618	6.49271	8.43042e-11	3.95316e-09
ANKRD34C	3.86522	1.6636	0.256431	6.4875	8.7273e-11	4.08083e-09
KCNA4	7.23439	1.74108	0.268532	6.48371	8.94954e-11	4.16908e-09
MATN3	474.96	1.11574	0.172104	6.48295	8.99464e-11	4.18617e-09
PCDHA1	13.2399	1.4452	0.222928	6.4828	9.00382e-11	4.18652e-09
ANK2	1175.89	1.16903	0.18034	6.48237	9.02956e-11	4.19252e-09
GALNT13	65.2537	1.45859	0.22516	6.47801	9.29399e-11	4.2854e-09
RGS22	31.772	1.14748	0.177154	6.47727	9.33941e-11	4.29837e-09
GLYAT	3.68651	1.92795	0.297876	6.47231	9.65134e-11	4.42965e-09
LINC02241	12.6696	2.49847	0.386355	6.46676	1.00128e-10	4.57025e-09
PLXNA4	697.971	1.16026	0.179438	6.46607	1.00586e-10	4.57829e-09
AL583785.1	22.5925	1.11961	0.173165	6.4656	1.00896e-10	4.58426e-09
PCSK1	162.797	1.24323	0.192389	6.46205	1.03295e-10	4.68043e-09
C1QTNF4	41.8752	1.03836	0.160722	6.46061	1.04279e-10	4.72075e-09
SHISA2	421.037	1.05097	0.162772	6.45669	1.07015e-10	4.83581e-09
RAB9B	170.571	1.07455	0.166523	6.45284	1.0977e-10	4.95129e-09
ADAMTS9-AS2	89.1828	1.13526	0.176029	6.44928	1.12385e-10	5.06009e-09
MAB21L1	19.3924	1.25814	0.195163	6.44665	1.1435e-10	5.13925e-09
PDZRN3	1994.08	1.0035	0.155661	6.44669	1.14319e-10	5.13925e-09
SLC28A1	22.6227	1.39049	0.21592	6.43983	1.19604e-10	5.36085e-09
HDGFL1	2.27855	3.0587	0.475038	6.43884	1.20388e-10	5.37978e-09
KCNMA1	4099.18	1.44648	0.224652	6.43875	1.20459e-10	5.37978e-09
PCDH19	137.534	1.17605	0.182662	6.43839	1.20744e-10	5.38285e-09
STMN2	163.372	1.49735	0.232572	6.43819	1.20906e-10	5.38524e-09
CCDC80	10511.4	1.14018	0.177116	6.43752	1.21445e-10	5.40441e-09
OTOG	22.8705	1.49039	0.231572	6.43598	1.22681e-10	5.45453e-09
ZFR2	25.507	1.39196	0.216357	6.43361	1.24606e-10	5.53025e-09
LAMA1	221.738	1.1548	0.179632	6.42869	1.2871e-10	5.70727e-09
ADCY2	271.769	1.16962	0.182189	6.41981	1.36441e-10	6.02326e-09
CPED1	2087.92	1.11247	0.173284	6.41994	1.36324e-10	6.02326e-09
BNC2	1040.21	1.02011	0.158998	6.41585	1.40038e-10	6.16565e-09
PKLR	62.1629	1.74702	0.272293	6.41593	1.39967e-10	6.16565e-09
SPX	16.1186	1.31259	0.204591	6.41566	1.40215e-10	6.16799e-09
LINC02544	20.2357	1.47434	0.229928	6.41218	1.43453e-10	6.29371e-09
AC009549.1	32.1572	1.18592	0.185042	6.40894	1.46532e-10	6.41183e-09
AC083809.1	26.2275	-1.53439	0.239602	-6.40392	1.51442e-10	6.62087e-09
FGF5	32.7844	1.47452	0.230263	6.40364	1.51719e-10	6.62132e-09
KCNMA1-AS1	12.0634	1.19455	0.186541	6.4037	1.51654e-10	6.62132e-09
FBLN1	13049.5	1.09469	0.171016	6.40107	1.54296e-10	6.722e-09
INMT-MINDY4	5.46731	1.59357	0.248961	6.40088	1.54486e-10	6.72439e-09
FLRT2	1080.09	1.0308	0.161074	6.39955	1.55833e-10	6.77711e-09
TRPC4	140.115	1.01159	0.158173	6.39545	1.60076e-10	6.94384e-09
WNT9B	12.7649	1.04976	0.164395	6.38558	1.70746e-10	7.3805e-09
DPT	614.33	1.26278	0.197876	6.38168	1.75158e-10	7.53195e-09
NRXN1	127.883	1.46388	0.229386	6.38175	1.7508e-10	7.53195e-09
PTCHD1	260.749	1.5444	0.242159	6.37764	1.79841e-10	7.72663e-09
LAMP5	256.359	1.20188	0.188554	6.37422	1.83896e-10	7.89406e-09
COMP	1455.59	1.52158	0.23883	6.37097	1.87834e-10	8.05615e-09
TIMP4	149.726	1.04659	0.164359	6.36767	1.91917e-10	8.21e-09
AL022316.1	27.3168	-1.03711	0.162896	-6.36669	1.93149e-10	8.25562e-09
AC036108.2	13.3253	1.40307	0.220417	6.36552	1.94627e-10	8.31165e-09
REEP2	305.681	1.13814	0.178807	6.36519	1.95045e-10	8.32235e-09
CHI3L2	305.992	1.1395	0.179088	6.3628	1.98109e-10	8.44585e-09
NOX5	28.2332	1.16638	0.183404	6.35963	2.02234e-10	8.61436e-09
TMEFF1	7.87402	1.338	0.21042	6.3587	2.0347e-10	8.64378e-09
ABCA9	254.548	1.08526	0.170727	6.35667	2.06168e-10	8.73702e-09
SLC8A3	27.1541	1.04069	0.163817	6.35275	2.11494e-10	8.94748e-09
PLG	8.77063	1.60541	0.252867	6.34884	2.16951e-10	9.14726e-09
CHRDL2	2965.61	1.40035	0.220615	6.34748	2.18869e-10	9.22029e-09
CACNG7	8.4198	1.39071	0.219211	6.34416	2.23642e-10	9.40544e-09
DTNA	610.617	1.15946	0.182758	6.34424	2.23533e-10	9.40544e-09
AC112484.3	46.8982	-1.21383	0.191362	-6.34309	2.25196e-10	9.45304e-09
AC010457.1	3.91867	1.26834	0.199984	6.34222	2.26477e-10	9.48457e-09
AC036111.1	1.90435	2.82587	0.44578	6.33917	2.31003e-10	9.64977e-09
VWC2	39.4133	1.53402	0.242057	6.33745	2.33598e-10	9.74998e-09
AC025809.1	2.66689	1.60815	0.254011	6.33103	2.43531e-10	1.01305e-08
NTN1	2193.74	1.07013	0.169222	6.32379	2.55223e-10	1.05727e-08
SORBS1	11446.6	1.21974	0.19293	6.32216	2.57933e-10	1.06761e-08
AC123912.4	25.7787	1.75617	0.277834	6.32095	2.59956e-10	1.07509e-08
CHRDL1	899.855	1.54162	0.243959	6.31918	2.62957e-10	1.0857e-08
AC007126.1	2.82047	1.98652	0.314435	6.31774	2.65424e-10	1.09497e-08
AP000894.2	19.9592	1.57757	0.249901	6.31277	2.74093e-10	1.12793e-08
SIM1	3.56727	1.80101	0.285427	6.30988	2.79261e-10	1.14635e-08
ADAMTSL3	512.492	1.05832	0.167747	6.30904	2.80771e-10	1.14955e-08
LINC02458	3.84823	1.26826	0.201019	6.30918	2.80519e-10	1.14955e-08
NT5C1A	4.77892	1.34824	0.213703	6.30894	2.80952e-10	1.14955e-08
MEOX2	215.793	1.28247	0.203352	6.30665	2.85132e-10	1.16469e-08
AP001324.3	16.2292	1.26616	0.200888	6.3028	2.92321e-10	1.19112e-08
ADCYAP1	83.3917	1.35557	0.215159	6.30032	2.97033e-10	1.20834e-08
SMTNL2	156.741	1.43934	0.228495	6.2992	2.99179e-10	1.21607e-08
MCEMP1	77.708	1.14873	0.182459	6.29582	3.05778e-10	1.23784e-08
SFRP2	10826.3	1.43975	0.228682	6.29586	3.05702e-10	1.23784e-08
TAC1	63.0523	2.10306	0.334028	6.29606	3.0531e-10	1.23784e-08
NPAS4	20.3748	1.2756	0.202627	6.29532	3.0677e-10	1.23883e-08
SYN3	41.7526	1.28389	0.20408	6.29108	3.1526e-10	1.27003e-08
FAM180B	8.43641	1.44474	0.229655	6.2909	3.15636e-10	1.27051e-08
C5orf49	21.8523	1.31774	0.209524	6.28921	3.19082e-10	1.28335e-08
CLEC4G	18.0004	1.18479	0.188502	6.2853	3.2723e-10	1.31293e-08
TACR1	79.293	1.12581	0.179146	6.2843	3.29332e-10	1.31924e-08
NPAS3	101.483	1.01598	0.161763	6.28068	3.37099e-10	1.3471e-08
SCNN1G	58.504	1.67614	0.266965	6.27851	3.41826e-10	1.36489e-08
AP003071.3	16.3782	1.30083	0.207292	6.27538	3.48791e-10	1.39158e-08
ACSM2B	9.78094	1.50425	0.239825	6.27229	3.55775e-10	1.41831e-08
BARX1	2333.45	1.30443	0.208086	6.2687	3.64075e-10	1.45024e-08
ZNF728	15.6088	1.36252	0.217377	6.26799	3.65731e-10	1.45567e-08
PRR20G	14.1932	2.43371	0.388452	6.26513	3.7251e-10	1.48028e-08
AKAP12	4314.91	1.01576	0.162302	6.25845	3.88828e-10	1.53562e-08
KRT222	15.6159	1.13457	0.181287	6.25842	3.88905e-10	1.53562e-08
NPY5R	5.13632	1.52678	0.244158	6.25326	4.0196e-10	1.5834e-08
SERPIND1	55.3138	1.11152	0.177811	6.25114	4.07476e-10	1.60386e-08
CREB3L3	728.578	1.53635	0.245879	6.24841	4.14661e-10	1.62956e-08
DLGAP1-AS5	192.884	-1.98994	0.318501	-6.24782	4.16211e-10	1.63436e-08
SNTG2	18.8152	1.17997	0.18888	6.2472	4.17885e-10	1.63835e-08
SGCG	16.3559	1.36593	0.218705	6.24556	4.22282e-10	1.65298e-08
VSTM2B	10.8336	2.25955	0.362121	6.23977	4.38217e-10	1.70997e-08
SPEG	1967.7	1.31214	0.210333	6.23838	4.4213e-10	1.72389e-08
UMODL1-AS1	2.21713	1.585	0.25416	6.23624	4.48208e-10	1.74349e-08
NGB	7.92113	2.193	0.351723	6.23501	4.51745e-10	1.75451e-08
COL4A5	1348.85	1.06857	0.171566	6.22834	4.71411e-10	1.82377e-08
GSTA2	237.853	1.81405	0.291362	6.2261	4.78192e-10	1.84713e-08
KCNG3	34.9145	1.23417	0.198339	6.22253	4.89186e-10	1.88813e-08
RTL3	16.2803	1.43616	0.23082	6.222	4.90854e-10	1.89163e-08
KIF5A	120.275	1.10165	0.177088	6.22094	4.942e-10	1.90011e-08
FLG2	5.20539	1.68918	0.271556	6.22038	4.9594e-10	1.90533e-08
VWCE	143.273	1.10484	0.17782	6.21322	5.19081e-10	1.98504e-08
RBFOX3	147.541	1.56401	0.251774	6.21198	5.232e-10	1.99925e-08
SLC7A3	12.9498	1.4057	0.226528	6.20542	5.45521e-10	2.07498e-08
BVES-AS1	17.4182	1.35927	0.219303	6.19813	5.7138e-10	2.16177e-08
MIR663AHG	27.1828	1.35006	0.217921	6.19517	5.8223e-10	2.19781e-08
ELMOD1	12.4435	1.11146	0.179431	6.19438	5.85162e-10	2.20386e-08
SCRG1	535.428	1.55199	0.250544	6.19446	5.84853e-10	2.20386e-08
AC002546.1	6.23223	1.49387	0.241311	6.19061	5.99306e-10	2.25031e-08
SVOPL	34.3373	1.33243	0.215261	6.18982	6.02314e-10	2.2582e-08
AL138889.1	4.99801	1.54675	0.25004	6.18601	6.17053e-10	2.31172e-08
LINC01828	13.4067	1.16651	0.188578	6.18586	6.17666e-10	2.31227e-08
PTPRQ	16.2594	1.36735	0.22105	6.18569	6.18317e-10	2.31297e-08
BMP3	380.771	1.78724	0.288991	6.1844	6.23372e-10	2.33013e-08
AC005006.1	7.41943	1.48197	0.239903	6.17736	6.5183e-10	2.43102e-08
AC025165.1	22.9855	1.06131	0.171863	6.17531	6.60349e-10	2.45911e-08
MFAP4	9577.46	1.04817	0.169802	6.17291	6.70439e-10	2.49481e-08
ASGR1	187.318	1.0513	0.170356	6.17122	6.77658e-10	2.51979e-08
ARPP21	6.94371	1.83086	0.296888	6.16684	6.96663e-10	2.58853e-08
AC040168.1	19.3196	1.27824	0.207382	6.16369	7.10691e-10	2.63475e-08
HBA1	143.376	1.25254	0.203282	6.16157	7.20277e-10	2.66631e-08
CHRNA3	386.129	1.493	0.242342	6.1607	7.24232e-10	2.67896e-08
CYP1B1	2368.63	1.17606	0.190975	6.15815	7.35978e-10	2.71434e-08
AC011247.2	4.04532	1.72475	0.280163	6.15623	7.44947e-10	2.74132e-08
AC021683.2	24.4922	1.18205	0.192065	6.15442	7.53508e-10	2.76872e-08
TREML3P	13.3766	1.19789	0.194649	6.15411	7.54984e-10	2.7721e-08
HTR2A	118.393	1.04368	0.169833	6.14531	7.98064e-10	2.92596e-08
LINC01532	1.90286	2.25859	0.367634	6.14358	8.06839e-10	2.95595e-08
DUSP26	58.0869	1.13135	0.184194	6.14217	8.14022e-10	2.97789e-08
NRXN2	461.931	1.13766	0.185227	6.14196	8.15114e-10	2.97969e-08
PTPN5	66.1611	1.06003	0.172695	6.13816	8.34818e-10	3.04724e-08
SOAT2	59.9126	1.71661	0.279755	6.1361	8.45712e-10	3.08248e-08
ASB5	173.085	2.09199	0.341101	6.13303	8.62191e-10	3.13795e-08
GRIA2	20.9195	1.68141	0.274336	6.12901	8.84283e-10	3.20896e-08
C9orf170	4.19732	1.26292	0.206067	6.12869	8.86046e-10	3.21302e-08
AC005165.1	69.0229	1.46321	0.238811	6.12709	8.94991e-10	3.24073e-08
SLITRK2	25.423	1.33217	0.217526	6.12422	9.11318e-10	3.29505e-08
CMTM5	9.6226	1.37956	0.22583	6.10882	1.00369e-09	3.61066e-08
EYA4	125.486	1.03018	0.168653	6.10832	1.00687e-09	3.61949e-08
LINC01489	1.9035	1.68513	0.276142	6.10243	1.04467e-09	3.74997e-08
JPH3	98.2668	1.26237	0.206989	6.09876	1.06896e-09	3.82611e-08
AC010185.1	1.47713	1.48857	0.244246	6.09454	1.09754e-09	3.91273e-08
SLIT2	916.452	1.10031	0.180626	6.09166	1.11747e-09	3.97685e-08
ASB2	1017.8	1.18598	0.194706	6.09113	1.12115e-09	3.98709e-08
PSG9	3.16086	2.06198	0.338566	6.09033	1.1268e-09	4.00432e-08
HPN	589.69	1.58276	0.260614	6.07322	1.25368e-09	4.41425e-08
CHL1-AS1	2.04166	1.43374	0.236086	6.07298	1.25557e-09	4.41775e-08
LMX1A	9.86097	2.00447	0.330142	6.07152	1.26702e-09	4.45176e-08
NCAM2	149.806	1.11421	0.183546	6.07045	1.27551e-09	4.46897e-08
PRUNE2	6668.24	1.40686	0.231755	6.07048	1.27527e-09	4.46897e-08
STUM	319.384	1.35947	0.223955	6.07029	1.2768e-09	4.47033e-08
CYP19A1	66.3524	1.0533	0.173561	6.06872	1.28933e-09	4.50786e-08
GAS1RR	29.4342	1.17651	0.193874	6.06844	1.29158e-09	4.51255e-08
LINC01638	20.7916	1.11673	0.184026	6.06831	1.29264e-09	4.51307e-08
UGT2B11	8.70275	1.43564	0.236586	6.06814	1.29398e-09	4.5146e-08
LPAR3	54.5749	1.23363	0.203401	6.06499	1.31961e-09	4.59113e-08
COL26A1	36.8795	1.27726	0.210663	6.06304	1.33569e-09	4.64059e-08
GAL3ST3	4.64911	1.51329	0.249873	6.05623	1.39347e-09	4.83458e-08
CACNA1C	2080.32	1.01737	0.168008	6.05549	1.39992e-09	4.85358e-08
CDH19	177.943	1.50368	0.248367	6.05428	1.41051e-09	4.8869e-08
LINC00479	20.0844	1.29762	0.214612	6.04634	1.48173e-09	5.10518e-08
SLC6A15	28.3521	1.66684	0.275909	6.04126	1.52919e-09	5.2578e-08
AQP10	22.2418	1.50448	0.249237	6.03635	1.57636e-09	5.40875e-08
AC037198.2	23.374	1.01762	0.168698	6.03219	1.61757e-09	5.53869e-08
BEND5	101.492	1.00434	0.166527	6.0311	1.62849e-09	5.57227e-08
ABRA	13.0492	1.08362	0.179837	6.02559	1.68494e-09	5.74567e-08
NFASC	2081.88	1.06064	0.176029	6.02539	1.68705e-09	5.7489e-08
TRHDE-AS1	40.0703	1.67921	0.278833	6.02228	1.71973e-09	5.85225e-08
RIMS1	133.854	1.42234	0.236324	6.01859	1.75948e-09	5.98342e-08
AC110597.1	11.2191	1.05627	0.175594	6.01542	1.79424e-09	6.08502e-08
SLC34A3	54.6162	1.09005	0.181207	6.01552	1.79314e-09	6.08502e-08
FGF10-AS1	6.17868	1.3824	0.229836	6.01472	1.80194e-09	6.10696e-08
DCAF12L2	11.2205	1.40024	0.232896	6.0123	1.82911e-09	6.19483e-08
GPR17	59.3516	1.09072	0.181432	6.01172	1.83562e-09	6.21263e-08
OBP2B	18.1178	-2.08256	0.346495	-6.01036	1.85114e-09	6.26092e-08
HRNR	12.7664	1.13475	0.188885	6.00764	1.88249e-09	6.35398e-08
CA1	102.957	1.37766	0.229456	6.00402	1.92496e-09	6.47974e-08
PNMA6E	2.58492	2.7636	0.460396	6.00265	1.94124e-09	6.52573e-08
NTRK3	111.947	1.13031	0.188404	5.99938	1.98076e-09	6.63615e-08
AC078925.3	7.24744	1.69631	0.28306	5.99277	2.06299e-09	6.88843e-08
C3orf70	1063.56	1.02804	0.171598	5.99095	2.08616e-09	6.95648e-08
ART4	45.4968	1.16971	0.195323	5.98856	2.11706e-09	7.04533e-08
HAND1	3.96942	2.25474	0.376946	5.9816	2.20958e-09	7.32386e-08
ANKS1B	93.1342	1.08659	0.181672	5.98105	2.21708e-09	7.33894e-08
COL14A1	5563	1.02788	0.171948	5.97789	2.26049e-09	7.46772e-08
EGFEM1P	18.3686	1.35925	0.227397	5.97744	2.26671e-09	7.48329e-08
ZNF723	4.19836	1.85039	0.309789	5.97307	2.32828e-09	7.66116e-08
AC120498.6	2.52969	1.58567	0.265507	5.97223	2.34027e-09	7.69043e-08
NTNG1	42.8292	1.34146	0.224713	5.96967	2.37734e-09	7.8071e-08
CDH20	7.52768	1.02959	0.172646	5.96358	2.46763e-09	8.09293e-08
ACKR1	1298.26	1.16248	0.194948	5.96301	2.47634e-09	8.11613e-08
CDR1	8.2327	1.11643	0.187294	5.96086	2.50912e-09	8.21276e-08
LCT	40.9327	1.52097	0.255257	5.9586	2.54407e-09	8.31076e-08
S100A12	102.714	1.32886	0.223276	5.95166	2.65432e-09	8.64253e-08
MYT1L	14.9488	1.54212	0.259341	5.94631	2.74258e-09	8.92405e-08
TNMD	6.48655	1.58705	0.266922	5.94574	2.75205e-09	8.94318e-08
AC104667.1	5.64386	1.37942	0.232155	5.94182	2.81866e-09	9.14769e-08
AC012349.1	2.48114	1.51848	0.255603	5.94079	2.83654e-09	9.19971e-08
SPAG6	12.9672	1.30815	0.220326	5.93731	2.89734e-09	9.37246e-08
CXCL10	2901.9	-1.16256	0.195816	-5.93698	2.90326e-09	9.38551e-08
NHLH2	33.442	1.80471	0.304236	5.93196	2.99347e-09	9.65831e-08
IRX1	7.63122	1.48319	0.250085	5.93076	3.01543e-09	9.71026e-08
FGA	304.463	1.99006	0.33589	5.92474	3.12791e-09	1.00335e-07
AC026316.3	1.4473	2.48215	0.419046	5.92332	3.15499e-09	1.01139e-07
GSG1	7.00671	1.34519	0.227132	5.92249	3.17097e-09	1.01585e-07
MTND5P7	1.10507	2.71858	0.459129	5.92118	3.19647e-09	1.02336e-07
SUN3	16.0348	1.35325	0.228596	5.91985	3.22236e-09	1.03099e-07
LINC00922	9.4347	1.17338	0.198218	5.91962	3.22685e-09	1.03176e-07
AP003973.2	1.58866	1.42191	0.240484	5.91268	3.36591e-09	1.07347e-07
C1QL4	20.9567	1.55551	0.263133	5.91149	3.39018e-09	1.07982e-07
LINC02365	47.1022	1.49772	0.253389	5.91078	3.4049e-09	1.08382e-07
CA10	8.12494	1.26455	0.21396	5.91023	3.41622e-09	1.08603e-07
AC007277.1	31.25	-1.466	0.248102	-5.90887	3.44458e-09	1.09365e-07
KLF15	287.354	1.09928	0.186073	5.90779	3.46725e-09	1.09944e-07
KRBOX1	31.4313	1.29068	0.218669	5.90244	3.58165e-09	1.13283e-07
AOC4P	32.6622	1.06813	0.181075	5.89883	3.66093e-09	1.15643e-07
DPEP3	18.2884	1.22811	0.208279	5.89646	3.71392e-09	1.17243e-07
ZNF99	19.3729	1.20253	0.203974	5.8955	3.73558e-09	1.17777e-07
DDX25	14.8453	1.215	0.206121	5.89459	3.75606e-09	1.18348e-07
AJ011932.1	5.24526	1.1886	0.20167	5.89378	3.77451e-09	1.18704e-07
CHST13	388.901	1.29569	0.219839	5.89382	3.77373e-09	1.18704e-07
RHOXF1-AS1	94.2426	1.11127	0.188664	5.89022	3.85689e-09	1.20989e-07
MC5R	8.66854	1.33387	0.226472	5.88978	3.86702e-09	1.2123e-07
AL049775.1	8.07185	1.10711	0.187994	5.88906	3.88403e-09	1.2161e-07
LINC02268	11.1583	1.58457	0.269331	5.88335	4.02052e-09	1.25592e-07
CADM3	215.684	1.34934	0.229436	5.88111	4.07522e-09	1.27116e-07
AL356417.2	14.4513	1.10604	0.188242	5.87562	4.21264e-09	1.3132e-07
PAK5	23.894	1.58796	0.270607	5.86815	4.40694e-09	1.36948e-07
ITLN2	34.3649	1.66067	0.283124	5.86552	4.47727e-09	1.3896e-07
FGG	82.0975	2.26485	0.386177	5.86479	4.49695e-09	1.39484e-07
MYO18B	131.729	1.52268	0.259645	5.86447	4.50564e-09	1.39579e-07
RBM24	130.978	1.12549	0.192189	5.85613	4.73764e-09	1.46493e-07
NOTUM	2061.22	-1.7739	0.303034	-5.8538	4.80455e-09	1.48403e-07
ABCA8	734.458	1.18295	0.202142	5.8521	4.854e-09	1.49719e-07
CALCB	8.77668	1.11922	0.191431	5.8466	5.01717e-09	1.54369e-07
FRRS1L	243.994	1.52891	0.261528	5.84607	5.03328e-09	1.54769e-07
FOXD3	37.5665	1.34305	0.229746	5.8458	5.04137e-09	1.54791e-07
SP5	811.651	-1.2268	0.209999	-5.84194	5.15969e-09	1.58069e-07
AP003355.2	5.72998	1.17008	0.200668	5.83096	5.51101e-09	1.68005e-07
FXYD1	59.1396	1.00138	0.171797	5.82888	5.58003e-09	1.6982e-07
AC079612.1	2.01672	1.66433	0.285548	5.82853	5.59168e-09	1.70047e-07
THEGL	8.45815	1.23411	0.211779	5.82735	5.63158e-09	1.71156e-07
AC093583.1	26.4262	1.07598	0.18468	5.82617	5.67129e-09	1.72152e-07
AC068506.1	4.20051	1.41732	0.24331	5.82519	5.70468e-09	1.72955e-07
LINC00334	3.07015	1.48729	0.255356	5.82436	5.73302e-09	1.73603e-07
PRLHR	10.0229	1.57024	0.269598	5.82437	5.73272e-09	1.73603e-07
ESPNL	142.184	1.16937	0.200787	5.82395	5.74737e-09	1.73826e-07
SYT5	99.9295	1.16591	0.200265	5.82186	5.81974e-09	1.75801e-07
IQCM	3.47787	1.81069	0.311238	5.81768	5.96691e-09	1.80028e-07
C8B	5.97794	1.69547	0.291652	5.81332	6.12462e-09	1.84339e-07
AC055876.1	2.1189	1.32408	0.227802	5.81239	6.15884e-09	1.85257e-07
KCNJ18	2.25613	1.92608	0.331417	5.81165	6.18582e-09	1.85956e-07
RGMA	3645.95	1.23794	0.213126	5.8085	6.30342e-09	1.89263e-07
SCGB3A1	132.85	1.5886	0.273521	5.80796	6.32382e-09	1.89646e-07
AC011297.1	8.40016	2.32885	0.401023	5.80728	6.34964e-09	1.90305e-07
AC109811.1	2.05933	1.71954	0.29615	5.80632	6.38596e-09	1.91164e-07
MRAP	5.49375	1.06604	0.183629	5.80538	6.42197e-09	1.92011e-07
BMPER	120.671	1.05086	0.181271	5.79717	6.74452e-09	2.0081e-07
PCARE	5.49776	1.5686	0.270613	5.79646	6.77278e-09	2.01531e-07
OLIG2	5.17179	1.31493	0.226868	5.79599	6.79196e-09	2.01981e-07
LINC01257	4.88389	2.09081	0.360786	5.79514	6.82622e-09	2.02757e-07
AC103563.7	5.1649	1.72315	0.297444	5.7932	6.90582e-09	2.04755e-07
RBP4	1715.43	1.44912	0.250202	5.79179	6.96397e-09	2.05988e-07
UNC45B	29.4084	1.16928	0.201883	5.79188	6.96016e-09	2.05988e-07
LYNX1	1272.82	1.16505	0.201273	5.78841	7.10575e-09	2.09693e-07
ALK	21.2922	1.03536	0.178928	5.78649	7.18733e-09	2.11588e-07
AC087273.2	5.58539	1.28851	0.222763	5.7842	7.28566e-09	2.14356e-07
SLC5A5	477.066	1.56542	0.270648	5.78397	7.29567e-09	2.14524e-07
AC005291.2	4.49686	1.06862	0.184866	5.78052	7.4471e-09	2.18347e-07
LINC00221	8.60065	2.05543	0.355684	5.77879	7.52395e-09	2.20195e-07
KCTD8	22.6165	1.74728	0.3026	5.77422	7.73113e-09	2.25993e-07
TUBB8B	15.8124	1.23902	0.214682	5.77141	7.86118e-09	2.29524e-07
CCDC144NL	19.2701	1.75557	0.304204	5.77103	7.87906e-09	2.29911e-07
CHRM2	507.061	1.75616	0.304348	5.77023	7.91649e-09	2.30868e-07
DUSP15	186.403	1.02206	0.177167	5.76892	7.9783e-09	2.32398e-07
AL121827.2	36.9129	1.27745	0.22154	5.76625	8.10534e-09	2.35823e-07
KCNG1	168.027	1.09422	0.189833	5.76411	8.20888e-09	2.38556e-07
AP003548.1	3.59895	1.23841	0.215255	5.75323	8.75549e-09	2.53258e-07
NRSN1	14.1457	1.57452	0.273742	5.75186	8.8265e-09	2.55163e-07
PROC	298.78	1.06877	0.185839	5.75106	8.86834e-09	2.56166e-07
AC063977.6	9.08393	1.25078	0.217533	5.74982	8.93375e-09	2.57516e-07
LINC00578	105.198	1.00806	0.17533	5.74949	8.95153e-09	2.57879e-07
LINC02829	6.23287	1.28998	0.224373	5.74928	8.96236e-09	2.58041e-07
ADCY8	4.51057	1.67404	0.291216	5.74847	9.00562e-09	2.59137e-07
MTDHP3	3.052	1.84537	0.321039	5.74812	9.0242e-09	2.5949e-07
LINC01940	3.89359	1.80548	0.314149	5.7472	9.07328e-09	2.60632e-07
PMP2	21.2833	1.4585	0.253787	5.74694	9.08712e-09	2.60879e-07
AF186192.1	8.35212	1.53371	0.267078	5.74256	9.32555e-09	2.67261e-07
RGS8	8.74163	1.12174	0.195348	5.74226	9.34202e-09	2.67579e-07
RPRM	42.7857	1.36955	0.238515	5.74199	9.35726e-09	2.67861e-07
THBS4	4126.87	1.43806	0.25079	5.73415	9.8004e-09	2.79581e-07
LINC01579	105.476	1.31708	0.229797	5.73148	9.95574e-09	2.8385e-07
NPTXR	970.545	1.01196	0.176602	5.73018	1.00327e-08	2.8588e-07
ERICH3	37.1986	1.32926	0.23202	5.72906	1.00988e-08	2.87598e-07
AL356489.2	30.9294	1.29859	0.22674	5.72721	1.02095e-08	2.90419e-07
C5orf66-AS1	46.7646	1.20006	0.209566	5.72641	1.02577e-08	2.91625e-07
MRGPRF-AS1	9.31424	1.22968	0.214752	5.72604	1.02802e-08	2.92095e-07
LINC01354	15.4531	1.17337	0.204978	5.72439	1.03807e-08	2.94112e-07
SFRP1	1411.75	1.38351	0.241699	5.72411	1.03975e-08	2.9442e-07
ISM1	387.306	1.07822	0.188452	5.72144	1.05626e-08	2.98104e-07
GDF6	52.1296	1.2148	0.212462	5.7177	1.07973e-08	3.04356e-07
LOXL4	381.663	1.00934	0.176626	5.71456	1.0999e-08	3.0969e-07
AC010636.1	1.46793	1.63648	0.286387	5.71421	1.10213e-08	3.10143e-07
MYH6	8.6088	1.41335	0.247356	5.71384	1.10455e-08	3.10649e-07
DGKB	57.433	1.18464	0.20737	5.71269	1.11203e-08	3.12576e-07
CYYR1-AS1	5.10499	1.22377	0.214253	5.71182	1.11778e-08	3.13835e-07
VN1R85P	2.73016	1.584	0.277316	5.71188	1.11736e-08	3.13835e-07
SORCS1	93.9523	1.28721	0.22548	5.70876	1.13804e-08	3.19164e-07
IRS4	14.7696	1.92562	0.337367	5.70779	1.14455e-08	3.20809e-07
ADH1B	1685.06	1.40218	0.245709	5.70664	1.15225e-08	3.22747e-07
LRRC10B	136.645	1.05557	0.184975	5.70657	1.15276e-08	3.22747e-07
FEZF2	5.13697	1.9308	0.338428	5.7052	1.16204e-08	3.2498e-07
ANKRD63	4.79427	1.49465	0.262283	5.69861	1.20788e-08	3.36688e-07
AC092598.1	4.79821	1.45619	0.255935	5.68968	1.27275e-08	3.52376e-07
LINC00211	5.37604	1.08955	0.191571	5.68745	1.28948e-08	3.56609e-07
PGM5P4	22.6152	1.07268	0.188654	5.68598	1.30066e-08	3.59501e-07
AC073862.2	1.90928	1.51692	0.267012	5.68109	1.33838e-08	3.68699e-07
ST8SIA3	14.3714	1.40504	0.247364	5.68005	1.34652e-08	3.70736e-07
NPR3	295.508	1.06492	0.187678	5.67422	1.3932e-08	3.8232e-07
AC009063.2	1.32468	1.94289	0.342439	5.67368	1.39761e-08	3.8269e-07
TBX5-AS1	13.2626	1.78478	0.314596	5.67324	1.40124e-08	3.83468e-07
LCN6	12.9297	1.08478	0.191418	5.66709	1.45246e-08	3.95962e-07
SLC26A3	792.295	1.71907	0.304074	5.65345	1.57263e-08	4.25919e-07
CA6	18.1834	-1.65533	0.292854	-5.65241	1.58218e-08	4.28272e-07
AKAP6	700.567	1.07892	0.190949	5.65029	1.60182e-08	4.32883e-07
MARCHF11	2.16305	1.70975	0.30266	5.64908	1.61311e-08	4.3546e-07
HPCAL4	27.9223	1.06367	0.188331	5.64791	1.62414e-08	4.38201e-07
AL603840.1	2.16584	1.71592	0.303863	5.64702	1.63254e-08	4.40228e-07
SPTA1	16.6927	1.15551	0.204972	5.63738	1.72661e-08	4.62337e-07
TCEAL5	12.1098	1.31532	0.233318	5.63745	1.72588e-08	4.62337e-07
AP000439.2	2.52644	1.8688	0.331616	5.63542	1.74637e-08	4.67125e-07
BHMT	38.309	1.30171	0.23103	5.63438	1.75685e-08	4.69677e-07
LINC01894	1.6816	1.6918	0.300553	5.62897	1.81286e-08	4.8413e-07
RSPO1	79.5086	1.18492	0.210521	5.6285	1.8178e-08	4.85189e-07
LINC00656	2.30922	1.48419	0.263784	5.62653	1.8387e-08	4.90242e-07
RELN	186.752	1.07364	0.190885	5.62455	1.85989e-08	4.95095e-07
NBPF17P	4.42636	1.17157	0.208412	5.62144	1.89374e-08	5.02224e-07
LRRC37A7P	24.6269	1.03559	0.184292	5.61927	1.91763e-08	5.08019e-07
PLN	1664.61	1.28122	0.228132	5.61613	1.95286e-08	5.15158e-07
AC019171.1	15.0652	1.00618	0.179173	5.61566	1.95809e-08	5.16264e-07
CNTNAP3P2	20.2898	1.03911	0.185077	5.61448	1.97156e-08	5.19266e-07
ATP4B	189.917	1.94576	0.346677	5.61259	1.99318e-08	5.24402e-07
PKIA-AS1	8.48449	1.10476	0.196923	5.61012	2.02187e-08	5.3111e-07
NEXMIF	86.074	1.19876	0.213704	5.60946	2.02961e-08	5.32579e-07
GPC3	1875.66	1.23304	0.219922	5.60672	2.06202e-08	5.39944e-07
CSMD2-AS1	1.09199	2.31954	0.413857	5.6047	2.08621e-08	5.45418e-07
AC104009.1	1.90893	1.95183	0.348277	5.60424	2.09167e-08	5.46558e-07
AP003032.1	6.8128	-1.04735	0.186938	-5.60265	2.11102e-08	5.51037e-07
SLC30A8	26.177	1.37958	0.246391	5.59914	2.1542e-08	5.60544e-07
NTF4	15.77	1.31112	0.234285	5.59625	2.19043e-08	5.69375e-07
KCNC2	3.85855	1.56488	0.279791	5.59306	2.23106e-08	5.79212e-07
LINC01423	1.6631	1.50363	0.268865	5.59252	2.23802e-08	5.80532e-07
SLC6A11	26.5744	1.46741	0.262478	5.59059	2.26298e-08	5.85783e-07
SCN2B	52.9255	1.17781	0.210714	5.58961	2.27581e-08	5.88799e-07
ABCB5	28.3958	1.24337	0.222731	5.58236	2.37274e-08	6.11652e-07
SNORA11	9.94768	1.17025	0.209691	5.58084	2.39353e-08	6.16691e-07
C11orf44	2.53369	1.52281	0.273018	5.5777	2.43722e-08	6.27298e-07
CNTNAP4	23.3859	1.70451	0.305743	5.575	2.47536e-08	6.36455e-07
AC053503.3	17.8311	1.76675	0.31705	5.57247	2.51148e-08	6.45074e-07
AC022028.2	3.67541	1.59156	0.28565	5.57169	2.52273e-08	6.47631e-07
GRIA1	28.7721	1.16045	0.208511	5.56543	2.61514e-08	6.70661e-07
AC009060.1	2.00354	1.32596	0.238346	5.56315	2.6495e-08	6.78425e-07
CCNA1	10.6102	1.04079	0.18725	5.55833	2.72374e-08	6.96717e-07
MAEL	28.8561	1.17807	0.212034	5.55607	2.75918e-08	7.05059e-07
FAM47C	2.01783	2.45452	0.441888	5.55463	2.78196e-08	7.10515e-07
FAM178B	105.03	1.29859	0.233819	5.55384	2.79464e-08	7.13385e-07
CTSG	73.6315	1.32377	0.238488	5.55065	2.84605e-08	7.25021e-07
AC092040.2	6.35795	1.07443	0.193625	5.54901	2.87299e-08	7.31136e-07
AL445426.1	7.21844	1.2095	0.217992	5.54835	2.88376e-08	7.33501e-07
PWRN1	5.33125	1.79137	0.322889	5.54793	2.89066e-08	7.34506e-07
LINC01581	6.32665	1.27935	0.230845	5.54204	2.98964e-08	7.57336e-07
AC174065.1	5.10118	1.17766	0.212729	5.53595	3.09552e-08	7.81371e-07
NAA11	7.12755	2.10133	0.379703	5.53413	3.12774e-08	7.88306e-07
AC005392.2	193.199	-1.39076	0.251427	-5.53147	3.17555e-08	7.99544e-07
SIX2	777.6	1.30488	0.235925	5.53091	3.18581e-08	8.01316e-07
DUSP27	371.026	-1.9575	0.353938	-5.53064	3.19059e-08	8.02113e-07
KLF17	22.259	1.12278	0.203096	5.52833	3.233e-08	8.12365e-07
LINC00595	6.72593	1.09565	0.198421	5.52184	3.35474e-08	8.40407e-07
CYP11A1	39.2075	1.02546	0.185845	5.51781	3.43243e-08	8.5771e-07
AC025884.2	2.30028	1.19325	0.216316	5.51624	3.46336e-08	8.65006e-07
CTSL3P	1.51485	2.2747	0.412465	5.51489	3.48992e-08	8.70765e-07
ZSCAN5B	5.6824	1.07578	0.195301	5.50834	3.62238e-08	9.00653e-07
ADRB3	34.0958	1.40474	0.255292	5.50248	3.74482e-08	9.27851e-07
TBL1Y	7.54041	1.83833	0.334347	5.49827	3.83543e-08	9.48882e-07
AC129926.1	6.74594	2.03228	0.369792	5.49573	3.89106e-08	9.62166e-07
ANGPTL5	6.57601	1.1131	0.202557	5.49523	3.90202e-08	9.64399e-07
FLG	44.6119	1.0556	0.192134	5.49408	3.92761e-08	9.69759e-07
PIRT	27.6813	1.23348	0.224538	5.49343	3.94209e-08	9.72852e-07
LINC02817	2.95592	1.37841	0.250931	5.49319	3.94734e-08	9.73665e-07
AC064875.1	8.58916	1.02838	0.187307	5.49036	4.01114e-08	9.86955e-07
UNC80	33.8869	1.1494	0.209409	5.4888	4.04678e-08	9.9474e-07
AC023824.1	4.14743	2.6632	0.485219	5.48866	4.04996e-08	9.9503e-07
LEP	19.014	1.00392	0.183043	5.48459	4.14435e-08	1.01621e-06
SCARA5	406.623	1.15177	0.210009	5.48438	4.14912e-08	1.01688e-06
PVALEF	2.9302	1.35324	0.246755	5.48416	4.15435e-08	1.01766e-06
ADAD2	11.2312	1.13263	0.206686	5.47997	4.25402e-08	1.04157e-06
AC104958.2	199.185	-1.06488	0.194398	-5.47781	4.30633e-08	1.05345e-06
SCN7A	295.608	1.34408	0.245369	5.47779	4.30681e-08	1.05345e-06
GABRA5	23.0558	1.72034	0.314321	5.47319	4.41996e-08	1.07848e-06
TMEM207	2.40158	2.38053	0.435132	5.47083	4.47926e-08	1.09134e-06
LHCGR	8.42522	1.25768	0.229893	5.47071	4.48234e-08	1.09156e-06
RHOXF1P1	5.1861	2.36128	0.431762	5.46893	4.52758e-08	1.10117e-06
AC073578.1	1.68025	2.12294	0.388538	5.46392	4.65747e-08	1.13088e-06
LINC02232	2.09069	2.44001	0.446778	5.46134	4.72551e-08	1.14294e-06
MMP8	28.8746	1.2887	0.235975	5.46117	4.73011e-08	1.1435e-06
XKR4	81.8841	1.13276	0.20749	5.45936	4.77852e-08	1.15408e-06
SLC10A4	24.0817	1.10992	0.203365	5.45776	4.82177e-08	1.16396e-06
KIAA0408	13.5147	1.40524	0.257572	5.45573	4.87714e-08	1.17562e-06
PRRT4	24.11	1.10633	0.202849	5.45395	4.92628e-08	1.18516e-06
ASB10	1.37853	1.93659	0.355098	5.45368	4.93368e-08	1.18637e-06
PCDHA12	55.7243	1.71683	0.314862	5.45264	4.96287e-08	1.19224e-06
KCNH5	23.8232	1.57542	0.289079	5.44977	5.04339e-08	1.20882e-06
NXPH3	301.882	1.12778	0.207256	5.44149	5.28362e-08	1.25836e-06
MANCR	43.1084	1.23088	0.226362	5.43765	5.39893e-08	1.28214e-06
HBB	1639.61	1.06106	0.195146	5.43725	5.41104e-08	1.2844e-06
FAM181B	30.9528	1.10209	0.202735	5.43613	5.4449e-08	1.29016e-06
NUS1P2	6.84314	1.56683	0.288226	5.43611	5.44567e-08	1.29016e-06
TDGF1	260.727	-1.31617	0.242141	-5.43556	5.46245e-08	1.29352e-06
CCDC177	8.75869	1.26979	0.23365	5.43459	5.49228e-08	1.29994e-06
TENT5B	583.659	1.07357	0.197568	5.43394	5.51242e-08	1.30349e-06
CRP	6.57257	1.64357	0.30247	5.43384	5.51541e-08	1.30357e-06
AL450468.2	1.57667	1.64599	0.302931	5.43357	5.52378e-08	1.30493e-06
AC006557.2	1.66713	1.87283	0.344899	5.4301	5.63231e-08	1.32679e-06
SERPINA10	86.7709	1.63355	0.300848	5.42984	5.64057e-08	1.32811e-06
MYF6	1.29334	1.73573	0.319777	5.42794	5.70076e-08	1.34038e-06
UBXN10-AS1	35.1319	1.07018	0.197201	5.42687	5.73503e-08	1.3478e-06
AC073862.3	10.6797	1.35315	0.249461	5.42428	5.81893e-08	1.36365e-06
LINC01665	5.07298	2.27017	0.418709	5.42183	5.89934e-08	1.3812e-06
CNTN6	8.91138	1.34691	0.248492	5.42034	5.94846e-08	1.39139e-06
PPP1R3C	515.086	1.03504	0.19097	5.41994	5.962e-08	1.3939e-06
NKX3-2	222.182	1.24732	0.230164	5.41924	5.98513e-08	1.39865e-06
TRIM55	12.1551	1.1195	0.206808	5.41323	6.18969e-08	1.44306e-06
RBP2	403.763	1.59318	0.294325	5.41299	6.19797e-08	1.44432e-06
AC123912.2	3.79669	1.43484	0.265137	5.41168	6.24353e-08	1.45425e-06
HLF	502.041	1.00911	0.186533	5.40983	6.30861e-08	1.46803e-06
IGHV1OR21-1	15.4589	1.24139	0.229506	5.40897	6.33882e-08	1.47369e-06
MYLK-AS2	2.23585	1.31514	0.243334	5.40469	6.49191e-08	1.50576e-06
DAB1	116.561	1.0589	0.195931	5.40444	6.50102e-08	1.50717e-06
NPBWR1	8.7494	1.2997	0.240715	5.39934	6.68858e-08	1.54633e-06
NRG3	33.4426	1.22075	0.226367	5.39278	6.93756e-08	1.59943e-06
AL157396.1	4.83937	1.38084	0.256192	5.38985	7.05152e-08	1.62269e-06
ECRG4	693.989	1.49493	0.277521	5.38673	7.17499e-08	1.64958e-06
NOG	50.2118	1.06476	0.197672	5.38652	7.18334e-08	1.65074e-06
KHDC1L	6.80769	1.69801	0.31525	5.38623	7.19525e-08	1.65271e-06
AC015656.1	5.64365	1.30808	0.242879	5.38573	7.2151e-08	1.65498e-06
MYOZ2	11.3294	1.16326	0.215996	5.38557	7.2216e-08	1.65571e-06
CYS1	515.04	1.04107	0.193453	5.38152	7.38614e-08	1.69187e-06
LINC00454	4.01544	2.17879	0.404933	5.38061	7.42323e-08	1.69959e-06
NTN3	22.3826	1.00125	0.186147	5.37883	7.49719e-08	1.71337e-06
LINC02696	7.78562	1.09566	0.203726	5.3781	7.52772e-08	1.71877e-06
PLA2G2C	8.54646	1.0652	0.19807	5.37791	7.53547e-08	1.71975e-06
SNCAIP	652.692	1.08781	0.202309	5.37698	7.57455e-08	1.72708e-06
FIGNL2-DT	5.92084	1.08726	0.202283	5.37492	7.6615e-08	1.74611e-06
KCNK2	105.934	1.2957	0.241172	5.37252	7.76424e-08	1.76709e-06
TEKT2	24.9895	1.03045	0.191948	5.36836	7.9455e-08	1.80669e-06
AC239809.3	26.723	1.00522	0.187349	5.36551	8.07204e-08	1.83212e-06
AC016582.1	14.4638	1.16698	0.217526	5.36479	8.10419e-08	1.83858e-06
AL079307.1	5.11874	1.47688	0.275362	5.36339	8.16745e-08	1.85208e-06
AP005119.2	10.9719	1.26651	0.236152	5.36314	8.1789e-08	1.85384e-06
AC115619.1	4.12205	2.83566	0.528936	5.36107	8.27319e-08	1.87265e-06
F7	114.003	1.36602	0.254817	5.3608	8.28538e-08	1.87455e-06
AC026992.2	12.525	1.2049	0.225003	5.35503	8.55426e-08	1.93012e-06
LINC02623	2.10784	1.75098	0.32703	5.35418	8.59456e-08	1.9374e-06
LINC00964	10.5128	1.37749	0.257348	5.35265	8.66751e-08	1.95125e-06
C10orf71	3.77317	1.29562	0.242262	5.34803	8.89177e-08	1.99902e-06
TAFA4	66.2445	1.823	0.340999	5.34605	8.98932e-08	2.01822e-06
AC010980.2	23.64	1.11973	0.209478	5.34534	9.02479e-08	2.02435e-06
NR5A1	7.17333	1.16913	0.218836	5.34251	9.16693e-08	2.05069e-06
LGI1	25.5024	1.28299	0.240241	5.34044	9.27234e-08	2.06869e-06
FMN2	95.2241	1.17434	0.219993	5.33807	9.39393e-08	2.09488e-06
TMPRSS15	112.505	1.83018	0.342972	5.33624	9.4892e-08	2.11233e-06
CALB1	219.317	-1.43274	0.268551	-5.33507	9.55053e-08	2.12504e-06
DUOXA1	302.823	1.17968	0.221222	5.33256	9.68379e-08	2.15084e-06
LINC02511	1.40708	2.06501	0.387268	5.33224	9.70091e-08	2.15368e-06
TUSC7	1.25744	2.56123	0.480448	5.33093	9.77121e-08	2.16832e-06
CTNNA3	233.347	1.3733	0.257661	5.32985	9.82915e-08	2.17859e-06
ZFHX4-AS1	23.3077	1.19927	0.22503	5.3294	9.85372e-08	2.18273e-06
H1-9	5.06287	1.07898	0.202545	5.32709	9.97976e-08	2.20967e-06
RN7SL471P	3.98225	1.27528	0.239452	5.32581	1.00503e-07	2.22332e-06
SCNN1B	128.521	1.0907	0.204803	5.32564	1.00601e-07	2.22448e-06
AC018781.1	10.0997	1.4104	0.264967	5.32294	1.02104e-07	2.25472e-06
AC112243.1	1.12614	2.33442	0.438927	5.31848	1.04638e-07	2.30658e-06
AC010624.2	4.87465	1.41008	0.265246	5.3161	1.06014e-07	2.33484e-06
BX284668.2	25.3881	1.05004	0.197592	5.31418	1.0714e-07	2.35755e-06
HIF3A	1304.61	1.19613	0.225207	5.31126	1.08868e-07	2.39241e-06
NAMA	5.26804	1.20442	0.226935	5.30734	1.11235e-07	2.4401e-06
AP000688.2	11.8534	1.35396	0.25513	5.30692	1.11492e-07	2.44466e-06
ADGRA1-AS1	1.7615	2.10488	0.396722	5.30569	1.12249e-07	2.45938e-06
LINC01230	4.15787	1.70789	0.321964	5.30458	1.1293e-07	2.47293e-06
AC025419.1	7.25634	1.11292	0.209846	5.30349	1.13606e-07	2.48665e-06
AL008638.6	4.41956	1.47021	0.277228	5.30325	1.13759e-07	2.48671e-06
UNC13C	25.9558	1.32573	0.249982	5.30331	1.13719e-07	2.48671e-06
TDRD12	38.5374	1.09736	0.206951	5.30251	1.14224e-07	2.49577e-06
OPRM1	8.45719	1.49228	0.281511	5.30097	1.15189e-07	2.51465e-06
CAMTA1-IT1	2.5534	-1.60285	0.302391	-5.30059	1.1543e-07	2.51698e-06
FAM205BP	1.73342	1.86888	0.352855	5.29647	1.18062e-07	2.57172e-06
ASTN1	64.4513	1.31377	0.24809	5.29552	1.18678e-07	2.58288e-06
CLVS2	34.5505	1.76585	0.333504	5.29483	1.1913e-07	2.59158e-06
SLC10A2	32.1815	1.72396	0.325693	5.29319	1.202e-07	2.61257e-06
FOXN4	10.892	1.46881	0.277498	5.29306	1.20289e-07	2.61338e-06
AC009139.1	1.8988	1.63908	0.309854	5.28985	1.22418e-07	2.65614e-06
PHF2P2	20.9081	2.05361	0.388252	5.28937	1.22739e-07	2.66195e-06
DUSP9	129.035	1.49791	0.283226	5.28877	1.23141e-07	2.66834e-06
IL6	522.677	1.06816	0.202064	5.28625	1.2485e-07	2.70293e-06
ATCAY	25.4798	1.04793	0.198278	5.28513	1.25617e-07	2.7149e-06
GALR1	10.896	1.31006	0.247977	5.28299	1.27091e-07	2.74557e-06
MAGEB1	4.18741	2.41505	0.457756	5.27584	1.32151e-07	2.84621e-06
AC079298.3	7.87894	1.04121	0.197392	5.27484	1.32872e-07	2.85928e-06
AC092447.7	9.87452	1.84466	0.349776	5.27383	1.33604e-07	2.87255e-06
HOXA9	248.537	-1.17773	0.22356	-5.26808	1.37855e-07	2.95755e-06
VXN	49.0988	1.12178	0.212975	5.26718	1.38538e-07	2.96965e-06
ANXA8L1	111.066	1.1668	0.221646	5.26423	1.40776e-07	3.01502e-06
NEUROD4	1.47678	2.46483	0.468236	5.26407	1.40899e-07	3.01634e-06
ZIM2	6.29893	1.31998	0.250769	5.26373	1.41165e-07	3.02075e-06
SH3GL2	21.8005	1.26453	0.240277	5.26279	1.41882e-07	3.03348e-06
CERS1	25.7858	1.04843	0.199246	5.26199	1.42508e-07	3.04556e-06
LRRC53	2.83066	2.20419	0.418906	5.26179	1.42658e-07	3.04746e-06
SYT4	26.6775	1.47741	0.280799	5.26146	1.42916e-07	3.05165e-06
RGN	305.807	1.06881	0.203361	5.25573	1.47435e-07	3.1347e-06
CYP3A4	181.406	1.37924	0.262432	5.25561	1.47536e-07	3.1355e-06
PPY	4.17277	1.39607	0.265658	5.25514	1.4791e-07	3.14077e-06
XKR7	35.0527	1.36069	0.258937	5.25489	1.48112e-07	3.14372e-06
HAND2	1148.96	1.43525	0.273144	5.25454	1.48396e-07	3.1484e-06
H1-8	0.900106	1.85617	0.353285	5.25404	1.48802e-07	3.15453e-06
FMO9P	6.63701	1.77778	0.338388	5.25369	1.49083e-07	3.15893e-06
CRH	2.57877	2.23713	0.42591	5.25259	1.49979e-07	3.17386e-06
LINC01043	1.70799	2.77085	0.527631	5.25149	1.50871e-07	3.19002e-06
LINC01143	3.08529	1.96604	0.374403	5.25115	1.51152e-07	3.19326e-06
PAGE5	12.0692	1.81803	0.346254	5.25057	1.51628e-07	3.20195e-06
AP001626.1	6.33279	1.24763	0.237676	5.24932	1.52664e-07	3.22109e-06
TPTE	4.48356	2.41365	0.459797	5.24939	1.52604e-07	3.22109e-06
TCEAL2	240.84	1.43383	0.273199	5.2483	1.53511e-07	3.2376e-06
MIR548XHG	18.0144	2.25058	0.429047	5.24554	1.55829e-07	3.2837e-06
LINC02267	7.94742	2.04818	0.390816	5.24078	1.59897e-07	3.36185e-06
AC009102.2	13.943	1.32597	0.253022	5.24052	1.60121e-07	3.36416e-06
MAGEE2	3.62872	1.32563	0.253012	5.23938	1.61114e-07	3.38358e-06
BARHL2	3.12879	1.46464	0.279632	5.23774	1.62554e-07	3.40951e-06
AF067845.1	1.19081	2.06341	0.394087	5.23594	1.64151e-07	3.43722e-06
BARX1-DT	47.5808	1.18308	0.225975	5.23547	1.64567e-07	3.44304e-06
CNGA3	34.7527	1.10886	0.211811	5.23514	1.6486e-07	3.4464e-06
RPL7AP28	6.38778	1.07264	0.205344	5.22362	1.75454e-07	3.64781e-06
BPIFB6	2.10648	2.3317	0.446764	5.21908	1.79817e-07	3.73695e-06
AC114689.3	1.44635	2.27595	0.436089	5.219	1.79896e-07	3.73704e-06
NAT8	28.2014	1.3785	0.26428	5.21607	1.82755e-07	3.79167e-06
C11orf87	7.73486	1.26774	0.24306	5.21577	1.8306e-07	3.796e-06
OMD	429.776	1.09747	0.210417	5.21571	1.83116e-07	3.796e-06
LINC02211	7.52813	1.21244	0.232472	5.21542	1.83406e-07	3.80042e-06
ABCA9-AS1	18.6399	1.20295	0.230863	5.21067	1.88162e-07	3.88926e-06
CGB2	1.95699	2.33592	0.448475	5.20859	1.90286e-07	3.92988e-06
FXYD4	82.5783	1.22689	0.235658	5.20622	1.92731e-07	3.96887e-06
PLAC9P1	3.22773	1.10887	0.213062	5.20445	1.94569e-07	4.00173e-06
GALNTL6	58.456	1.22391	0.235472	5.19769	2.01785e-07	4.13137e-06
CFHR1	6.90531	1.22595	0.235902	5.19684	2.02699e-07	4.14667e-06
OR14L1P	1.27668	1.52859	0.294162	5.1964	2.03183e-07	4.15434e-06
AP000897.2	1.74192	1.60712	0.309343	5.19526	2.04429e-07	4.17519e-06
AC112198.2	6.21609	1.01178	0.194851	5.19255	2.07428e-07	4.2295e-06
AP007216.2	4.17348	1.03786	0.200031	5.18851	2.11987e-07	4.31892e-06
PRSS56	9.83625	-1.68611	0.325005	-5.18795	2.12621e-07	4.32827e-06
LRRN1	583.627	1.2458	0.240473	5.18065	2.21116e-07	4.48287e-06
OLFM3	5.77854	1.69831	0.327959	5.17842	2.23773e-07	4.52567e-06
AC015631.1	1.84223	3.16412	0.611525	5.17414	2.2896e-07	4.61745e-06
SOHLH1	12.1051	2.00487	0.387815	5.16966	2.34517e-07	4.71804e-06
NEURL1	461.09	1.03354	0.199929	5.16957	2.34635e-07	4.71849e-06
LINC01419	10.9547	1.82219	0.352568	5.16832	2.36211e-07	4.74444e-06
AP002754.2	1.64739	1.84098	0.356308	5.16683	2.38092e-07	4.77836e-06
C8orf87	1.68022	1.87953	0.363905	5.16489	2.40577e-07	4.82629e-06
LINC01510	2.55099	1.39324	0.270146	5.15737	2.50443e-07	5.01007e-06
VSNL1	1136.75	-1.08343	0.210326	-5.15118	2.5885e-07	5.16578e-06
AC073862.5	4.74365	1.1954	0.232079	5.15083	2.59333e-07	5.17334e-06
LINC01608	2.59066	2.66821	0.518061	5.15039	2.59952e-07	5.18362e-06
ZNF716	28.4462	1.71863	0.333718	5.14996	2.60537e-07	5.1932e-06
SFRP4	6298.25	1.08665	0.211117	5.14714	2.64481e-07	5.25707e-06
AQP7P2	1.93763	1.51104	0.293663	5.14548	2.66836e-07	5.29332e-06
AC209154.1	2.80516	2.68239	0.521608	5.14254	2.71049e-07	5.36816e-06
FBXL21P	4.13675	2.03378	0.395674	5.14003	2.74698e-07	5.42763e-06
AC078925.2	7.22609	1.67026	0.325002	5.13922	2.75874e-07	5.44871e-06
CDH10	14.9368	1.45051	0.282415	5.13611	2.80477e-07	5.52864e-06
GFRA4	1.9168	1.50285	0.292679	5.1348	2.82446e-07	5.56525e-06
GDF10	57.347	1.21284	0.236352	5.13149	2.87453e-07	5.65943e-06
AL035670.1	1.51924	1.68491	0.328406	5.13057	2.8887e-07	5.67833e-06
VCX2	1.79466	3.02624	0.589898	5.13011	2.89579e-07	5.69003e-06
DAO	12.9808	1.36051	0.265234	5.12946	2.90581e-07	5.70745e-06
TNNT3	18.1165	1.04178	0.203183	5.12729	2.93935e-07	5.76651e-06
AC007608.4	29.8777	-1.19608	0.233366	-5.12535	2.96985e-07	5.82175e-06
PNLIPRP2	136.291	1.51277	0.295321	5.12246	3.01569e-07	5.90928e-06
C14orf39	8.40761	1.05006	0.205027	5.12157	3.03004e-07	5.93272e-06
AL136309.1	1.03841	1.92586	0.376372	5.11692	3.1057e-07	6.06892e-06
CXCL11	1186.22	-1.0441	0.204105	-5.11549	3.12932e-07	6.11028e-06
AC011504.1	7.4702	1.2392	0.242315	5.114	3.1541e-07	6.1442e-06
CCDC140	1.038	2.15889	0.422164	5.11386	3.15637e-07	6.14621e-06
MAL	281.427	1.22684	0.240105	5.1096	3.22845e-07	6.27675e-06
MYOC	221.064	1.68688	0.33026	5.10774	3.26027e-07	6.33612e-06
AC007326.2	3.49162	1.50493	0.294662	5.10731	3.26786e-07	6.34839e-06
AC093702.1	5.9566	1.62325	0.317906	5.10608	3.28913e-07	6.38722e-06
ARHGAP36	4.57364	1.46928	0.287987	5.1019	3.36264e-07	6.51979e-06
AC011824.2	1.39173	1.47281	0.288782	5.10008	3.39502e-07	6.57233e-06
PHF21B	20.1589	1.0938	0.214673	5.09517	3.4843e-07	6.7373e-06
FAM181A	2.1548	1.71867	0.337448	5.09314	3.5218e-07	6.80452e-06
KCNS1	72.6194	1.12322	0.220597	5.09172	3.54828e-07	6.85038e-06
ZNF812P	46.4705	1.14438	0.224901	5.08835	3.61183e-07	6.96225e-06
BX510359.5	3.05637	-3.60968	0.710064	-5.08359	3.7036e-07	7.11984e-06
AC093909.4	1.40885	1.88666	0.371188	5.08276	3.71988e-07	7.14561e-06
C6orf118	5.5689	1.61556	0.318249	5.07642	3.84616e-07	7.36545e-06
CARMN	1208.86	1.06365	0.209545	5.07598	3.85503e-07	7.37674e-06
TREML4	6.64456	1.07698	0.212187	5.07564	3.86203e-07	7.38731e-06
AC092691.1	2.9593	1.65025	0.325234	5.07404	3.89451e-07	7.438e-06
FADS6	72.2104	1.36199	0.26846	5.07335	3.90873e-07	7.45656e-06
AC120498.10	6.87586	1.00514	0.198227	5.07066	3.96436e-07	7.55006e-06
ITLN1	1497.55	1.48996	0.294022	5.06753	4.03007e-07	7.65575e-06
AF279873.3	9.79815	1.54286	0.304483	5.06716	4.03802e-07	7.66793e-06
AC011474.4	2.04565	2.55189	0.50381	5.06518	4.08005e-07	7.74477e-06
NPAP1	6.30445	1.69637	0.334912	5.06511	4.08175e-07	7.74505e-06
AC087612.1	3.62613	1.72762	0.341134	5.06436	4.09779e-07	7.76956e-06
AP000802.1	5.32149	1.218	0.240637	5.06156	4.15849e-07	7.86965e-06
CAVIN2-AS1	6.75806	1.19782	0.236687	5.06076	4.17591e-07	7.89061e-06
PRDM7	4.41953	1.06953	0.211468	5.05766	4.24435e-07	7.99648e-06
KIF5C-AS1	3.19076	1.24115	0.245436	5.05694	4.26035e-07	8.01667e-06
PMPCAP1	3.5888	1.14262	0.22603	5.05518	4.29984e-07	8.0801e-06
KLHL34	12.9017	1.05169	0.208116	5.05338	4.34065e-07	8.14929e-06
AC111000.4	5.18291	1.62691	0.322019	5.05222	4.36699e-07	8.19256e-06
AC126323.1	7.0413	1.45993	0.289483	5.04323	4.57727e-07	8.54594e-06
UTS2R	39.3143	1.23689	0.245262	5.04313	4.57981e-07	8.54669e-06
AC090044.1	6.40143	1.10919	0.219968	5.04249	4.59521e-07	8.56899e-06
AL157937.1	1.34026	1.77081	0.351292	5.04086	4.63452e-07	8.63907e-06
RSPO4	114.023	1.40965	0.279672	5.04036	4.64653e-07	8.6582e-06
ARMC4	35.9399	1.0356	0.205546	5.0383	4.6969e-07	8.73571e-06
FAM230C	12.171	2.7963	0.555322	5.03545	4.76731e-07	8.85013e-06
CAPSL	2.11256	1.58173	0.314159	5.03481	4.78318e-07	8.87628e-06
PRSS42P	4.86997	1.16226	0.230951	5.0325	4.84131e-07	8.97744e-06
MIR217HG	0.973201	1.90492	0.378535	5.03234	4.84534e-07	8.98156e-06
AC006441.4	3.81185	1.08994	0.216728	5.02909	4.92814e-07	9.10969e-06
NIPAL4	147.82	1.10267	0.219338	5.02724	4.97581e-07	9.18236e-06
AL358944.1	1.43635	1.53929	0.306216	5.02679	4.98749e-07	9.2005e-06
CPA1	11.4758	1.32075	0.262746	5.02671	4.98958e-07	9.20095e-06
AC011477.5	3.22773	1.0201	0.202942	5.02655	4.99394e-07	9.20426e-06
HS3ST4	19.7789	1.51755	0.301919	5.02635	4.99898e-07	9.20805e-06
NPY2R	3.0799	1.87104	0.37261	5.02144	5.12843e-07	9.42556e-06
PLD5	27.3761	1.31478	0.261922	5.01975	5.17386e-07	9.49502e-06
SLC6A5	4.09908	1.72595	0.343908	5.01865	5.20365e-07	9.54264e-06
MEP1B	86.731	1.23538	0.246239	5.017	5.24845e-07	9.61417e-06
TEX26	5.69435	1.11754	0.222768	5.0166	5.25932e-07	9.63053e-06
SPATA31C2	5.28457	1.35083	0.269317	5.01577	5.28224e-07	9.66183e-06
TEX13B	1.37632	1.73934	0.347006	5.01241	5.37529e-07	9.81401e-06
PEBP4	16.5723	1.02835	0.20518	5.01193	5.3888e-07	9.83505e-06
XIRP2	5.09981	1.52255	0.303885	5.01029	5.43476e-07	9.9044e-06
LINC02011	2.2768	1.46368	0.29238	5.00608	5.55493e-07	1.01053e-05
AC074029.4	1.59026	1.26727	0.253172	5.00557	5.56977e-07	1.01245e-05
LINC02677	2.847	1.43115	0.285917	5.00548	5.57217e-07	1.01251e-05
AC022424.1	1.33583	1.58229	0.316152	5.00482	5.59133e-07	1.01563e-05
LINC01697	26.3889	1.05559	0.211394	4.99348	5.93017e-07	1.07404e-05
AC055874.1	1.97735	2.08531	0.417734	4.99196	5.97711e-07	1.08136e-05
AC023245.2	1.95356	3.08129	0.617677	4.98851	6.08483e-07	1.09845e-05
GUSBP12	1.61683	2.53832	0.508977	4.98711	6.129e-07	1.10562e-05
AC068473.4	3.45475	1.17482	0.235652	4.98538	6.18403e-07	1.11393e-05
DCX	71.5712	1.25302	0.251529	4.98162	6.30551e-07	1.13402e-05
GOLGA8IP	5.58168	1.14514	0.229943	4.98009	6.35542e-07	1.14232e-05
SERPINA5	640.676	1.08814	0.218543	4.97905	6.38988e-07	1.14769e-05
AL121827.1	1.62961	1.85402	0.372375	4.97889	6.39483e-07	1.14811e-05
LINC00670	5.12615	1.03997	0.208903	4.97824	6.41665e-07	1.15125e-05
LUARIS	3.6934	1.18169	0.23753	4.97489	6.52843e-07	1.16793e-05
VSX2	3.37783	1.20981	0.243306	4.97238	6.61347e-07	1.18145e-05
BRINP2	7.98348	1.16768	0.234841	4.97222	6.61905e-07	1.18202e-05
SLITRK3	34.4441	1.34107	0.269799	4.97063	6.67342e-07	1.19087e-05
CHL1-AS2	3.63159	1.13408	0.228162	4.97051	6.6777e-07	1.19121e-05
ASCL4	1.8847	1.41079	0.284	4.96758	6.77929e-07	1.20803e-05
NRK	235.98	1.13033	0.227562	4.96712	6.79532e-07	1.21046e-05
AC109466.1	10.3147	1.15405	0.232403	4.96574	6.84404e-07	1.21739e-05
AC105383.1	4.75916	1.19278	0.240207	4.96563	6.84778e-07	1.21762e-05
GNAT1	3.99777	1.26459	0.254751	4.96404	6.90428e-07	1.22679e-05
IGF1	299.156	1.00641	0.20298	4.95817	7.11618e-07	1.25994e-05
AC022031.1	1.38718	2.30704	0.465368	4.95745	7.14237e-07	1.26323e-05
HYDIN	49.8095	1.05734	0.213299	4.95711	7.15502e-07	1.26499e-05
UCP1	2.65382	1.17401	0.237005	4.95354	7.28756e-07	1.28571e-05
AC008269.2	1.0957	1.45149	0.293253	4.94962	7.4357e-07	1.30814e-05
MPPED2-AS1	3.62029	1.64163	0.331664	4.94967	7.43402e-07	1.30814e-05
AC004947.1	7.18739	1.10608	0.223491	4.94908	7.45656e-07	1.31117e-05
SCTR	191.283	1.1784	0.238107	4.94904	7.4582e-07	1.31117e-05
AC007614.1	1.79274	1.98696	0.401533	4.94842	7.48179e-07	1.31485e-05
AC126323.6	2.05777	1.84826	0.373515	4.9483	7.48652e-07	1.31522e-05
AIRE	22.905	1.04818	0.21186	4.9475	7.51709e-07	1.31965e-05
RXFP3	2.85561	1.1184	0.226216	4.94393	7.65633e-07	1.34032e-05
AKR1D1	10.6196	1.20879	0.244506	4.94383	7.66039e-07	1.34056e-05
NOS1	98.5607	1.16653	0.236054	4.9418	7.74064e-07	1.35222e-05
MYLKP1	5.89354	1.08548	0.219702	4.94071	7.7839e-07	1.35835e-05
SLC2A14	36.9206	1.0325	0.209002	4.94014	7.80649e-07	1.36133e-05
CEL	874.019	-1.3794	0.279245	-4.93973	7.8231e-07	1.36375e-05
IGLJ2	9.96063	1.27473	0.258076	4.93937	7.83765e-07	1.36533e-05
AC110491.1	7.03118	1.71471	0.347388	4.93601	7.97389e-07	1.38615e-05
Z82195.2	5.48631	1.17824	0.238779	4.93443	8.0385e-07	1.39495e-05
AC010680.1	2.55512	1.2824	0.260093	4.93056	8.19922e-07	1.41937e-05
AC090578.1	4.75623	1.26492	0.256561	4.93029	8.2108e-07	1.42088e-05
AC046168.1	7.25403	1.07937	0.219014	4.9283	8.29464e-07	1.4339e-05
AC138649.2	2.35885	1.06226	0.21554	4.92837	8.29191e-07	1.4339e-05
AL031429.1	1.57899	1.62159	0.329082	4.92762	8.32362e-07	1.43791e-05
AL807761.4	2.70557	1.12547	0.228399	4.92766	8.32209e-07	1.43791e-05
TMPRSS11A	17.2726	-1.75728	0.356741	-4.92594	8.39561e-07	1.44833e-05
AL590004.3	247.057	1.06187	0.215586	4.92553	8.41337e-07	1.45043e-05
LINC02377	3.10277	2.4996	0.507914	4.92132	8.59627e-07	1.47936e-05
FAM205C	5.11261	1.163	0.236323	4.92125	8.59951e-07	1.4794e-05
SLC22A25	2.60057	1.40538	0.285708	4.91896	8.70067e-07	1.49454e-05
ZNF33CP	1.25201	1.90252	0.386892	4.91743	8.76863e-07	1.50485e-05
TTR	463.373	1.48603	0.30221	4.9172	8.77894e-07	1.5061e-05
SERPINA2	1.52982	1.58351	0.322274	4.91356	8.94384e-07	1.53228e-05
BEX1	206.671	1.52767	0.310973	4.91253	8.99065e-07	1.53871e-05
SLITRK1	12.5808	1.2275	0.24994	4.9112	9.05208e-07	1.54869e-05
MAGEC1	28.9612	2.35266	0.479061	4.91099	9.06195e-07	1.54985e-05
AC018730.1	1.15369	2.14399	0.436626	4.91037	9.09051e-07	1.55313e-05
AP000997.4	1.61436	1.41245	0.287668	4.91001	9.1074e-07	1.55548e-05
AL161457.1	4.03872	1.43918	0.293155	4.90929	9.14064e-07	1.55935e-05
MAPT-AS1	1.35293	1.48966	0.303438	4.90928	9.14137e-07	1.55935e-05
NPY6R	39.8212	1.30383	0.265587	4.90925	9.14261e-07	1.55935e-05
MIR122HG	2.61068	1.5168	0.309316	4.90374	9.40313e-07	1.59831e-05
AC124276.2	3.87521	1.05461	0.215107	4.90271	9.4524e-07	1.60449e-05
CELA3A	23.0919	1.26877	0.258787	4.90276	9.44979e-07	1.60449e-05
AP001599.1	1.41722	2.19976	0.448938	4.89993	9.58711e-07	1.62569e-05
ADGRV1	138.693	1.02832	0.209876	4.89965	9.60068e-07	1.62688e-05
LRRC3-DT	4.00279	1.11392	0.227412	4.89823	9.67059e-07	1.63761e-05
LINC02476	11.0375	2.09943	0.428617	4.89814	9.67487e-07	1.63778e-05
GOLGA2P11	2.84107	1.75695	0.358708	4.89801	9.68118e-07	1.63829e-05
AC027369.3	0.972678	2.01991	0.412453	4.89732	9.71549e-07	1.64298e-05
AC112255.1	7.6917	1.22436	0.250231	4.89293	9.93448e-07	1.67578e-05
LINC00485	3.33911	1.40643	0.28749	4.8921	9.97648e-07	1.68197e-05
BNIP3P30	2.4056	1.5431	0.315445	4.89181	9.99148e-07	1.68393e-05
NR1H4	134.292	1.2849	0.26287	4.88795	1.01894e-06	1.71091e-05
SPECC1P1	2.28752	1.65224	0.33802	4.88799	1.01872e-06	1.71091e-05
LINC01056	1.33911	1.99156	0.408445	4.87596	1.08281e-06	1.80961e-05
AC008083.2	10.8167	1.06134	0.217904	4.87069	1.11211e-06	1.85174e-05
TPO	88.0989	1.02468	0.210386	4.87049	1.1132e-06	1.85292e-05
AC131280.1	6.51725	1.59313	0.327172	4.86939	1.11944e-06	1.86083e-05
CRB1	16.5145	1.00939	0.207331	4.86851	1.12442e-06	1.86785e-05
RAX	2.8266	1.35132	0.277687	4.86633	1.13689e-06	1.88604e-05
LINC01788	2.26845	1.44268	0.296516	4.86542	1.14211e-06	1.89345e-05
TRPC5	4.11211	1.10234	0.226645	4.86373	1.15193e-06	1.90783e-05
BX664718.1	1.27906	3.03466	0.623959	4.86356	1.15294e-06	1.90885e-05
TNN	215.545	1.00128	0.205897	4.86304	1.15594e-06	1.91255e-05
LINC02393	2.74866	1.77789	0.365612	4.86278	1.15749e-06	1.91448e-05
MDGA2	15.8755	1.41613	0.291355	4.86049	1.17093e-06	1.93414e-05
AC005180.2	22.1278	1.02762	0.211522	4.85823	1.18441e-06	1.9538e-05
COL20A1	13.3395	1.01266	0.208576	4.8551	1.20327e-06	1.98229e-05
AC099518.3	1.42853	1.08861	0.224254	4.85438	1.20764e-06	1.98816e-05
OTOP3	85.189	1.50867	0.310873	4.85302	1.21597e-06	1.99989e-05
LINC02181	2.60846	1.18196	0.243589	4.85225	1.22068e-06	2.00632e-05
FCER1A	112.356	1.06104	0.218684	4.85193	1.22264e-06	2.00887e-05
FSTL5	22.8327	1.51777	0.312831	4.85171	1.22403e-06	2.0105e-05
AVP	2.29477	1.67997	0.346344	4.8506	1.23088e-06	2.01841e-05
CLC	39.5253	1.3233	0.272844	4.85004	1.23439e-06	2.02283e-05
CNN2P8	1.78639	1.39136	0.287145	4.84549	1.26301e-06	2.06633e-05
KRT82	1.06903	2.03028	0.419297	4.84211	1.28465e-06	2.09691e-05
CADM2	79.8137	1.18468	0.244674	4.84187	1.28625e-06	2.09884e-05
AC007424.1	5.24814	1.29522	0.267515	4.84168	1.28743e-06	2.10007e-05
ACP7	22.5054	1.173	0.2423	4.8411	1.29125e-06	2.10561e-05
IGLV3-27	394.905	1.25706	0.259882	4.83703	1.31795e-06	2.14424e-05
AC073578.3	1.29255	2.41105	0.498638	4.83526	1.32969e-06	2.16089e-05
CMA1	22.272	1.2248	0.253301	4.83535	1.32913e-06	2.16089e-05
AC002398.2	18.0698	1.40768	0.291183	4.83435	1.33583e-06	2.16836e-05
DCAF4L2	6.3997	2.32968	0.481934	4.83403	1.33795e-06	2.17038e-05
SPATA31E1	3.61561	1.44858	0.299686	4.83367	1.34042e-06	2.17368e-05
LINC02243	2.16275	1.17248	0.242714	4.8307	1.36055e-06	2.20417e-05
WSCD2	276.831	1.18928	0.246239	4.82977	1.36692e-06	2.2126e-05
LHFPL4	33.4734	1.03791	0.214948	4.82866	1.37452e-06	2.22181e-05
LINC01918	2.91996	1.10721	0.229328	4.82806	1.37869e-06	2.22702e-05
C20orf78	1.05786	1.61635	0.334975	4.8253	1.39794e-06	2.25667e-05
SLC24A5	1.37056	1.80113	0.373421	4.82334	1.41176e-06	2.27659e-05
CNMD	14.4427	1.27123	0.263651	4.82164	1.42384e-06	2.294e-05
AL137026.1	3.28974	1.03544	0.214761	4.82136	1.42583e-06	2.29646e-05
SPINK4	1365	1.42617	0.295835	4.82084	1.42952e-06	2.30166e-05
AC016885.3	2.35165	1.5646	0.324969	4.81463	1.47476e-06	2.36762e-05
C11orf86	248.595	1.27501	0.26489	4.81337	1.48403e-06	2.38096e-05
ACSM2A	8.60105	1.14953	0.238847	4.81284	1.48798e-06	2.38653e-05
CBLN4	15.6238	1.0643	0.221244	4.81054	1.50526e-06	2.41191e-05
STXBP5L	38.206	1.01977	0.212001	4.81019	1.50784e-06	2.41526e-05
DMBT1P1	3.1802	1.46398	0.304514	4.80761	1.52747e-06	2.44591e-05
CFHR3	13.4431	1.13358	0.23595	4.80431	1.55283e-06	2.47934e-05
SNTG2-AS1	2.89395	1.48281	0.308748	4.80266	1.56571e-06	2.4991e-05
LINC02237	2.0367	1.70167	0.35434	4.80237	1.56798e-06	2.50192e-05
SLC38A4	114.064	1.01126	0.210649	4.80071	1.58102e-06	2.52192e-05
ANKRD30A	6.15261	1.34526	0.280263	4.80001	1.58659e-06	2.5292e-05
AL139002.1	7.54014	1.80708	0.376559	4.79894	1.5951e-06	2.54031e-05
AL079343.1	3.62366	1.18625	0.247221	4.79832	1.59998e-06	2.54728e-05
GRM5	3.56818	1.34373	0.280369	4.7927	1.64555e-06	2.61146e-05
AL442644.1	0.948791	2.05062	0.428505	4.78552	1.70542e-06	2.69787e-05
LINC01886	3.69264	1.70061	0.35545	4.7844	1.71503e-06	2.7122e-05
MS4A3	4.29407	1.35645	0.283532	4.78412	1.71737e-06	2.71419e-05
UGT3A2	21.018	1.1402	0.23836	4.78355	1.7223e-06	2.72025e-05
GABRR3	2.96677	1.45225	0.303662	4.78245	1.73173e-06	2.73428e-05
ANKRD30BP1	1.25477	2.20908	0.462047	4.78107	1.74364e-06	2.75133e-05
KRT73-AS1	1.79806	1.48967	0.311645	4.78004	1.75261e-06	2.76199e-05
C9	9.61717	1.09288	0.228685	4.77895	1.76215e-06	2.77526e-05
AC091874.1	1.90119	1.0219	0.213842	4.77877	1.76375e-06	2.77689e-05
C12orf80	1.57027	1.62296	0.339705	4.77756	1.77436e-06	2.79068e-05
KDM4E	2.26741	1.22208	0.255799	4.77752	1.77475e-06	2.79068e-05
ZNF209P	1.25961	1.41665	0.29662	4.77599	1.78827e-06	2.80928e-05
MYO18B-AS1	3.70651	1.61055	0.33729	4.77498	1.79721e-06	2.8171e-05
CRHR1	5.33325	1.23067	0.257781	4.7741	1.80513e-06	2.82595e-05
TMPRSS11D	20.1264	-1.3539	0.283633	-4.77345	1.81099e-06	2.83157e-05
SLC22A2	16.8637	1.05522	0.221161	4.77129	1.83053e-06	2.85942e-05
PPP1R2P10	1.35077	1.67501	0.351089	4.77091	1.83394e-06	2.86294e-05
KRT23	1738.97	-1.31949	0.27674	-4.76798	1.86083e-06	2.90045e-05
FAM9B	4.48526	1.2777	0.268091	4.76593	1.87981e-06	2.92904e-05
ASZ1	2.95129	1.63432	0.342966	4.76525	1.88623e-06	2.93812e-05
FAM170B-AS1	1.50159	1.70946	0.358838	4.76387	1.89914e-06	2.95731e-05
AHSP	3.4494	1.02317	0.214945	4.76015	1.93446e-06	3.0076e-05
MRGPRD	3.53968	1.31699	0.276774	4.75835	1.95181e-06	3.02795e-05
ZBTB46-AS1	14.3514	1.52289	0.320193	4.75616	1.97306e-06	3.05615e-05
LINC02106	11.3638	1.13277	0.238241	4.75473	1.98715e-06	3.07702e-05
AL158055.1	3.90055	1.28728	0.270919	4.75153	2.01882e-06	3.12411e-05
LINC02547	2.53452	1.36541	0.287484	4.7495	2.03924e-06	3.15042e-05
AC093627.7	33.3676	1.00134	0.210876	4.74849	2.04945e-06	3.16265e-05
AP003972.1	1.93284	2.21603	0.466847	4.74679	2.06665e-06	3.18427e-05
PRSS1	708.386	1.39016	0.292917	4.74593	2.07551e-06	3.19693e-05
AC022730.4	20.4987	1.36341	0.287608	4.74054	2.1315e-06	3.27506e-05
AC023824.5	2.3866	1.38218	0.291658	4.73903	2.14739e-06	3.29743e-05
C1orf167	8.69642	1.08475	0.228947	4.73802	2.15818e-06	3.311e-05
LINC02051	1.44355	1.88122	0.397146	4.73686	2.17057e-06	3.32688e-05
AC020658.7	1.29055	1.67302	0.353438	4.73356	2.20613e-06	3.37203e-05
DSCAM	17.0183	1.11482	0.23556	4.73263	2.2163e-06	3.38522e-05
FLYWCH1P1	1.48236	1.49859	0.316736	4.73136	2.23021e-06	3.40255e-05
CCDC27	8.64217	1.09892	0.232401	4.72857	2.26104e-06	3.44537e-05
APOA5	17.9928	1.41103	0.298593	4.72558	2.29455e-06	3.48623e-05
AQP8	8.39586	1.19043	0.251913	4.72556	2.29486e-06	3.48623e-05
AC009518.1	2.01341	1.30072	0.27527	4.72527	2.29807e-06	3.48897e-05
LINC00452	4.26347	1.18123	0.250241	4.72037	2.35418e-06	3.55896e-05
FOXG1	4.81074	1.2237	0.259345	4.71843	2.37671e-06	3.58647e-05
CYP4A11	8.23374	1.1116	0.235647	4.71725	2.39052e-06	3.60185e-05
AL391704.1	1.19749	2.26935	0.481283	4.71521	2.41461e-06	3.63265e-05
AC046195.1	4.40976	1.5168	0.321827	4.71309	2.43991e-06	3.66627e-05
C3orf22	2.11167	1.47889	0.313807	4.71272	2.44429e-06	3.67063e-05
AC063919.1	1.16684	1.66778	0.35416	4.70911	2.48795e-06	3.7317e-05
CSTP2	5.0122	1.08298	0.230043	4.70772	2.50499e-06	3.75047e-05
PADI3	57.5526	1.18631	0.252098	4.70577	2.52907e-06	3.77872e-05
LINC00276	1.67062	1.6131	0.342845	4.70504	2.53816e-06	3.79102e-05
AC138649.4	1.93074	1.07435	0.228511	4.70154	2.58203e-06	3.85075e-05
USH1G	24.6177	1.31693	0.280136	4.70105	2.58829e-06	3.85894e-05
AC100860.1	2.54346	1.47943	0.314752	4.70029	2.59788e-06	3.87092e-05
AQP4-AS1	10.9105	1.10428	0.235054	4.698	2.62722e-06	3.90761e-05
GPR50	3.91421	1.83636	0.391144	4.69486	2.66794e-06	3.96224e-05
FRMPD4	6.15536	1.05731	0.225269	4.69354	2.68516e-06	3.98307e-05
AC006058.3	1.88916	1.53617	0.327456	4.69122	2.71577e-06	4.02607e-05
AL590666.3	4.12802	1.00336	0.21398	4.68903	2.74497e-06	4.06246e-05
AL096828.1	4.15351	1.05952	0.226071	4.68666	2.77693e-06	4.10573e-05
AL031429.2	3.879	1.03665	0.221427	4.68169	2.84523e-06	4.19176e-05
DRAIC	67.6615	1.03249	0.220574	4.68091	2.8561e-06	4.20404e-05
UCN3	29.0357	1.34295	0.287032	4.67877	2.88607e-06	4.24188e-05
FBN3	64.5329	1.13755	0.243238	4.6767	2.91533e-06	4.28236e-05
GFRA1	1058.76	1.01073	0.216222	4.67449	2.94684e-06	4.32482e-05
LINC01164	1.02337	1.68825	0.361359	4.67196	2.98346e-06	4.37339e-05
AP003396.3	2.33798	1.05715	0.226343	4.67058	3.00355e-06	4.39637e-05
DIRC1	6.25495	1.09775	0.235063	4.67003	3.01153e-06	4.40675e-05
IGLV3-9	696.639	1.19738	0.256436	4.6693	3.02223e-06	4.41981e-05
LINC01693	1.93256	1.51085	0.323688	4.66762	3.04711e-06	4.45227e-05
LINC01783	10.6545	1.0523	0.22549	4.66673	3.06032e-06	4.4685e-05
IQCA1L	1.34531	1.59444	0.341829	4.66444	3.09459e-06	4.51237e-05
MMP1	10048.4	1.00412	0.215383	4.66201	3.13132e-06	4.56192e-05
AC013451.2	2.10765	1.04876	0.224993	4.6613	3.14219e-06	4.57641e-05
AC103563.4	3.3936	2.08029	0.446678	4.65724	3.20476e-06	4.65256e-05
AC233701.1	2.73717	1.46688	0.315011	4.65659	3.2149e-06	4.66184e-05
NXPH4	446.091	-1.04939	0.225378	-4.65611	3.22242e-06	4.67131e-05
MCCD1	1.86518	1.48172	0.318265	4.65563	3.22996e-06	4.67958e-05
PRAC1	2.95223	2.35351	0.505664	4.65429	3.25092e-06	4.70858e-05
LINC00621	3.16253	1.14178	0.245802	4.64515	3.39834e-06	4.89633e-05
MROH2B	13.0073	1.32785	0.285955	4.64355	3.42474e-06	4.92734e-05
CDH18	11.0946	1.24163	0.267414	4.64312	3.43187e-06	4.93495e-05
CYP11B1	2.15507	1.49282	0.321513	4.64311	3.43201e-06	4.93495e-05
LINC01889	1.30542	2.65248	0.571588	4.64053	3.47509e-06	4.99257e-05
SCN10A	5.22957	1.41543	0.305053	4.63994	3.48505e-06	5.00399e-05
CABP2	1.00661	1.84249	0.39715	4.63927	3.49637e-06	5.0188e-05
PCP4L1	155.435	1.21303	0.261511	4.63853	3.50894e-06	5.03393e-05
AC080100.1	6.22003	1.06511	0.22963	4.63835	3.51207e-06	5.0365e-05
FAM170B	1.20388	1.37369	0.296277	4.63649	3.54382e-06	5.07365e-05
PSCA	14494.9	1.39218	0.300491	4.63301	3.60393e-06	5.15386e-05
LINC00648	56.0861	1.83512	0.39616	4.63228	3.61657e-06	5.16896e-05
STMN4	6.95529	1.11066	0.239773	4.63212	3.61945e-06	5.1716e-05
LINC00163	6.02793	1.25305	0.270612	4.63044	3.64891e-06	5.2077e-05
SRD5A2	7.64922	1.01087	0.218316	4.63031	3.65119e-06	5.20947e-05
AC103563.3	30.978	1.21438	0.262367	4.62855	3.68236e-06	5.24942e-05
CT45A1	15.5199	2.77062	0.598797	4.62698	3.71044e-06	5.28491e-05
AL845331.2	3.45382	1.28358	0.277544	4.62478	3.74992e-06	5.33503e-05
LINC01016	2.77306	1.2517	0.270679	4.62432	3.75831e-06	5.33933e-05
MIR670HG	1.02077	2.24423	0.485506	4.62246	3.79218e-06	5.38285e-05
AMER2	8.86782	1.11265	0.240734	4.62188	3.80283e-06	5.39487e-05
XAGE5	1.3006	2.75236	0.595611	4.62107	3.81763e-06	5.41433e-05
AP002518.2	2.45277	1.31551	0.284742	4.62001	3.83724e-06	5.43749e-05
SOWAHCP5	2.6615	1.52536	0.330171	4.61992	3.83894e-06	5.43836e-05
LINC01671	46.0574	1.31623	0.285071	4.61719	3.88977e-06	5.50722e-05
LINC01799	1.69293	1.46417	0.317166	4.61643	3.90397e-06	5.52576e-05
MYOD1	1.31501	1.37128	0.297223	4.61364	3.95676e-06	5.59093e-05
SIX6	0.869931	2.03381	0.44086	4.61329	3.96349e-06	5.59727e-05
AC093791.1	2.78665	1.98364	0.430035	4.61273	3.97413e-06	5.61069e-05
NTRK3-AS1	1.73262	1.89089	0.410102	4.61079	4.01134e-06	5.6568e-05
FAM181A-AS1	1.68162	1.90077	0.412292	4.61027	4.02154e-06	5.66958e-05
RNASE9	1.11542	2.10999	0.458121	4.60575	4.1099e-06	5.78432e-05
VDAC1P13	2.20425	1.28111	0.278313	4.60312	4.16201e-06	5.83991e-05
FP236383.5	283.896	1.04573	0.227244	4.60178	4.18897e-06	5.87566e-05
TRBV26OR9-2	3.09354	1.5111	0.328394	4.60149	4.19476e-06	5.88213e-05
U91319.1	2.96541	1.71399	0.372516	4.60112	4.20233e-06	5.89108e-05
AL355834.1	1.45768	2.04939	0.445475	4.60045	4.21582e-06	5.90832e-05
UNC5D	27.3255	1.08138	0.235395	4.59387	4.35095e-06	6.07545e-05
CCER1	1.21438	2.02576	0.441137	4.59212	4.38767e-06	6.12157e-05
AC105105.2	0.669372	1.93787	0.422199	4.58995	4.43359e-06	6.18044e-05
GTSF1	207.564	1.07869	0.23512	4.58785	4.47835e-06	6.22861e-05
MPPED1	9.59922	1.01911	0.222179	4.58687	4.49935e-06	6.25459e-05
LINC02401	1.04507	2.35805	0.514291	4.58504	4.53891e-06	6.30429e-05
AL390860.1	2.14854	1.19175	0.259995	4.58376	4.56691e-06	6.33435e-05
MYH8	5.40788	1.10029	0.240065	4.5833	4.57689e-06	6.34641e-05
CR786580.1	9.71833	1.02186	0.223021	4.58187	4.60829e-06	6.38461e-05
COX6A2	5.6285	1.56913	0.342488	4.58156	4.61523e-06	6.39067e-05
AC079411.1	1.43612	1.57085	0.342925	4.58075	4.63312e-06	6.41188e-05
PES1P1	1.38134	1.64818	0.359827	4.58048	4.63899e-06	6.41822e-05
CACNG2	4.03144	1.12238	0.245054	4.58014	4.64668e-06	6.42707e-05
KRT89P	12.492	1.13664	0.248183	4.57982	4.65372e-06	6.43501e-05
AC021546.1	2.163	1.37581	0.300465	4.57892	4.6738e-06	6.45382e-05
AC120498.1	1.26515	1.46552	0.320337	4.57493	4.76374e-06	6.56099e-05
TMEM179	17.7362	1.27137	0.277948	4.57413	4.78211e-06	6.58145e-05
AC004696.1	3.14682	1.00883	0.220588	4.57336	4.7997e-06	6.60201e-05
AC006159.1	4.11502	1.04206	0.227873	4.57297	4.80864e-06	6.61065e-05
CST5	11.6459	1.0215	0.223769	4.56496	4.996e-06	6.83423e-05
MAG	10.4262	1.00946	0.22131	4.56131	5.08348e-06	6.93483e-05
GTF2A1L	3.07381	1.28436	0.28172	4.55901	5.13948e-06	7.00738e-05
AP001858.2	1.093	1.62724	0.356952	4.55871	5.1468e-06	7.01352e-05
AL390755.1	2.73095	1.09459	0.240133	4.55826	5.15786e-06	7.02282e-05
CFAP299	4.03502	1.22694	0.269168	4.55826	5.15781e-06	7.02282e-05
AP001180.4	0.806169	1.39599	0.306346	4.55691	5.19105e-06	7.0545e-05
AL391095.3	1.70962	1.80074	0.395225	4.55624	5.20782e-06	7.07536e-05
NXPE1	26.4076	1.33775	0.293634	4.55585	5.21732e-06	7.08439e-05
LINC01544	2.17843	1.24628	0.273648	4.55431	5.2559e-06	7.12705e-05
AC139099.3	0.804696	1.74159	0.382653	4.55136	5.33003e-06	7.21717e-05
LINC01048	2.20047	1.32227	0.290577	4.5505	5.35177e-06	7.24126e-05
DAB1-AS1	2.62702	1.51526	0.332995	4.55039	5.35466e-06	7.2432e-05
FRMPD2	7.58459	1.11905	0.245998	4.54904	5.38903e-06	7.28574e-05
AC097658.3	1.24095	1.53289	0.337034	4.54817	5.41146e-06	7.31407e-05
FAM41C	4.18767	1.25099	0.275088	4.54758	5.42651e-06	7.33158e-05
AGXT2	10.6795	1.37062	0.301524	4.54566	5.4764e-06	7.3898e-05
GMNC	3.73239	1.34937	0.29688	4.54515	5.48962e-06	7.40362e-05
IRX6	11.3954	1.2918	0.284291	4.54393	5.52155e-06	7.44063e-05
MEIS1-AS3	6.38181	1.00532	0.221269	4.54345	5.53406e-06	7.45345e-05
RAPGEF4-AS1	4.29492	1.23497	0.271951	4.54113	5.59525e-06	7.52364e-05
PSG7	2.02787	1.77594	0.391651	4.53449	5.77416e-06	7.7412e-05
TMEM108-AS1	2.10378	1.49726	0.330471	4.53069	5.8791e-06	7.86917e-05
LINC00160	1.32353	1.58322	0.349452	4.53059	5.88205e-06	7.871e-05
AC012339.1	3.30335	2.27041	0.501165	4.53026	5.89107e-06	7.8746e-05
REXO1L1P	1.49187	2.79316	0.616607	4.52989	5.90148e-06	7.88639e-05
PAQR9	4.19381	1.42922	0.315651	4.52786	5.95828e-06	7.95589e-05
HNRNPA1P29	1.42427	1.16499	0.257488	4.52442	6.05602e-06	8.08422e-05
MIR4269	2.65149	1.23385	0.27272	4.52424	6.06123e-06	8.08786e-05
LHX9	14.0172	1.22769	0.271398	4.52359	6.07997e-06	8.10533e-05
ZNF385D-AS1	2.84246	1.42865	0.315857	4.52307	6.09491e-06	8.12089e-05
ASIC4-AS1	1.43183	1.58466	0.35039	4.52255	6.11004e-06	8.13489e-05
AC104772.2	1.16459	1.617	0.357692	4.52065	6.16489e-06	8.19876e-05
PTCHD3	9.56346	1.1394	0.252055	4.52045	6.17085e-06	8.20264e-05
PLA2G2F	159.231	1.14643	0.253754	4.51788	6.24624e-06	8.29143e-05
NF1P1	0.944739	2.04482	0.452836	4.51558	6.31439e-06	8.37296e-05
PCDH15	15.6257	1.12861	0.250082	4.51296	6.39293e-06	8.46357e-05
AC009320.1	2.66616	1.18575	0.262773	4.51245	6.40824e-06	8.47708e-05
AC008073.3	1.63751	1.07373	0.23806	4.51031	6.47326e-06	8.54967e-05
AL354751.1	2.54701	1.32503	0.293779	4.51031	6.47343e-06	8.54967e-05
ARSF	6.176	1.0362	0.229755	4.51003	6.48187e-06	8.55855e-05
AL592528.1	5.78367	1.04755	0.232348	4.50853	6.52779e-06	8.6012e-05
CHRNA4	10.1747	1.09941	0.243851	4.50852	6.528e-06	8.6012e-05
CYP2A7P2	1.90253	1.35749	0.301118	4.50817	6.53899e-06	8.61111e-05
AL121956.1	2.18492	1.21414	0.26942	4.50649	6.59088e-06	8.67026e-05
C10orf90	5.76612	1.1047	0.245168	4.50586	6.61032e-06	8.69354e-05
HTR4	19.3666	1.15313	0.25592	4.5058	6.61222e-06	8.69374e-05
CLEC2L	101.346	1.18609	0.263298	4.50476	6.64474e-06	8.73188e-05
FREM3	7.76114	1.03986	0.230932	4.5029	6.70313e-06	8.79931e-05
AC104458.1	1.35287	1.1409	0.253425	4.50193	6.73395e-06	8.81883e-05
EPHA8	19.7146	1.23656	0.274712	4.50129	6.7542e-06	8.84069e-05
GAD2	6.96904	1.39597	0.310296	4.49884	6.8325e-06	8.92909e-05
AL132642.2	1.25057	1.53569	0.341521	4.49663	6.9038e-06	9.01517e-05
CHIT1	605.868	-1.15537	0.257007	-4.49548	6.94127e-06	9.06172e-05
CFAP61-AS1	8.19023	1.21709	0.270947	4.49198	7.05626e-06	9.19976e-05
TGM7	2.74472	1.77888	0.396051	4.49154	7.07105e-06	9.21664e-05
PSMA8	6.35901	1.13699	0.253445	4.48616	7.25188e-06	9.42183e-05
ABCB10P1	4.19387	1.07948	0.240651	4.48566	7.26881e-06	9.43978e-05
IGLV1-41	56.0533	1.19005	0.265406	4.48388	7.32988e-06	9.50916e-05
RBM17P3	0.993554	1.4171	0.316247	4.48099	7.42992e-06	9.62639e-05
AC023824.6	5.86125	1.02414	0.228699	4.4781	7.53102e-06	9.74215e-05
TMEM252	75.3866	1.18063	0.263924	4.47336	7.70004e-06	9.92982e-05
AC092353.1	1.18494	1.62675	0.363762	4.47203	7.74796e-06	9.98385e-05
DUXA	2.24975	1.66418	0.372275	4.4703	7.8109e-06	0.000100571
FAR2P3	3.52408	1.42571	0.318943	4.47012	7.81774e-06	0.000100633
AP000997.3	3.81291	1.76291	0.39447	4.46905	7.85681e-06	0.000101032
SERPINA9	36.8531	-1.47146	0.329299	-4.46848	7.87781e-06	0.000101276
LINC00159	2.11228	1.36292	0.305072	4.46755	7.91221e-06	0.000101613
ZNF705A	2.59154	1.026	0.229654	4.46758	7.91096e-06	0.000101613
LINC02308	1.97308	1.18947	0.266306	4.46654	7.94949e-06	0.000102013
FOXB2	1.18654	1.18936	0.26632	4.46591	7.97278e-06	0.000102145
IRX4	14.2321	1.40844	0.31548	4.46441	8.02882e-06	0.000102766
ABCC13	38.389	1.04676	0.234473	4.46432	8.03252e-06	0.000102787
NLRP3P1	5.27589	1.25367	0.280934	4.4625	8.10091e-06	0.000103555
AC087636.1	1.2754	1.37963	0.309201	4.46193	8.12255e-06	0.000103778
LCE3E	1.73793	2.36318	0.530024	4.45862	8.24872e-06	0.000105228
ANKRD7	6.47293	1.05952	0.237651	4.45832	8.26056e-06	0.000105325
MEI4	16.3008	1.16247	0.26085	4.45649	8.33135e-06	0.000106092
AP001180.1	1.79569	1.53689	0.344919	4.4558	8.35815e-06	0.000106406
LINC02632	0.99312	2.09486	0.470198	4.45527	8.37876e-06	0.000106641
MRGPRE	7.03483	1.13324	0.254391	4.45471	8.4006e-06	0.000106892
UBE2E2-AS1	0.844396	1.29963	0.29177	4.45431	8.41646e-06	0.000107011
TUBB8P5	1.21545	1.38127	0.310139	4.45372	8.4395e-06	0.000107277
CTXND1	59.1502	1.01263	0.227439	4.45232	8.49457e-06	0.000107949
AL021877.2	7.04484	1.27085	0.285487	4.4515	8.52708e-06	0.000108279
HEPACAM	11.6861	1.10472	0.248201	4.45093	8.54985e-06	0.000108486
LINC00051	3.14747	1.49737	0.336427	4.45081	8.55458e-06	0.000108518
TAGLN3	18.2782	1.13392	0.254782	4.45057	8.56441e-06	0.000108615
IGHV3-66	328.956	1.0278	0.230941	4.45049	8.56734e-06	0.000108624
LINC01018	38.4721	1.16247	0.261274	4.44926	8.61685e-06	0.000109169
AP003071.2	2.10634	1.11555	0.250835	4.44736	8.69322e-06	0.00011008
AC109309.1	3.43355	1.26449	0.284501	4.44459	8.80591e-06	0.000111394
AC009336.2	1.10313	1.48743	0.334714	4.44388	8.83528e-06	0.000111681
IDO1	3501.64	-1.06697	0.240342	-4.43936	9.02253e-06	0.000113844
LINC01015	1.09726	1.98221	0.446629	4.43816	9.07299e-06	0.000114452
FRMD7	1.90736	1.35421	0.305149	4.43788	9.08493e-06	0.000114574
TSPAN9-IT1	1.38263	1.2092	0.272541	4.43678	9.13144e-06	0.000115073
AC124891.1	2.2943	1.23986	0.279489	4.43615	9.15833e-06	0.000115382
CYMP-AS1	16.6904	1.2337	0.278262	4.4336	9.26727e-06	0.000116637
LINC02128	1.59141	1.59222	0.359386	4.43038	9.40658e-06	0.000118121
ANKRD62P1-PARP4P3	1.22198	1.43358	0.323773	4.42774	9.52247e-06	0.000119486
IGKV6D-41	4.44319	1.55145	0.350559	4.42563	9.61592e-06	0.000120567
PAX1	12.6269	1.27611	0.288391	4.42493	9.64714e-06	0.000120898
LINC02563	3.44328	-2.17448	0.491423	-4.42487	9.65005e-06	0.000120904
PCSK1N	2112.79	1.22793	0.277884	4.41886	9.92223e-06	0.000124095
AC084880.3	2.47868	1.20264	0.272212	4.41801	9.96156e-06	0.000124524
PCDHA13	15.9817	1.28133	0.290117	4.41661	1.0026e-05	0.000125236
LINC01996	58.6603	1.26339	0.28609	4.41608	1.00507e-05	0.000125481
CYP1A1	27.2097	1.36889	0.309985	4.416	1.00546e-05	0.000125498
AC144833.1	1.64427	2.08049	0.471193	4.41536	1.00841e-05	0.000125835
LINC00381	2.1253	1.41945	0.321525	4.41475	1.01127e-05	0.000126161
COL18A1-AS2	2.54672	1.10258	0.249761	4.41455	1.01219e-05	0.000126243
CCDC172	1.0016	2.40947	0.546261	4.41084	1.0297e-05	0.000128235
DPP10-AS1	5.42456	1.69534	0.384764	4.40617	1.05214e-05	0.000130865
LINC00917	1.12355	1.75026	0.397294	4.40546	1.05561e-05	0.000131264
NXPE2	37.7839	1.17213	0.266107	4.40475	1.05906e-05	0.000131587
AL135785.1	0.889926	1.46783	0.333367	4.40304	1.06745e-05	0.000132504
AC007991.2	17.5507	-1.19317	0.271177	-4.39999	1.08255e-05	0.000134312
AL359551.1	6.84975	1.36616	0.310532	4.39941	1.08545e-05	0.000134605
CYP11B2	1.67842	2.21468	0.503538	4.39824	1.09132e-05	0.000135164
SCN1A-AS1	8.09289	1.1856	0.269561	4.39828	1.09115e-05	0.000135164
RN7SL823P	1.08759	1.37293	0.312292	4.39629	1.10117e-05	0.000136283
AL008638.1	0.631133	1.73051	0.393747	4.39498	1.10782e-05	0.000137037
PPY2P	1.52022	2.21781	0.505014	4.39158	1.12532e-05	0.000139064
AP001783.1	1.22467	1.38941	0.316388	4.39146	1.12594e-05	0.000139105
AC112176.1	2.17548	1.34794	0.307051	4.38996	1.13373e-05	0.000139929
IGKV1D-13	196.258	1.17562	0.267892	4.38839	1.14191e-05	0.000140798
LINC02583	2.7232	1.62003	0.369339	4.38629	1.15301e-05	0.000142097
STRA8	10.5212	1.59831	0.364401	4.38612	1.15388e-05	0.00014217
AC124017.1	3.27056	1.04275	0.237887	4.38336	1.16864e-05	0.000143809
AC003092.1	3.50309	1.16354	0.265477	4.38283	1.17147e-05	0.000144122
IARS2P1	1.42177	1.83978	0.420011	4.38032	1.18505e-05	0.000145446
CNTN4-AS1	1.23215	1.38865	0.317041	4.38004	1.18657e-05	0.000145559
CALN1	17.2862	1.09007	0.248949	4.3787	1.19392e-05	0.000146377
AC019294.1	1.77954	1.63032	0.372342	4.37856	1.19467e-05	0.000146433
AC079298.1	1.07639	1.50514	0.343785	4.37815	1.19692e-05	0.000146672
AL713866.1	1.95377	1.88416	0.430565	4.37602	1.20864e-05	0.000147904
SUPT20HL1	2.86371	1.02853	0.235049	4.3758	1.2099e-05	0.000148008
PNMA6F	0.787522	1.65952	0.379265	4.37562	1.21088e-05	0.000148091
UGT2B10	5.09091	1.75794	0.402142	4.37143	1.23436e-05	0.000150556
ZDHHC22	4.35573	1.10403	0.252578	4.37105	1.2365e-05	0.000150743
AC022164.1	1.04595	1.72685	0.39514	4.37023	1.24117e-05	0.000151187
AL023754.1	2.13502	1.7067	0.390642	4.36896	1.24842e-05	0.000152011
AC007953.1	1.42091	1.1953	0.273615	4.36856	1.25066e-05	0.000152246
AC233976.1	4.2263	1.20382	0.275582	4.36829	1.25225e-05	0.000152402
SELENOV	7.34468	1.33431	0.305501	4.36761	1.25611e-05	0.000152835
AC105917.1	1.79775	1.4786	0.338714	4.36533	1.2693e-05	0.000154212
AC079380.1	1.49162	1.33723	0.3065	4.3629	1.28347e-05	0.000155706
IGFBP1	129.858	1.24975	0.286498	4.36214	1.28795e-05	0.000156211
AC002090.1	1.09064	2.67155	0.61259	4.36107	1.29426e-05	0.000156825
AC132825.3	1.7743	1.80495	0.414017	4.3596	1.30301e-05	0.000157737
AC243772.3	2.24421	1.00692	0.230966	4.35959	1.30307e-05	0.000157737
AC018692.2	1.27815	1.6284	0.373539	4.35939	1.30426e-05	0.000157843
AC078925.1	2.57425	1.51587	0.348475	4.35001	1.36131e-05	0.000163752
PDZPH1P	3.33485	1.15349	0.265346	4.34712	1.37938e-05	0.000165725
LINC01592	4.48741	1.13335	0.260765	4.34626	1.38479e-05	0.000166174
MAGEA8	12.414	1.19395	0.274901	4.34321	1.40418e-05	0.000168016
AL022313.4	1.5703	1.24997	0.287813	4.34299	1.40557e-05	0.000168101
AC015574.1	4.12854	1.41622	0.326135	4.34244	1.40906e-05	0.000168437
LRRC52-AS1	7.70885	1.17593	0.270894	4.34092	1.41885e-05	0.000169358
AL591686.2	0.713819	1.94115	0.447323	4.33949	1.42814e-05	0.00017035
TRIM50	24.679	1.00442	0.231585	4.33713	1.44357e-05	0.000171931
SACS-AS1	5.49334	1.08563	0.250463	4.33449	1.46097e-05	0.000173476
IGFL4	67.577	-1.03946	0.239927	-4.33241	1.47485e-05	0.000174957
MLIP-AS1	2.91232	1.49285	0.344684	4.33106	1.48393e-05	0.000175949
KLHL40	1.57085	1.25945	0.290887	4.3297	1.49315e-05	0.000176832
AC104407.1	1.39765	1.84973	0.427553	4.32632	1.51622e-05	0.000179032
LINC00642	2.13088	1.29603	0.29957	4.32629	1.5164e-05	0.000179032
EZHIP	19.4328	1.63597	0.378196	4.32573	1.52027e-05	0.000179361
VN1R67P	0.721102	1.52882	0.353456	4.32534	1.52298e-05	0.000179637
AC019322.6	1.90714	1.18414	0.27379	4.32501	1.52528e-05	0.000179781
OTX2	3.13587	1.83482	0.424246	4.32489	1.52606e-05	0.000179831
DCAF8L2	2.46878	1.64785	0.381103	4.3239	1.53292e-05	0.00018058
AC012065.1	1.08752	1.83058	0.423459	4.32292	1.53976e-05	0.000181241
BX640514.1	1.17518	1.69518	0.392246	4.32173	1.54809e-05	0.000182125
AL160412.1	1.46164	1.61417	0.373623	4.32031	1.55811e-05	0.00018326
AC004597.1	2.31394	1.57559	0.36497	4.31702	1.58149e-05	0.000185657
OTOP2	7.34721	1.06549	0.246834	4.31661	1.58443e-05	0.000185916
LINC02052	2.07549	1.8427	0.427016	4.3153	1.59386e-05	0.000186802
SPATA4	6.05718	1.02184	0.236849	4.3143	1.60113e-05	0.000187478
VSTM2A-OT1	1.43883	1.60119	0.371212	4.31342	1.60746e-05	0.000188087
NGF-AS1	2.84322	1.33442	0.309565	4.31063	1.62793e-05	0.000190168
PTENP1-AS	3.92699	1.21308	0.281465	4.3099	1.63332e-05	0.000190647
LINC00559	1.97843	1.74209	0.404229	4.30967	1.63495e-05	0.000190765
AC005180.1	20.7311	1.02448	0.237728	4.30945	1.63658e-05	0.00019091
C3orf56	0.88425	2.17897	0.505681	4.30899	1.64005e-05	0.000191181
AL109910.2	1.85905	1.11679	0.259264	4.30752	1.65092e-05	0.000192358
FCN2	1.71218	1.55156	0.360363	4.30554	1.66577e-05	0.000193906
PHOX2B	9.82258	1.44408	0.335511	4.30413	1.67645e-05	0.000195013
GBX1	3.73026	1.34683	0.313314	4.29867	1.71823e-05	0.00019922
UGT2B4	7.40797	1.33299	0.310121	4.29828	1.72128e-05	0.00019948
AF131216.3	3.02948	1.21552	0.282822	4.29781	1.72491e-05	0.000199855
AL591686.1	1.53406	1.58107	0.36791	4.29744	1.72784e-05	0.000200101
AL137058.3	1.88441	1.21097	0.281887	4.29595	1.73946e-05	0.0002014
AC009229.1	1.91404	1.49687	0.348536	4.29472	1.74913e-05	0.000202376
OGN	2565.43	1.07657	0.250711	4.29406	1.75438e-05	0.000202798
AC090192.2	20.6729	1.13173	0.263592	4.29351	1.75869e-05	0.000203154
AC107057.1	1.18529	2.15489	0.50193	4.29321	1.76106e-05	0.000203381
GPC6-AS2	1.80408	1.11096	0.258911	4.2909	1.77954e-05	0.000205229
PGA4	14.4451	2.99779	0.698998	4.2887	1.79726e-05	0.000206888
VGLL2	1.92054	1.45727	0.339853	4.28795	1.8033e-05	0.000207506
PPP1R17	3.34023	1.08004	0.251972	4.28635	1.81635e-05	0.000208845
MAGEC3	1.66488	1.73582	0.405003	4.28595	1.81961e-05	0.000209171
AC128685.1	1.00328	1.98906	0.464143	4.28544	1.82376e-05	0.000209526
LINC01378	2.81337	1.6544	0.386054	4.28542	1.82396e-05	0.000209526
ALDH1L1-AS2	5.97486	1.18786	0.277411	4.28194	1.85268e-05	0.000212454
LINC01497	2.18323	1.64169	0.383411	4.28182	1.85375e-05	0.000212506
AC005336.3	2.59381	1.29928	0.303503	4.28094	1.86108e-05	0.000213249
NPFFR2	16.1129	1.03713	0.242319	4.28002	1.86875e-05	0.00021393
AP002833.1	0.915419	1.55901	0.364326	4.27918	1.87586e-05	0.000214497
DCDC2C	4.15895	1.08625	0.253877	4.27865	1.88033e-05	0.000214959
AC092435.3	1.13788	2.41758	0.56516	4.27769	1.88841e-05	0.000215758
SMPX	111.603	1.39752	0.326741	4.27716	1.89296e-05	0.000216154
TEX15	77.7727	1.23222	0.288273	4.27451	1.9156e-05	0.000218039
CALCA	9.45406	1.27452	0.298355	4.27182	1.93886e-05	0.000220183
TUNAR	7.95099	1.23765	0.28975	4.27145	1.94202e-05	0.000220492
SLC32A1	1.598	1.13539	0.265831	4.2711	1.9451e-05	0.000220749
H19	5922.73	1.04159	0.243955	4.26958	1.95839e-05	0.000222097
LINC01411	19.6973	-1.0045	0.235272	-4.26952	1.95897e-05	0.000222112
SLC39A12	4.10591	1.12957	0.26458	4.2693	1.96091e-05	0.000222281
KRTAP5-11	1.64323	1.30711	0.306182	4.26908	1.96281e-05	0.000222395
LINC02599	3.89966	1.09513	0.256618	4.26757	1.97614e-05	0.000223549
POU6F2-AS1	4.63278	1.789	0.419507	4.26453	2.00325e-05	0.000226513
AP005671.1	1.53491	1.26996	0.29788	4.26333	2.01404e-05	0.00022763
AC062004.1	1.8031	1.88092	0.441295	4.26228	2.0235e-05	0.000228543
LINC01821	1.01092	1.83737	0.431206	4.261	2.03515e-05	0.000229703
AC060814.2	1.69843	1.49896	0.351843	4.2603	2.04155e-05	0.000230372
AL354824.1	1.64662	1.2915	0.303293	4.25827	2.06014e-05	0.000232207
CT55	5.34919	1.39331	0.327261	4.25749	2.06737e-05	0.000232864
OR3A1	1.40979	1.64672	0.38686	4.25662	2.07539e-05	0.000233661
GAGE10	1.22201	1.63339	0.384046	4.25311	2.10826e-05	0.000236994
LINC02266	8.69537	1.10686	0.260327	4.25181	2.12051e-05	0.000238041
TMEM88B	8.38214	1.07919	0.253825	4.2517	2.12157e-05	0.000238053
FRG2FP	0.773211	1.80266	0.424129	4.25025	2.13528e-05	0.000239375
SAGE4P	0.971043	2.62911	0.618743	4.24911	2.14617e-05	0.000240433
FIBCD1	482.342	-1.12983	0.265912	-4.24889	2.14834e-05	0.000240622
AC073050.1	1.73093	1.43356	0.337633	4.24591	2.17709e-05	0.000243349
MUC22	11.1755	1.33304	0.313986	4.24554	2.18071e-05	0.000243589
DEFA4	2.08174	1.35687	0.319724	4.24388	2.19692e-05	0.00024529
ONECUT1	55.8079	1.3119	0.309154	4.24353	2.20033e-05	0.000245616
DYNLT3P1	1.55717	1.0447	0.246263	4.2422	2.21338e-05	0.000246906
PTCHD1-AS	1.80896	1.4718	0.34696	4.24198	2.21556e-05	0.000247094
AC139099.2	0.79741	1.51595	0.357493	4.2405	2.23024e-05	0.00024862
PLAC1	37.9225	1.01366	0.239231	4.23716	2.26363e-05	0.000251946
CPB1	26.4171	1.11286	0.2627	4.23624	2.27294e-05	0.000252807
AL356583.2	0.949365	2.09951	0.495773	4.23483	2.28729e-05	0.000254239
VSTM2A	19.2897	1.13101	0.267161	4.23344	2.30139e-05	0.000255635
KRT8P47	2.4068	1.04672	0.247317	4.23231	2.31307e-05	0.000256742
RNU6-1189P	3.04652	1.35488	0.320147	4.23207	2.31553e-05	0.000256804
AC026336.3	13.4221	-1.56404	0.36972	-4.23035	2.33332e-05	0.000258295
CACNA1C-AS4	3.29811	1.09029	0.25794	4.22692	2.36915e-05	0.000261933
AC010745.2	1.03436	1.85908	0.439866	4.22647	2.37383e-05	0.000262392
AC093297.1	0.981979	1.41611	0.335244	4.22413	2.3987e-05	0.000264636
CISTR	1.46962	1.386	0.32815	4.22368	2.4035e-05	0.000265024
AC002351.1	3.13177	1.32917	0.314735	4.22316	2.40901e-05	0.000265514
AC093274.1	2.05384	1.3389	0.317091	4.22245	2.41659e-05	0.000266114
PPP6R2P1	1.0911	1.44094	0.341323	4.22163	2.42544e-05	0.000266902
ABCC12	8.45627	1.3033	0.308821	4.22023	2.44051e-05	0.000268178
AP002784.1	11.4908	1.01463	0.240422	4.22021	2.44073e-05	0.000268178
AC018697.1	2.63691	1.11501	0.264367	4.21764	2.4687e-05	0.000271073
ZIC3	1.49573	1.53014	0.362948	4.21587	2.48814e-05	0.000272786
PAX3	5.67656	1.42624	0.338381	4.21488	2.49916e-05	0.000273592
SCN1A	9.63852	1.06978	0.253806	4.21495	2.49836e-05	0.000273592
AC008808.1	2.06109	1.24993	0.296592	4.21432	2.50529e-05	0.000274138
HNRNPDLP4	0.845888	1.77954	0.422635	4.21059	2.54707e-05	0.000278142
GHRH	3.50519	1.2226	0.290393	4.21017	2.55179e-05	0.000278597
TSPAN19	2.35684	1.39463	0.331282	4.20981	2.55584e-05	0.000278978
AP000289.1	1.45361	1.70368	0.404721	4.20952	2.55915e-05	0.000279216
AC079466.1	21.3103	-1.36692	0.324759	-4.20903	2.56475e-05	0.000279766
MTND5P32	5.87354	1.00211	0.238107	4.20866	2.56885e-05	0.000280091
GRID1-AS1	2.07895	1.40193	0.333184	4.20766	2.58028e-05	0.000281152
PIWIL3	13.7728	1.16832	0.277884	4.20433	2.61852e-05	0.000284882
LINC01804	3.55928	1.55596	0.370148	4.20362	2.62677e-05	0.000285655
LYPD8	81.7933	1.16563	0.277296	4.20356	2.62754e-05	0.000285676
SLC12A1	10.4696	1.00485	0.239162	4.20156	2.65081e-05	0.000287792
KRT85	2.11535	1.16606	0.277585	4.20072	2.66071e-05	0.000288653
AC095350.1	1.95349	1.70084	0.405486	4.19459	2.73369e-05	0.000295666
GABRG3	25.8717	1.20453	0.287168	4.1945	2.73468e-05	0.000295709
HAUS6P2	2.3046	1.2352	0.294529	4.19381	2.74308e-05	0.000296489
AC108156.1	1.12578	1.32623	0.3163	4.19297	2.75328e-05	0.000297398
FOXD3-AS1	29.1925	1.05085	0.250643	4.19262	2.75754e-05	0.000297793
AC006019.2	2.78274	1.42509	0.339937	4.19223	2.76227e-05	0.000298174
PSG1	3.87173	1.46559	0.349853	4.18917	2.79975e-05	0.000301631
POM121L2	7.42553	1.06104	0.253478	4.18591	2.84022e-05	0.00030533
SORCS3	16.9067	1.07276	0.256358	4.18461	2.85653e-05	0.000306818
LINC01435	7.35628	1.31993	0.315478	4.18391	2.86542e-05	0.00030744
AL133371.1	1.75962	1.13492	0.271403	4.18168	2.89359e-05	0.000309946
PNPLA5	2.82175	1.34855	0.322491	4.18167	2.89375e-05	0.000309946
AC011530.1	2.35105	1.00499	0.240476	4.17919	2.9255e-05	0.000312807
SPATA31A6	1.09014	1.79493	0.42967	4.17745	2.94791e-05	0.000315001
RN7SKP268	3.01577	1.15852	0.277424	4.17601	2.96666e-05	0.000316732
AP001120.1	0.911576	2.05866	0.492994	4.17584	2.96893e-05	0.000316907
AC006270.3	0.821952	1.64713	0.394657	4.17357	2.99864e-05	0.000319461
AL033523.1	2.43561	1.0231	0.245138	4.17359	2.99832e-05	0.000319461
LINC02008	2.39443	1.64738	0.39481	4.1726	3.01143e-05	0.000320618
MTND5P6	3.06229	1.56784	0.375828	4.17171	3.02327e-05	0.000321603
AC106796.1	0.740832	1.67797	0.402265	4.17131	3.02856e-05	0.000322028
AC011853.2	0.772771	1.72495	0.413834	4.16822	3.06984e-05	0.00032593
WNT7A	13.6228	1.08174	0.259577	4.16734	3.08171e-05	0.000326841
AC097512.1	2.43218	1.56838	0.376491	4.16579	3.1027e-05	0.000328997
MYH2	5.19506	1.07388	0.25808	4.16103	3.16816e-05	0.000334797
AC091860.2	1.60296	1.30296	0.313405	4.15745	3.21821e-05	0.000339653
GPR12	4.52552	1.1616	0.279461	4.15659	3.2304e-05	0.000340578
AC010332.2	1.72937	1.18351	0.284773	4.15599	3.2388e-05	0.000341391
FO681548.1	2.66225	1.22687	0.295214	4.15589	3.24026e-05	0.000341446
OR8B5P	1.90223	1.82118	0.438343	4.15469	3.25734e-05	0.000342765
LIN28B	39.0057	1.91425	0.460883	4.15345	3.27502e-05	0.000344116
ATP1B4	1.63006	1.10558	0.266239	4.1526	3.28712e-05	0.000345314
SLC7A13	1.95854	1.6701	0.402195	4.15247	3.28906e-05	0.000345445
AC104574.2	1.64829	1.53157	0.369095	4.14953	3.33158e-05	0.000349321
TDRG1	2.7933	1.41964	0.342265	4.14779	3.35703e-05	0.000351877
F13B	3.39808	1.26632	0.305473	4.14545	3.39148e-05	0.000355302
AC110015.1	1.5337	1.51874	0.366399	4.14506	3.39727e-05	0.000355684
PDLIM1P2	0.745754	1.87341	0.451995	4.14477	3.4016e-05	0.000356063
C3orf67-AS1	1.9896	1.25537	0.30291	4.14437	3.40744e-05	0.000356599
ZP2	5.00861	1.15547	0.278833	4.14395	3.41372e-05	0.000357106
NBPF21P	2.23923	1.6686	0.402719	4.14334	3.42282e-05	0.000357907
LINC00383	1.70318	2.46244	0.594391	4.1428	3.4309e-05	0.000358375
TBC1D28	1.62171	1.17696	0.284185	4.14153	3.45e-05	0.000360128
RSU1P3	1.38432	1.14675	0.277064	4.13894	3.48907e-05	0.000363709
LINC02082	2.13755	1.14633	0.276982	4.13864	3.49371e-05	0.000364024
ANKRD62P1	1.37323	1.38005	0.333484	4.13828	3.4992e-05	0.000364438
LINC01450	1.73591	1.4364	0.347245	4.13657	3.5254e-05	0.000366859
PCDHA11	63.3191	1.19243	0.28844	4.13406	3.56403e-05	0.000370492
QRSL1P2	0.86892	1.49199	0.36117	4.13099	3.61212e-05	0.000374864
LINC00923	19.1189	1.07468	0.260335	4.12806	3.65844e-05	0.000379118
AL583808.1	8.28436	1.37454	0.333035	4.12733	3.67003e-05	0.00038024
DPPA3	9.12297	1.43219	0.34703	4.12701	3.67518e-05	0.000380615
CR589904.1	1.07759	1.79706	0.435462	4.12678	3.6788e-05	0.000380832
SPHKAP	9.6545	1.23037	0.298325	4.12428	3.71895e-05	0.000384428
MIR4787	1.41872	1.4398	0.349268	4.12235	3.75029e-05	0.000387105
AL353613.1	0.973003	1.61795	0.392661	4.12046	3.78111e-05	0.000389801
C9orf92	1.4418	1.16048	0.281651	4.12027	3.78429e-05	0.000389967
ADGRF5-AS1	1.09178	1.21837	0.295806	4.11882	3.80821e-05	0.000392025
HHLA1	2.68008	1.24484	0.30224	4.11871	3.81001e-05	0.00039213
LINC01498	3.3887	1.28203	0.311334	4.11787	3.8239e-05	0.000393315
AC117500.1	1.59559	1.3888	0.337337	4.11694	3.83939e-05	0.000394582
OPTC	4.96182	1.03397	0.251179	4.11647	3.84726e-05	0.000395309
AC007040.3	1.35823	1.55035	0.376662	4.11603	3.85453e-05	0.000395893
AC115220.1	2.55541	1.95614	0.475421	4.11455	3.87943e-05	0.000398286
PPP1R3A	2.01823	1.88913	0.459227	4.11371	3.89352e-05	0.000399568
ADAM18	3.58034	1.52452	0.370725	4.11226	3.91813e-05	0.000401761
AC021066.2	2.00113	1.01065	0.245816	4.11141	3.93249e-05	0.000403068
AC092447.1	1.77275	1.17298	0.285309	4.11127	3.93494e-05	0.000403236
FAM8A2P	1.69926	1.73947	0.423625	4.10615	4.02301e-05	0.000411414
LINC02844	1.17159	1.28457	0.31285	4.10602	4.02537e-05	0.000411486
AL035252.3	9.42874	1.21779	0.296655	4.10508	4.04167e-05	0.000412729
AC009312.1	1.84757	1.4041	0.342133	4.10396	4.06138e-05	0.000414316
OR52K2	0.812651	1.44412	0.351934	4.10339	4.07137e-05	0.00041525
HSD3BP4	5.00022	1.13548	0.276741	4.10303	4.07773e-05	0.000415657
AL513314.1	0.939966	1.33905	0.32636	4.10297	4.07885e-05	0.000415672
C7	4090.61	1.06763	0.260223	4.10274	4.08291e-05	0.000415852
DCAF8L1	1.72568	1.74609	0.425593	4.10272	4.08313e-05	0.000415852
AL008638.2	0.840573	2.15479	0.525317	4.10188	4.09803e-05	0.000417114
AC021594.1	1.48372	1.18426	0.288722	4.10174	4.10062e-05	0.000417292
LINC02179	2.05873	1.4521	0.354114	4.10067	4.11958e-05	0.000418708
KRT71	1.94455	1.19609	0.291691	4.10053	4.12197e-05	0.000418864
LINC02526	2.5169	1.41333	0.344787	4.09915	4.14672e-05	0.00042095
IGKV2OR22-4	39.9686	1.10134	0.268696	4.09883	4.1524e-05	0.00042144
AC016769.1	2.45341	1.21645	0.296791	4.09868	4.15508e-05	0.000421626
KRTAP3-1	19.2782	-1.89769	0.463036	-4.09837	4.16072e-05	0.000422027
NKX2-5	55.8235	1.12947	0.275642	4.09759	4.17478e-05	0.000423108
AP000432.2	1.56305	1.61011	0.393049	4.09646	4.19517e-05	0.000424737
CEACAM20	38.055	1.09169	0.266511	4.09623	4.19936e-05	0.000424993
AC007179.2	2.39032	1.28947	0.314852	4.09548	4.21293e-05	0.000426189
AC005344.1	1.05756	1.47472	0.360253	4.09358	4.24765e-05	0.000429182
NXPE4	9.81305	1.11269	0.27182	4.09347	4.24962e-05	0.000429294
AC092850.1	0.578539	1.65865	0.405838	4.08698	4.37021e-05	0.000439077
RHO	2.28503	1.11363	0.272521	4.08638	4.38164e-05	0.000440039
AC084816.1	9.36243	1.18911	0.291182	4.08375	4.43153e-05	0.000444153
FTLP10	1.32302	1.57247	0.385163	4.08261	4.45324e-05	0.000446239
AP000962.1	3.26066	1.062	0.260133	4.08252	4.45502e-05	0.000446327
NRXN2-AS1	0.884554	1.07666	0.263816	4.08112	4.482e-05	0.000448579
LINC01761	0.96132	1.83373	0.449375	4.08063	4.49147e-05	0.000449346
NUP210P1	0.920116	1.96165	0.480851	4.07955	4.51238e-05	0.000451165
FP236383.1	12.0626	1.2955	0.317588	4.07917	4.51959e-05	0.000451705
AC004862.1	3.39574	1.43166	0.351209	4.07638	4.57421e-05	0.000456522
AC233702.1	2.81059	1.15907	0.284377	4.07582	4.58525e-05	0.000457531
RNASEH1P1	5.74343	1.16328	0.285578	4.07341	4.63303e-05	0.000461651
CPLX4	2.41885	1.09858	0.269733	4.07283	4.64459e-05	0.000462462
DLG2-AS2	2.07382	1.22863	0.301672	4.07273	4.64654e-05	0.000462462
FAM245A	2.2659	1.34476	0.330211	4.07243	4.65253e-05	0.000462853
PGA5	209.162	1.68411	0.413595	4.07188	4.66355e-05	0.000463732
LINC00251	0.806106	2.21424	0.543982	4.07043	4.69257e-05	0.000466183
DNAJB8	1.35758	1.22552	0.301084	4.07035	4.69429e-05	0.000466261
OR2B11	1.672	1.31958	0.324198	4.0703	4.69531e-05	0.000466269
LINC02523	0.709036	1.58018	0.38826	4.06989	4.70355e-05	0.000466809
HMGB4	1.09014	1.85803	0.456577	4.06948	4.71172e-05	0.000467433
EXOC7P1	0.784476	1.71726	0.422159	4.06781	4.74564e-05	0.000470704
CSMD3	23.2006	1.17075	0.287851	4.06721	4.75784e-05	0.00047182
NLGN4Y	287.852	1.10051	0.270651	4.06616	4.77937e-05	0.000473671
OR2C3	2.36437	1.20346	0.296181	4.06326	4.83913e-05	0.000478831
OR4C6	1.92183	1.36922	0.336988	4.06311	4.84229e-05	0.000478953
LINC00958	84.27	1.11267	0.274051	4.0601	4.90523e-05	0.000484505
METTL21C	1.16826	1.09062	0.268681	4.05917	4.92477e-05	0.000485763
RN7SKP208	1.31578	1.60643	0.395808	4.05861	4.93648e-05	0.000486819
MYH1	10.292	1.08997	0.26863	4.05751	4.95979e-05	0.000488632
AL157931.1	3.00707	1.4722	0.362848	4.05735	4.96321e-05	0.000488872
LINC01901	3.63444	1.37505	0.338966	4.05662	4.97886e-05	0.000490123
ARHGAP29-AS1	2.64119	1.17308	0.289274	4.05526	5.0078e-05	0.000492582
LINC02794	1.5608	1.22224	0.301445	4.05459	5.02218e-05	0.000493704
CACNG3	3.00991	1.23375	0.304415	4.05287	5.05938e-05	0.00049687
AC008632.1	0.832894	1.54192	0.380495	4.05241	5.06921e-05	0.000497737
AC009097.3	1.27946	1.29574	0.319773	4.05207	5.0766e-05	0.000498315
BPIFB3	1.04605	1.95807	0.48323	4.05205	5.0771e-05	0.000498315
CELA3B	26.7549	1.0113	0.24959	4.05186	5.08113e-05	0.000498416
ZNF560	5.48492	1.18122	0.291555	4.05147	5.08977e-05	0.000499053
AC009063.3	1.00396	1.18516	0.292558	4.05105	5.09888e-05	0.000499664
AKAIN1	1.61392	1.31452	0.324497	4.05093	5.10144e-05	0.000499816
HSPB3	9.90931	1.34591	0.332403	4.04902	5.14325e-05	0.000503318
RNF17	9.06192	1.13992	0.281527	4.04906	5.14241e-05	0.000503318
AP000915.1	1.77838	1.01897	0.251669	4.04885	5.14697e-05	0.000503583
FIGLA	1.17269	1.32013	0.326067	4.04865	5.15145e-05	0.000503923
RPL7P3	1.45038	1.51434	0.374133	4.04761	5.17432e-05	0.000505961
COL25A1-DT	1.33658	1.52265	0.376215	4.04729	5.18139e-05	0.000506552
AC132825.4	4.57736	1.97454	0.487979	4.04637	5.20184e-05	0.000508252
TRIM60P14	1.60979	1.25499	0.310158	4.04628	5.20389e-05	0.000508352
PABPN1L	1.80364	1.05625	0.261072	4.04581	5.2143e-05	0.000509082
TBC1D26	2.24598	1.09689	0.271122	4.04576	5.21546e-05	0.000509083
AP005205.2	1.5021	1.15069	0.284436	4.0455	5.22109e-05	0.000509432
INSYN1-AS1	1.80823	1.16707	0.288514	4.04512	5.22973e-05	0.000510075
[truncated: 2,002 more rows]
