# Supplementary material for: Potential mechanisms and prognostic model of eRNAs-regulated genes in stomach adenocarcinoma
Source: Sci Rep. 2022 Oct 3;12:16545. doi: 10.1038/s41598-022-20824-1 (PMC9529949; doi:10.1038/s41598-022-20824-1)
Supplement: Supplementary file 8 — Supplementary Information 8. [file 41598_2022_20824_MOESM8_ESM.xlsx]

## Sheet: Sheet1
probe	logFC	AveExpr	t	P.Value	adj.P.Val	B	low_AVG	high_AVG	deltaBeta	CHR	MAPINFO	Strand	Type	gene	feature	cgi	feat.cgi	UCSC_CpG_Islands_Name	DHS	Enhancer	Phantom	Probe_SNPs	Probe_SNPs_10
cg00336700	0.168196	0.656496	8.14464	9.95181e-15	1.76188e-09	22.3104	0.739215	0.571019	-0.168196	2	176943704	F	II		IGR	shore	IGR-shore	chr2:176944087-176948446	NA	NA
cg17218270	-0.157766	0.313769	-7.85308	7.0335e-14	4.26658e-09	20.3821	0.236179	0.393945	0.157766	8	37749412	R	II	RAB11FIP1	Body	opensea	Body-opensea		NA	TRUE
cg17078253	0.168512	0.58683	7.74514	1.43433e-13	4.88717e-09	19.6799	0.669704	0.501192	-0.168512	2	176944273	F	II		IGR	island	IGR-island	chr2:176944087-176948446	NA	TRUE
cg08476595	0.225212	0.411884	7.61444	3.37036e-13	6.66679e-09	18.8385	0.522644	0.297432	-0.225212	9	115774505	F	II	LOC169834	TSS200	island	TSS200-island	chr9:115774295-115774615	NA	TRUE
cg09561125	0.150619	0.610976	7.50412	6.88145e-13	1.23745e-08	18.1358	0.685051	0.534432	-0.150619	7	108097477	F	II	NRCAM	TSS1500	shore	TSS1500-shore	chr7:108095401-108097206	NA	NA		rs3763463
cg25950739	0.164672	0.622842	7.41209	1.24167e-12	1.63741e-08	17.555	0.703828	0.539156	-0.164672	X	101907254	R	I	GPRASP1	5'UTR	shore	5'UTR-shore	chrX:101906001-101907017	TRUE	NA
cg22488256	0.178307	0.616691	7.37974	1.52615e-12	1.78009e-08	17.3521	0.704383	0.526076	-0.178307	1	66258046	R	II	PDE4B	TSS200	shore	TSS200-shore	chr1:66258440-66258918	NA	NA
cg26996818	0.164996	0.561306	7.37689	1.55416e-12	1.78009e-08	17.3342	0.642451	0.477455	-0.164996	5	178017853	F	II	COL23A1	TSS1500	shore	TSS1500-shore	chr5:178016558-178017670	TRUE	TRUE
cg18322569	0.16388	0.691643	7.36576	1.66821e-12	1.78369e-08	17.2645	0.772239	0.608359	-0.16388	1	91182777	F	I	BARHL2	5'UTR	island	5'UTR-island	chr1:91182509-91182857	NA	NA
cg22888787	0.156772	0.631315	7.226	4.03524e-12	3.06999e-08	16.3959	0.708416	0.551644	-0.156772	17	27950276	F	II		IGR	island	IGR-island	chr17:27949429-27950277	NA	NA
cg27142536	0.154724	0.660338	7.2126	4.38938e-12	3.1623e-08	16.3132	0.736432	0.581708	-0.154724	11	20618198	R	II		IGR	island	IGR-island	chr11:20618197-20619920	NA	NA
cg01287975	0.162761	0.695419	7.1924	4.98154e-12	3.42167e-08	16.1889	0.775465	0.612705	-0.162761	7	97361241	R	II	TAC1	TSS200	island	TSS200-island	chr7:97361132-97363018	NA	NA
cg19841369	0.1529	0.668714	7.17088	5.69924e-12	3.52296e-08	16.0566	0.743911	0.591011	-0.1529	14	64663928	R	II	SYNE2	Body	opensea	Body-opensea		NA	NA
cg20023898	0.180252	0.470617	7.15527	6.28269e-12	3.68615e-08	15.9608	0.559265	0.379013	-0.180252	16	67048469	F	II		IGR	island	IGR-island	chr16:67047605-67048470	NA	TRUE
cg03041696	0.180798	0.535196	7.14527	6.68682e-12	3.72591e-08	15.8995	0.624113	0.443315	-0.180798	14	21094001	F	II		IGR	shore	IGR-shore	chr14:21092935-21093139	NA	NA		rs10148487
cg11497372	0.193877	0.337942	7.08976	9.44252e-12	4.58129e-08	15.5605	0.433292	0.239415	-0.193877	6	27513092	R	I		IGR	opensea	IGR-opensea		NA	NA
cg21475097	0.153016	0.484474	7.04815	1.22149e-11	4.98183e-08	15.3076	0.559728	0.406712	-0.153016	1	3164642	F	II	PRDM16	Body	island	Body-island	chr1:3163969-3164643	NA	NA
cg04542030	0.157525	0.381204	7.03046	1.36236e-11	5.18237e-08	15.2005	0.458675	0.30115	-0.157525	2	74375469	R	II	BOLA3	TSS1500	shore	TSS1500-shore	chr2:74374838-74375257	NA	NA		rs828883
cg09990962	0.178646	0.490475	7.02336	1.42329e-11	5.33329e-08	15.1575	0.578334	0.399688	-0.178646	1	3164431	F	I	PRDM16	Body	island	Body-island	chr1:3163969-3164643	NA	TRUE
cg18539122	0.151271	0.614277	7.0198	1.45483e-11	5.33329e-08	15.136	0.688673	0.537402	-0.151271	13	79169872	F	II		IGR	shore	IGR-shore	chr13:79170114-79171231	NA	TRUE
cg02023345	0.187298	0.480485	6.99165	1.72979e-11	5.92909e-08	14.966	0.572599	0.3853	-0.187298	10	63212226	F	I	TMEM26	Body	shore	Body-shore	chr10:63212495-63213009	NA	NA		rs12252549
cg12742178	-0.156888	0.502616	-6.98871	1.76128e-11	5.92909e-08	14.9483	0.425458	0.582346	0.156888	12	102815929	R	II	IGF1	Body	opensea	Body-opensea		NA	TRUE
cg23619399	0.162268	0.692175	6.98531	1.79845e-11	5.92909e-08	14.9278	0.771978	0.609711	-0.162268	13	79169753	R	II		IGR	shore	IGR-shore	chr13:79170114-79171231	NA	NA			rs76469467
cg22857085	0.154994	0.4876	6.95907	2.1122e-11	6.53507e-08	14.7699	0.563827	0.408833	-0.154994	4	85403223	R	II		IGR	shore	IGR-shore	chr4:85403830-85404524	NA	NA
cg06374079	0.176446	0.347492	6.89083	3.20284e-11	7.72679e-08	14.3613	0.434268	0.257823	-0.176446	6	27182908	F	I		IGR	opensea	IGR-opensea		TRUE	NA		rs72843633
cg16294013	0.154072	0.517522	6.88861	3.24631e-11	7.73664e-08	14.3481	0.593295	0.439223	-0.154072	1	66258022	R	II	PDE4B	TSS200	shore	TSS200-shore	chr1:66258440-66258918	NA	NA
cg12116288	0.173007	0.559521	6.88726	3.27317e-11	7.74079e-08	14.34	0.644606	0.471599	-0.173007	17	70215735	F	II		IGR	opensea	IGR-opensea		NA	NA
cg22841772	0.207399	0.494974	6.87703	3.48294e-11	7.89329e-08	14.279	0.596974	0.389575	-0.207399	6	27559939	R	II		IGR	opensea	IGR-opensea		NA	NA
cg12150784	0.159761	0.228873	6.87323	3.56414e-11	7.89329e-08	14.2564	0.307444	0.147683	-0.159761	11	119613308	F	II		IGR	island	IGR-island	chr11:119613005-119613521	TRUE	TRUE			rs34308079
cg10997718	0.165825	0.418912	6.85731	3.92542e-11	8.34918e-08	14.1617	0.500466	0.33464	-0.165825	2	162275690	F	II	TBR1	Body	shore	Body-shore	chr2:162273294-162273725	NA	NA
cg17437939	0.166872	0.707894	6.85007	4.10157e-11	8.66632e-08	14.1186	0.789963	0.62309	-0.166872	7	97361252	R	II	TAC1	TSS200	island	TSS200-island	chr7:97361132-97363018	NA	NA
cg11348188	-0.200618	0.632107	-6.83828	4.40482e-11	8.88667e-08	14.0486	0.533442	0.73406	0.200618	2	222655366	F	II		IGR	opensea	IGR-opensea		NA	TRUE
cg16510548	0.164307	0.653039	6.83563	4.47591e-11	8.94307e-08	14.0329	0.733846	0.569539	-0.164307	8	65488167	R	II	LOC401463	Body	shore	Body-shore	chr8:65488536-65489116	NA	NA
cg11354906	0.168317	0.449466	6.81245	5.14844e-11	9.77509e-08	13.8956	0.532245	0.363928	-0.168317	4	154710371	R	II	SFRP2	TSS200	island	TSS200-island	chr4:154709512-154710827	NA	NA
cg02996801	0.154603	0.553829	6.79383	5.75967e-11	1.04046e-07	13.7856	0.629863	0.47526	-0.154603	4	113441944	R	II		IGR	shelf	IGR-shelf	chr4:113444181-113444389	NA	TRUE
cg13248778	0.201565	0.518892	6.78881	5.93641e-11	1.05675e-07	13.7559	0.618023	0.416458	-0.201565	7	128337725	F	I		IGR	opensea	IGR-opensea		TRUE	NA
cg09976984	0.200244	0.574556	6.78847	5.94862e-11	1.05675e-07	13.7539	0.673037	0.472793	-0.200244	6	27182943	R	II		IGR	opensea	IGR-opensea		TRUE	NA
cg24624901	0.187226	0.485614	6.78618	6.03094e-11	1.05675e-07	13.7404	0.577692	0.390466	-0.187226	7	19184273	F	II		IGR	island	IGR-island	chr7:19184221-19184686	NA	TRUE
cg17649385	0.180413	0.490406	6.78421	6.10307e-11	1.05897e-07	13.7288	0.579134	0.398721	-0.180413	8	91997985	R	II		IGR	shore	IGR-shore	chr8:91997230-91997906	TRUE	NA
cg00650640	0.186851	0.626203	6.76408	6.88735e-11	1.12083e-07	13.6102	0.718097	0.531246	-0.186851	X	13587678	R	I	EGFL6	TSS200	island	TSS200-island	chrX:13587648-13588221	NA	TRUE
cg07824172	0.156585	0.62906	6.75439	7.29969e-11	1.13695e-07	13.5532	0.706069	0.549484	-0.156585	4	104641548	R	II	TACR3	TSS1500	shore	TSS1500-shore	chr4:104640559-104640797	NA	NA
cg01086895	0.195337	0.326263	6.74783	7.5926e-11	1.16877e-07	13.5146	0.42233	0.226993	-0.195337	11	6676515	F	I	DCHS1	5'UTR	island	5'UTR-island	chr11:6676496-6677096	TRUE	NA
cg18361098	0.151696	0.395173	6.7395	7.98077e-11	1.20969e-07	13.4657	0.469777	0.318081	-0.151696	14	37136391	F	II	PAX9	Body	shore	Body-shore	chr14:37135513-37136348	NA	NA
cg12083476	0.184041	0.363958	6.73559	8.16999e-11	1.22896e-07	13.4427	0.45447	0.270429	-0.184041	6	27559924	F	II		IGR	opensea	IGR-opensea		NA	NA
cg16423028	0.160453	0.352553	6.71819	9.06581e-11	1.29013e-07	13.3407	0.431464	0.271011	-0.160453	8	63160417	R	II	NKAIN3	TSS1500	shore	TSS1500-shore	chr8:63160598-63162064	NA	NA
cg23696752	0.167148	0.548695	6.71713	9.1233e-11	1.29317e-07	13.3345	0.630899	0.463751	-0.167148	6	146349312	R	I	GRM1	5'UTR	shore	5'UTR-shore	chr6:146350522-146350780	TRUE	NA
cg21026830	0.190174	0.547695	6.71567	9.20322e-11	1.2957e-07	13.326	0.641223	0.451049	-0.190174	14	60973517	F	I		IGR	shore	IGR-shore	chr14:60973772-60974123	NA	NA
cg03202804	0.17206	0.479199	6.71195	9.4096e-11	1.31076e-07	13.3043	0.563819	0.391759	-0.17206	4	154710353	R	II	SFRP2	TSS200	island	TSS200-island	chr4:154709512-154710827	NA	NA
cg26818625	0.192525	0.488068	6.69515	1.04014e-10	1.42385e-07	13.206	0.582752	0.390227	-0.192525	8	72471153	R	I		IGR	shore	IGR-shore	chr8:72468560-72469561	NA	NA
cg17194154	0.18612	0.397391	6.68525	1.10334e-10	1.46968e-07	13.1482	0.488926	0.302806	-0.18612	13	95359974	F	I		IGR	shore	IGR-shore	chr13:95359641-95359874	NA	NA
cg24453699	0.152476	0.608989	6.66181	1.26828e-10	1.63436e-07	13.0116	0.683977	0.531501	-0.152476	1	91190891	R	II		IGR	island	IGR-island	chr1:91190489-91192804	NA	TRUE
cg13974773	0.170551	0.339878	6.65379	1.33015e-10	1.65269e-07	12.965	0.423755	0.253204	-0.170551	6	27463217	F	I		IGR	island	IGR-island	chr6:27463176-27463379	NA	NA
cg22187354	0.176946	0.447806	6.6507	1.35476e-10	1.65419e-07	12.947	0.534829	0.357882	-0.176946	11	64480312	F	II	NRXN2	Body	island	Body-island	chr11:64480199-64481344	NA	NA		rs71579900
cg05102394	0.163047	0.462951	6.64558	1.39647e-10	1.68224e-07	12.9173	0.543138	0.380091	-0.163047	4	148402899	R	II	EDNRA	Body	shore	Body-shore	chr4:148402198-148402760	NA	TRUE
cg27278787	0.156541	0.380693	6.6382	1.45889e-10	1.7007e-07	12.8744	0.45768	0.301139	-0.156541	18	3499813	F	I	DLGAP1	Body	shore	Body-shore	chr18:3498941-3499358	TRUE	TRUE
cg19803052	0.151151	0.580378	6.63789	1.46162e-10	1.7007e-07	12.8726	0.654715	0.503564	-0.151151	7	19813244	F	I	TMEM196	TSS1500	shore	TSS1500-shore	chr7:19812569-19813005	NA	NA		rs76984628
cg02748419	0.151721	0.250125	6.63486	1.48804e-10	1.72131e-07	12.8551	0.324742	0.173021	-0.151721	3	141868612	F	II		IGR	island	IGR-island	chr3:141867962-141868613	NA	NA
cg26256263	0.153625	0.645869	6.62333	1.59309e-10	1.81106e-07	12.7882	0.721422	0.567798	-0.153625	1	25258146	F	I	RUNX3	TSS1500	island	TSS1500-island	chr1:25255527-25259005	NA	NA		rs35791642
cg14781189	0.159061	0.441655	6.62007	1.62418e-10	1.81542e-07	12.7693	0.519881	0.36082	-0.159061	2	163695111	F	I	KCNH7	1stExon	opensea	1stExon-opensea		NA	NA
cg09411719	0.186472	0.368842	6.61995	1.6253e-10	1.81542e-07	12.7686	0.46055	0.274078	-0.186472	6	27513009	F	I		IGR	opensea	IGR-opensea		NA	NA
cg03625109	0.168234	0.647228	6.61894	1.63505e-10	1.81542e-07	12.7627	0.729966	0.561732	-0.168234	9	122132103	R	II	DBC1	TSS1500	island	TSS1500-island	chr9:122131086-122132214	NA	NA
cg22618337	-0.154253	0.587653	-6.6145	1.67847e-10	1.83146e-07	12.7371	0.511791	0.666044	0.154253	10	115510928	F	II	C10orf81	TSS1500	opensea	TSS1500-opensea		NA	NA
cg25566568	0.221072	0.460134	6.60971	1.72661e-10	1.85683e-07	12.7094	0.568858	0.347786	-0.221072	14	36995009	F	I		IGR	shore	IGR-shore	chr14:36993488-36994488	TRUE	NA
cg21038156	0.156897	0.349714	6.59763	1.85421e-10	1.95093e-07	12.6395	0.426876	0.269979	-0.156897	7	158936739	F	I	VIPR2	Body	island	Body-island	chr7:158936507-158938492	NA	NA
cg26155939	0.160647	0.428163	6.5947	1.88656e-10	1.96886e-07	12.6226	0.50717	0.346523	-0.160647	18	44337853	F	II	ST8SIA5	TSS1500	island	TSS1500-island	chr18:44337510-44338100	NA	NA		rs72903352
cg00853940	0.163139	0.433943	6.58897	1.95134e-10	1.99357e-07	12.5895	0.514175	0.351036	-0.163139	2	234847683	F	II	TRPM8	Body	island	Body-island	chr2:234847647-234847857	NA	NA
cg00793935	0.195267	0.539053	6.57508	2.11759e-10	2.10489e-07	12.5094	0.635086	0.439819	-0.195267	2	234847769	F	I	TRPM8	Body	island	Body-island	chr2:234847647-234847857	NA	NA
cg17603132	0.159626	0.440308	6.56971	2.18556e-10	2.14019e-07	12.4785	0.518813	0.359187	-0.159626	11	8190152	F	II	RIC3	Body	shore	Body-shore	chr11:8190226-8190671	NA	NA		rs67163850
cg15703773	0.15915	0.516502	6.56756	2.21335e-10	2.15382e-07	12.4661	0.594773	0.435623	-0.15915	7	156813342	R	II		IGR	island	IGR-island	chr7:156810572-156814593	NA	NA
cg26162582	0.18011	0.585325	6.56696	2.22126e-10	2.15382e-07	12.4626	0.673904	0.493794	-0.18011	12	4918391	R	II	KCNA6	5'UTR	island	5'UTR-island	chr12:4918273-4919657	NA	NA			rs71579276
cg05255275	0.166475	0.516636	6.56486	2.24881e-10	2.1699e-07	12.4505	0.598509	0.432034	-0.166475	14	60952097	F	II	C14orf39	5'UTR	island	5'UTR-island	chr14:60951976-60952946	NA	NA
cg19832521	0.181639	0.55886	6.5567	2.35916e-10	2.22218e-07	12.4036	0.64819	0.466551	-0.181639	14	27065974	F	II	NOVA1	Body	shore	Body-shore	chr14:27066313-27066578	NA	NA
cg02970836	0.173901	0.540847	6.55282	2.41354e-10	2.25728e-07	12.3813	0.626372	0.452471	-0.173901	16	3237991	R	I		IGR	shore	IGR-shore	chr16:3238805-3239492	NA	NA
cg22336004	0.161315	0.471257	6.5451	2.52535e-10	2.33425e-07	12.3369	0.550592	0.389277	-0.161315	1	66258035	R	II	PDE4B	TSS200	shore	TSS200-shore	chr1:66258440-66258918	NA	NA
cg16563171	0.152981	0.475909	6.54195	2.57243e-10	2.36123e-07	12.3188	0.551145	0.398164	-0.152981	2	223156106	R	II	PAX3	Body	island	Body-island	chr2:223155726-223156154	NA	TRUE
cg01673307	-0.185165	0.593822	-6.54148	2.57952e-10	2.36225e-07	12.3161	0.502757	0.687922	0.185165	6	32819911	R	II	TAP1	Body	shore	Body-shore	chr6:32820849-32822370	NA	NA
cg24111025	-0.171601	0.606871	-6.5355	2.67154e-10	2.39659e-07	12.2818	0.522477	0.694078	0.171601	6	32819921	R	II	TAP1	Body	shore	Body-shore	chr6:32820849-32822370	NA	NA
cg09669354	0.153446	0.508525	6.52447	2.84979e-10	2.50872e-07	12.2186	0.58399	0.430545	-0.153446	16	1116010	R	II	LOC146336	Body	island	Body-island	chr16:1115827-1116468	NA	NA
cg09513990	0.161553	0.522054	6.51922	2.93862e-10	2.53105e-07	12.1885	0.601506	0.439953	-0.161553	6	27235822	F	I		IGR	opensea	IGR-opensea		NA	NA		rs77691639
cg03356595	0.15094	0.636625	6.51612	2.99245e-10	2.54782e-07	12.1707	0.710858	0.559918	-0.15094	16	51187807	F	I		IGR	island	IGR-island	chr16:51183699-51188763	NA	NA
cg21152690	0.201647	0.435295	6.5114	3.07612e-10	2.58377e-07	12.1437	0.534465	0.332818	-0.201647	12	81331660	R	I	LIN7A	1stExon	shore	1stExon-shore	chr12:81330608-81331514	TRUE	NA
cg26210445	0.190279	0.582392	6.50754	3.14623e-10	2.62966e-07	12.1217	0.675972	0.485694	-0.190279	2	162273326	F	I	TBR1	1stExon	island	1stExon-island	chr2:162273294-162273725	NA	NA
cg01518607	0.164396	0.685247	6.50693	3.15735e-10	2.62966e-07	12.1182	0.766098	0.601702	-0.164396	6	27235891	F	I		IGR	opensea	IGR-opensea		NA	NA
cg20019410	0.191309	0.388514	6.50601	3.17442e-10	2.6328e-07	12.1129	0.4826	0.291291	-0.191309	2	207939050	R	II		IGR	opensea	IGR-opensea		NA	TRUE			rs57514992
cg02683197	0.167831	0.408854	6.50191	3.25131e-10	2.67414e-07	12.0895	0.491394	0.323563	-0.167831	6	28174875	R	II		IGR	shore	IGR-shore	chr6:28175282-28175605	NA	TRUE
cg14768785	0.155224	0.530991	6.48861	3.51359e-10	2.78005e-07	12.0135	0.60733	0.452107	-0.155224	3	172166517	F	I	GHSR	TSS1500	island	TSS1500-island	chr3:172165372-172166738	NA	NA		rs2232164
cg18423935	0.16163	0.556526	6.48764	3.53343e-10	2.79016e-07	12.008	0.636016	0.474386	-0.16163	3	120626667	F	II	STXBP5L	TSS1500	shore	TSS1500-shore	chr3:120626880-120627579	NA	NA		rs72964782
cg00795341	0.174684	0.430255	6.4667	3.99153e-10	3.00378e-07	11.8887	0.516165	0.341481	-0.174684	5	79330929	F	I	THBS4	TSS200	island	TSS200-island	chr5:79330928-79331488	NA	NA
cg02386159	0.184631	0.457916	6.46449	4.04318e-10	3.01215e-07	11.8761	0.548718	0.364087	-0.184631	7	22589427	R	II		IGR	island	IGR-island	chr7:22589310-22589513	NA	TRUE
cg16791424	0.165402	0.502781	6.43286	4.8577e-10	3.33063e-07	11.6965	0.584126	0.418724	-0.165402	14	27068093	R	II	NOVA1	TSS1500	shore	TSS1500-shore	chr14:27066313-27066578	NA	NA
cg00970325	0.159697	0.502309	6.42746	5.01199e-10	3.40104e-07	11.6659	0.580848	0.421152	-0.159697	3	142683176	R	II	PAQR9	TSS1500	island	TSS1500-island	chr3:142681137-142683268	TRUE	NA
cg20329958	0.180891	0.519619	6.42452	5.09783e-10	3.44747e-07	11.6493	0.608582	0.427691	-0.180891	8	67090250	F	II	CRH	5'UTR	shore	5'UTR-shore	chr8:67089249-67089962	NA	NA
cg22598028	0.171906	0.53598	6.42213	5.16898e-10	3.47775e-07	11.6357	0.620524	0.448618	-0.171906	3	44626492	R	II	ZNF660	5'UTR	island	5'UTR-island	chr3:44626325-44626794	TRUE	NA
cg23133011	0.159312	0.522875	6.41356	5.43163e-10	3.58137e-07	11.5872	0.601225	0.441913	-0.159312	11	122847242	F	II		IGR	shore	IGR-shore	chr11:122847494-122848608	NA	NA
cg22048474	0.151561	0.433232	6.40957	5.55832e-10	3.62862e-07	11.5646	0.50777	0.356209	-0.151561	8	55366834	F	II		IGR	island	IGR-island	chr8:55366180-55367628	TRUE	NA		rs6473931
cg16596604	0.175189	0.455012	6.39424	6.07235e-10	3.85365e-07	11.4781	0.54117	0.365981	-0.175189	16	21294947	R	I	CRYM	5'UTR	shore	5'UTR-shore	chr16:21294980-21295414	NA	NA
cg09346546	0.1577	0.54086	6.39397	6.08178e-10	3.85365e-07	11.4766	0.618417	0.460717	-0.1577	2	176943669	R	II		IGR	shore	IGR-shore	chr2:176944087-176948446	NA	NA
cg16640855	0.153798	0.536451	6.39118	6.1805e-10	3.88042e-07	11.4608	0.612089	0.458291	-0.153798	2	182543233	R	I	NEUROD1	Body	opensea	Body-opensea		NA	TRUE
cg01657574	0.156821	0.600734	6.39101	6.18673e-10	3.88042e-07	11.4598	0.677859	0.521038	-0.156821	6	5995150	R	II		IGR	island	IGR-island	chr6:5994909-5995203	NA	NA
cg05801573	0.157255	0.525981	6.38453	6.42204e-10	3.99472e-07	11.4233	0.603319	0.446065	-0.157255	X	142722740	F	II	SLITRK4	5'UTR	island	5'UTR-island	chrX:142721410-142722958	NA	NA
cg04111071	0.152335	0.562505	6.37609	6.74169e-10	4.09693e-07	11.3758	0.637424	0.485089	-0.152335	7	19813299	R	I	TMEM196	TSS1500	shore	TSS1500-shore	chr7:19812569-19813005	NA	NA
cg15270892	0.163509	0.55821	6.37477	6.79325e-10	4.11562e-07	11.3683	0.638624	0.475115	-0.163509	3	27762352	R	II	EOMES	Body	island	Body-island	chr3:27762351-27763995	TRUE	TRUE			rs56061146
cg05295494	0.181829	0.358801	6.37183	6.90905e-10	4.15396e-07	11.3518	0.448225	0.266396	-0.181829	6	69345425	F	I	BAI3	TSS1500	island	TSS1500-island	chr6:69345216-69345483	NA	NA	high-CpG:69401660-69402585	rs41273635
cg10672201	0.168269	0.485135	6.36776	7.07266e-10	4.23304e-07	11.3289	0.567891	0.399622	-0.168269	12	103353320	F	II	ASCL1	3'UTR	shore	3'UTR-shore	chr12:103351579-103352695	NA	NA
cg15140703	0.151184	0.501537	6.36373	7.23846e-10	4.30374e-07	11.3063	0.57589	0.424706	-0.151184	7	99775532	R	I	STAG3	TSS200	island	TSS200-island	chr7:99774733-99775583	NA	NA	high-CpG:99613314-99613542
cg20114732	0.179103	0.477079	6.3631	7.26489e-10	4.30374e-07	11.3027	0.565162	0.386059	-0.179103	6	166579135	F	I	T	Body	shore	Body-shore	chr6:166579973-166583423	NA	NA		rs34956905
cg17094144	0.194604	0.370225	6.35656	7.54274e-10	4.40534e-07	11.266	0.465932	0.271328	-0.194604	6	69345882	R	II	BAI3	1stExon	shore	1stExon-shore	chr6:69345216-69345483	NA	NA
cg03985727	0.154597	0.577322	6.35548	7.58983e-10	4.41332e-07	11.2599	0.653353	0.498756	-0.154597	7	15727525	F	II	MEOX2	TSS1500	opensea	TSS1500-opensea		NA	TRUE
cg02681442	0.150437	0.689787	6.35454	7.631e-10	4.41646e-07	11.2546	0.763773	0.613336	-0.150437	14	29236008	R	II	FOXG1	TSS1500	shore	TSS1500-shore	chr14:29236835-29237832	NA	NA	high-CpG:28305711-28305944
cg04924185	0.171617	0.430404	6.3531	7.69424e-10	4.43077e-07	11.2465	0.514805	0.343188	-0.171617	16	56710098	F	II	MT1IP	Body	shore	Body-shore	chr16:56709677-56709953	NA	NA
cg17101450	0.1531	0.54989	6.3528	7.70731e-10	4.43185e-07	11.2449	0.625185	0.472085	-0.1531	10	102900365	F	I		IGR	shore	IGR-shore	chr10:102899177-102899489	NA	NA
cg03336086	0.152052	0.401572	6.34304	8.15109e-10	4.59022e-07	11.1901	0.476352	0.3243	-0.152052	5	79331047	F	I	THBS4	1stExon	island	1stExon-island	chr5:79330928-79331488	NA	NA
cg02027945	0.16497	0.696107	6.34292	8.15677e-10	4.59022e-07	11.1894	0.77724	0.61227	-0.16497	11	20618230	R	I		IGR	island	IGR-island	chr11:20618197-20619920	NA	NA
cg25900085	0.180115	0.522382	6.34002	8.29378e-10	4.63436e-07	11.1731	0.610963	0.430848	-0.180115	8	65291513	F	I	MIR124-2	TSS200	shore	TSS200-shore	chr8:65290108-65290946	NA	NA
cg27122213	0.160696	0.47255	6.3386	8.36135e-10	4.64711e-07	11.1652	0.551581	0.390885	-0.160696	14	57274763	F	I	OTX2	5'UTR	island	5'UTR-island	chr14:57274607-57276840	NA	NA		rs12878110
cg03429645	0.157587	0.354874	6.33668	8.4539e-10	4.66402e-07	11.1544	0.432375	0.274789	-0.157587	3	100053188	R	I	NIT2	TSS1500	shore	TSS1500-shore	chr3:100053448-100053953	NA	NA
cg02071162	0.161581	0.3658	6.32644	8.96441e-10	4.87818e-07	11.0971	0.445267	0.283685	-0.161581	8	63160333	R	II	NKAIN3	TSS1500	shore	TSS1500-shore	chr8:63160598-63162064	NA	NA
cg20494374	0.161631	0.578683	6.31707	9.4581e-10	5.04473e-07	11.0447	0.658174	0.496543	-0.161631	6	27525678	R	I		IGR	opensea	IGR-opensea		NA	NA
cg27432847	0.172929	0.320412	6.317	9.46174e-10	5.04473e-07	11.0443	0.405459	0.23253	-0.172929	4	113444372	F	I		IGR	island	IGR-island	chr4:113444181-113444389	NA	TRUE
cg11128216	0.150083	0.614605	6.31567	9.5338e-10	5.06948e-07	11.0369	0.688416	0.538333	-0.150083	11	31825833	R	II	PAX6	Body	island	Body-island	chr11:31825743-31826967	NA	NA
cg07584066	0.156787	0.627914	6.31497	9.57249e-10	5.08322e-07	11.0329	0.705022	0.548235	-0.156787	17	57642749	R	I	DHX40	TSS200	island	TSS200-island	chr17:57642720-57643294	NA	NA
cg02013838	0.155367	0.610277	6.31126	9.77731e-10	5.12322e-07	11.0122	0.686688	0.53132	-0.155367	2	105460715	R	II		IGR	island	IGR-island	chr2:105459127-105461770	NA	NA
cg09418035	0.182018	0.635903	6.3041	1.01854e-09	5.28004e-07	10.9722	0.72542	0.543402	-0.182018	X	50213528	R	II	DGKK	1stExon	shore	1stExon-shore	chrX:50213658-50213983	NA	NA
cg01030121	0.171267	0.389902	6.29669	1.06256e-09	5.43806e-07	10.9309	0.474132	0.302864	-0.171267	12	72667236	R	II	LOC283392	Body	island	Body-island	chr12:72665683-72667551	TRUE	NA	high-CpG:70953461-70953614
cg13805793	-0.151027	0.71586	-6.27742	1.18582e-09	5.77225e-07	10.8236	0.641585	0.792612	0.151027	10	54515952	R	II		IGR	opensea	IGR-opensea		NA	TRUE
cg17922851	0.150493	0.402617	6.2773	1.1866e-09	5.77225e-07	10.8229	0.47663	0.326137	-0.150493	13	96297224	F	II	DZIP1	TSS1500	shore	TSS1500-shore	chr13:96296143-96297059	TRUE	NA
cg03942855	0.160388	0.574748	6.27716	1.18756e-09	5.77225e-07	10.8221	0.653627	0.493239	-0.160388	1	110210925	R	II	GSTM2	Body	island	Body-island	chr1:110210581-110210956	TRUE	TRUE
cg04763554	0.189072	0.573054	6.27098	1.23009e-09	5.90581e-07	10.7877	0.66604	0.476968	-0.189072	1	98511258	F	II		IGR	island	IGR-island	chr1:98510966-98511710	NA	TRUE
cg05121480	0.156936	0.404956	6.26695	1.25861e-09	6.01122e-07	10.7653	0.482138	0.325202	-0.156936	3	187387601	F	II	SST	Body	shore	Body-shore	chr3:187387914-187388176	NA	TRUE
cg09542210	0.184752	0.457657	6.26507	1.27209e-09	6.06035e-07	10.7549	0.548519	0.363766	-0.184752	3	157821536	F	II	SHOX2	Body	island	Body-island	chr3:157821232-157821604	NA	NA
cg26398467	0.168346	0.455392	6.26405	1.2795e-09	6.06275e-07	10.7492	0.538185	0.369839	-0.168346	3	147087237	R	I		IGR	opensea	IGR-opensea		NA	TRUE
cg10327400	0.150478	0.479586	6.2597	1.3115e-09	6.16435e-07	10.7251	0.553591	0.403113	-0.150478	14	42075406	F	II	LRFN5	TSS1500	shore	TSS1500-shore	chr14:42075858-42076329	NA	NA
cg07028533	0.161393	0.461512	6.25964	1.31199e-09	6.16435e-07	10.7247	0.540886	0.379493	-0.161393	7	145813439	F	II	CNTNAP2	TSS200	island	TSS200-island	chr7:145813030-145814084	TRUE	NA
cg02653559	0.188879	0.484637	6.2575	1.32797e-09	6.20262e-07	10.7129	0.577528	0.388649	-0.188879	3	147112081	F	I	ZIC4	Body	shore	Body-shore	chr3:147113608-147114479	TRUE	NA
cg02864844	0.163485	0.601441	6.25477	1.34873e-09	6.27735e-07	10.6977	0.681843	0.518358	-0.163485	7	149917263	F	I		IGR	island	IGR-island	chr7:149916640-149918264	NA	NA
cg17644557	0.153365	0.331077	6.25319	1.36086e-09	6.31893e-07	10.689	0.406503	0.253137	-0.153365	6	86159103	F	II	NT5E	TSS200	shore	TSS200-shore	chr6:86159425-86160395	NA	NA		rs2065114
cg04640250	0.156703	0.478439	6.25249	1.36629e-09	6.3367e-07	10.6851	0.555507	0.398803	-0.156703	12	72667526	F	II	LOC283392	TSS1500	island	TSS1500-island	chr12:72665683-72667551	TRUE	NA		rs4558203
cg01509237	0.204289	0.389792	6.25051	1.38172e-09	6.38581e-07	10.6741	0.490262	0.285973	-0.204289	8	63160509	R	II	NKAIN3	TSS1500	shore	TSS1500-shore	chr8:63160598-63162064	NA	NA
cg22473637	0.163873	0.48795	6.24317	1.44047e-09	6.54038e-07	10.6334	0.568544	0.40467	-0.163873	6	100442151	R	I	MCHR2	TSS200	island	TSS200-island	chr6:100441406-100442152	NA	TRUE
cg14657525	0.161377	0.41309	6.24089	1.45917e-09	6.59731e-07	10.6208	0.492455	0.331079	-0.161377	3	32859099	R	II	TRIM71	TSS1500	island	TSS1500-island	chr3:32858194-32860506	NA	NA
cg01293271	0.152831	0.418512	6.22766	1.57271e-09	6.95176e-07	10.5476	0.493675	0.340844	-0.152831	X	139585768	F	II	SOX3	3'UTR	shore	3'UTR-shore	chrX:139585867-139588578	NA	NA
cg03637878	0.16255	0.245999	6.22402	1.60542e-09	7.05485e-07	10.5275	0.325942	0.163391	-0.16255	11	133938788	F	I	JAM3	TSS200	shore	TSS200-shore	chr11:133938850-133939681	TRUE	NA
cg26911220	0.177025	0.485715	6.22194	1.62438e-09	7.09458e-07	10.516	0.572777	0.395751	-0.177025	1	228652478	R	II		IGR	island	IGR-island	chr1:228651447-228652529	TRUE	TRUE
cg20422099	0.172258	0.446166	6.21992	1.64303e-09	7.15076e-07	10.5048	0.530883	0.358625	-0.172258	5	178771393	F	II	ADAMTS2	Body	island	Body-island	chr5:178770724-178772794	NA	NA
cg10725720	0.16522	0.468623	6.21483	1.69106e-09	7.27972e-07	10.4767	0.549879	0.384659	-0.16522	6	55039232	F	II	HCRTR2	5'UTR	island	5'UTR-island	chr6:55039170-55039392	NA	TRUE
cg01812599	0.15391	0.573085	6.21218	1.71649e-09	7.32541e-07	10.4621	0.648779	0.494869	-0.15391	10	103043991	R	II		IGR	island	IGR-island	chr10:103043990-103044480	NA	NA
cg11256387	0.177804	0.381697	6.20945	1.74322e-09	7.40751e-07	10.447	0.469142	0.291338	-0.177804	5	178017879	F	I	COL23A1	TSS1500	shore	TSS1500-shore	chr5:178016558-178017670	TRUE	TRUE
cg07929406	0.155607	0.606798	6.20409	1.79675e-09	7.51393e-07	10.4174	0.683326	0.527718	-0.155607	X	139587304	R	I	SOX3	TSS200	island	TSS200-island	chrX:139585867-139588578	NA	NA
cg01227537	0.162374	0.603219	6.20324	1.80538e-09	7.52746e-07	10.4128	0.683075	0.520701	-0.162374	3	147127012	R	I	ZIC1	TSS200	island	TSS200-island	chr3:147126988-147128999	TRUE	NA
cg16910830	0.156615	0.496164	6.2001	1.83764e-09	7.60453e-07	10.3955	0.573188	0.416573	-0.156615	7	145813437	F	II	CNTNAP2	TSS200	island	TSS200-island	chr7:145813030-145814084	TRUE	NA
cg09451427	0.164725	0.506523	6.19978	1.84092e-09	7.61016e-07	10.3937	0.587535	0.42281	-0.164725	3	50488230	F	I	CACNA2D2	Body	opensea	Body-opensea		NA	NA		rs74532054
cg26279668	0.150835	0.496483	6.19927	1.84626e-09	7.61629e-07	10.3909	0.570664	0.419829	-0.150835	4	21949853	F	II	KCNIP4	5'UTR	shore	5'UTR-shore	chr4:21950085-21950346	TRUE	NA
cg10319893	0.154743	0.442747	6.19779	1.86168e-09	7.65097e-07	10.3828	0.518849	0.364107	-0.154743	13	37248953	R	II	C13orf36	5'UTR	shore	5'UTR-shore	chr13:37247949-37248463	NA	NA
cg26668430	0.189527	0.527596	6.19598	1.88086e-09	7.7108e-07	10.3727	0.620805	0.431279	-0.189527	6	69346248	F	II	BAI3	5'UTR	shore	5'UTR-shore	chr6:69345216-69345483	NA	NA
cg05422029	0.165791	0.544588	6.1955	1.88592e-09	7.71666e-07	10.3701	0.626124	0.460333	-0.165791	6	27235843	F	I		IGR	opensea	IGR-opensea		NA	NA		rs6915678	rs77691639
cg04747226	0.182858	0.486476	6.19547	1.88619e-09	7.71666e-07	10.37	0.576406	0.393548	-0.182858	11	105481319	R	I	GRIA4	5'UTR	island	5'UTR-island	chr11:105481126-105481422	NA	NA
cg04865180	0.16621	0.55229	6.18786	1.96884e-09	7.89062e-07	10.3281	0.634032	0.467822	-0.16621	13	23734385	R	I		IGR	island	IGR-island	chr13:23733808-23734816	NA	TRUE	high-CpG:22632286-22632601
cg11873482	0.155485	0.604553	6.18701	1.97833e-09	7.89795e-07	10.3234	0.681021	0.525536	-0.155485	7	97361244	R	II	TAC1	TSS200	island	TSS200-island	chr7:97361132-97363018	NA	NA
cg01234044	0.163819	0.357969	6.17419	2.1263e-09	8.27944e-07	10.2529	0.438536	0.274716	-0.163819	7	1277585	R	II		IGR	island	IGR-island	chr7:1269165-1282864	NA	NA
cg04867749	0.153448	0.586055	6.17362	2.13307e-09	8.28948e-07	10.2498	0.661522	0.508074	-0.153448	7	156812806	F	II		IGR	island	IGR-island	chr7:156810572-156814593	NA	NA		rs75889171
cg00184203	0.152146	0.442989	6.16813	2.1999e-09	8.41624e-07	10.2197	0.517815	0.365669	-0.152146	2	187558402	R	II	FAM171B	TSS1500	shore	TSS1500-shore	chr2:187558794-187559012	NA	NA
cg24922129	0.170763	0.524517	6.16164	2.28161e-09	8.58834e-07	10.1841	0.608499	0.437735	-0.170763	11	129242530	R	I		IGR	shore	IGR-shore	chr11:129242958-129243457	NA	NA
cg10440578	0.164602	0.515997	6.16095	2.29044e-09	8.6134e-07	10.1803	0.596949	0.432347	-0.164602	1	115397857	R	I	SYCP1	5'UTR	island	5'UTR-island	chr1:115397448-115397942	NA	NA
cg07393736	0.203366	0.53806	6.15444	2.37563e-09	8.82471e-07	10.1446	0.638077	0.43471	-0.203366	3	172167810	F	I		IGR	island	IGR-island	chr3:172167526-172167866	TRUE	NA
cg13526007	0.151686	0.458182	6.14869	2.4536e-09	9.01187e-07	10.1131	0.532782	0.381096	-0.151686	14	42076710	R	II	LRFN5	TSS200	shore	TSS200-shore	chr14:42075858-42076329	NA	NA
cg04972745	0.159688	0.513023	6.14826	2.45942e-09	9.01187e-07	10.1108	0.591558	0.43187	-0.159688	10	101287846	R	I		IGR	island	IGR-island	chr10:101287162-101287920	NA	NA
cg07395354	0.165228	0.692059	6.14307	2.53206e-09	9.1314e-07	10.0823	0.773319	0.608091	-0.165228	7	15727127	F	II	MEOX2	TSS1500	opensea	TSS1500-opensea		NA	TRUE
cg06068202	0.153089	0.582319	6.13791	2.60634e-09	9.26751e-07	10.0541	0.657609	0.504519	-0.153089	X	150343148	R	II		IGR	island	IGR-island	chrX:150343147-150344269	NA	NA		rs5970550
cg01082512	0.151966	0.482294	6.13784	2.60728e-09	9.26751e-07	10.0537	0.557031	0.405065	-0.151966	10	23462117	F	II		IGR	shore	IGR-shore	chr10:23462224-23463889	NA	NA
cg24686610	0.177287	0.447628	6.1343	2.65947e-09	9.34046e-07	10.0344	0.534818	0.357531	-0.177287	3	147125782	R	I	ZIC4	TSS1500	shore	TSS1500-shore	chr3:147126988-147128999	NA	TRUE
cg21902544	0.168971	0.485395	6.13404	2.66334e-09	9.3409e-07	10.033	0.568496	0.399525	-0.168971	18	70211515	R	II	CBLN2	1stExon	island	1stExon-island	chr18:70208974-70211790	NA	NA
cg21809447	0.160274	0.386686	6.13149	2.70168e-09	9.37726e-07	10.019	0.465509	0.305235	-0.160274	1	102462682	F	II	OLFM3	5'UTR	opensea	5'UTR-opensea		NA	NA	low-CpG:102235131-102235380
cg15803756	0.157672	0.514123	6.13138	2.7033e-09	9.37726e-07	10.0184	0.591667	0.433994	-0.157672	10	13932894	F	II	FRMD4A	Body	shore	Body-shore	chr10:13933482-13934184	TRUE	NA
cg20648827	0.151676	0.397188	6.11609	2.94445e-09	9.81523e-07	9.93498	0.471783	0.320107	-0.151676	X	75005028	F	II	MAGEE2	5'UTR	opensea	5'UTR-opensea		NA	NA
cg00343633	0.179898	0.635584	6.11072	3.03399e-09	9.91886e-07	9.90573	0.724058	0.54416	-0.179898	11	105481306	R	II	GRIA4	5'UTR	island	5'UTR-island	chr11:105481126-105481422	NA	NA
cg18961944	0.153455	0.379857	6.11029	3.04125e-09	9.92706e-07	9.9034	0.455327	0.301872	-0.153455	18	74961360	R	II	GALR1	TSS1500	shore	TSS1500-shore	chr18:74961556-74963822	NA	NA
cg25783550	0.171805	0.354525	6.10978	3.05007e-09	9.93125e-07	9.90057	0.43902	0.267215	-0.171805	6	27512906	F	II		IGR	opensea	IGR-opensea		NA	NA
cg09354309	0.152728	0.423517	6.10888	3.06534e-09	9.94611e-07	9.89569	0.498629	0.345901	-0.152728	12	22487437	R	II	ST8SIA1	5'UTR	island	5'UTR-island	chr12:22486835-22488666	NA	NA
cg10784386	0.159381	0.471236	6.10552	3.1234e-09	1.00191e-06	9.87737	0.54962	0.390239	-0.159381	5	79330943	F	I	THBS4	TSS200	island	TSS200-island	chr5:79330928-79331488	NA	NA
cg00083046	0.152047	0.32486	6.10527	3.12771e-09	1.00191e-06	9.87603	0.399637	0.24759	-0.152047	2	175204844	R	II		IGR	island	IGR-island	chr2:175204843-175207553	NA	NA
cg05769902	0.158511	0.461866	6.10295	3.16842e-09	1.01002e-06	9.8634	0.539822	0.381311	-0.158511	6	28733419	R	II		IGR	opensea	IGR-opensea		NA	NA			rs12374669
cg07085962	0.151955	0.326633	6.10234	3.17923e-09	1.01106e-06	9.86008	0.401365	0.24941	-0.151955	6	27280010	R	I	POM121L2	5'UTR	island	5'UTR-island	chr6:27279794-27280635	TRUE	TRUE
cg26389727	0.162306	0.343831	6.10234	3.17927e-09	1.01106e-06	9.86006	0.423653	0.261348	-0.162306	6	28510283	R	I		IGR	opensea	IGR-opensea		TRUE	NA
cg05295671	0.160711	0.348972	6.10111	3.20105e-09	1.01177e-06	9.8534	0.42801	0.267299	-0.160711	13	79234353	F	II	RNF219	TSS1500	shore	TSS1500-shore	chr13:79232822-79233417	NA	NA
cg17605021	0.172637	0.366313	6.09372	3.33569e-09	1.04073e-06	9.81318	0.451216	0.278579	-0.172637	6	27247586	R	II		IGR	opensea	IGR-opensea		NA	NA
cg05310764	0.175453	0.311772	6.09146	3.37794e-09	1.04895e-06	9.80089	0.398061	0.222608	-0.175453	6	27513479	R	I		IGR	opensea	IGR-opensea		NA	NA
cg16003832	0.189142	0.450257	6.08994	3.40652e-09	1.05355e-06	9.79266	0.543278	0.354136	-0.189142	14	21093818	F	II		IGR	shore	IGR-shore	chr14:21092935-21093139	TRUE	NA
cg12820681	0.170415	0.438517	6.08723	3.45835e-09	1.05761e-06	9.77792	0.522328	0.351913	-0.170415	7	155166290	F	II		IGR	island	IGR-island	chr7:155164557-155167854	NA	TRUE
cg21521117	0.173721	0.329195	6.08449	3.51146e-09	1.06696e-06	9.76304	0.414632	0.240911	-0.173721	6	27247908	F	II		IGR	opensea	IGR-opensea		NA	NA
cg03447800	0.158257	0.544065	6.08171	3.56617e-09	1.07614e-06	9.74795	0.621896	0.463639	-0.158257	X	103499585	R	II	ESX1	5'UTR	island	5'UTR-island	chrX:103498706-103499843	NA	TRUE
cg08734647	0.171561	0.517115	6.07715	3.6578e-09	1.09383e-06	9.72319	0.60149	0.429929	-0.171561	16	1922400	F	II	C16orf73	TSS1500	island	TSS1500-island	chr16:1921897-1922426	TRUE	NA
cg22175764	0.165247	0.464082	6.07606	3.68001e-09	1.09546e-06	9.71728	0.545351	0.380104	-0.165247	20	56803964	F	II		IGR	island	IGR-island	chr20:56803282-56804112	TRUE	NA
cg09275956	0.169072	0.351603	6.07481	3.70561e-09	1.10225e-06	9.71051	0.434753	0.265681	-0.169072	1	50896251	F	I		IGR	shelf	IGR-shelf	chr1:50892437-50893243	NA	TRUE		rs12064389
cg00778807	0.182298	0.47214	6.07214	3.76105e-09	1.11455e-06	9.69601	0.561795	0.379497	-0.182298	1	43524347	R	I		IGR	opensea	IGR-opensea		NA	TRUE
cg02725370	0.160354	0.388318	6.06526	3.90736e-09	1.14144e-06	9.65876	0.46718	0.306826	-0.160354	4	111551829	R	I	PITX2	Body	shore	Body-shore	chr4:111553079-111554210	NA	NA
cg03065447	0.190605	0.517327	6.06464	3.92089e-09	1.1426e-06	9.65539	0.611067	0.420462	-0.190605	8	49292486	R	I		IGR	shore	IGR-shore	chr8:49293201-49293547	NA	NA
cg25953350	0.178954	0.445304	6.06201	3.97846e-09	1.15138e-06	9.64116	0.533314	0.35436	-0.178954	11	45167368	F	II	PRDM11	Body	shore	Body-shore	chr11:45168618-45169101	TRUE	NA
cg08047907	0.185745	0.37144	6.06025	4.01745e-09	1.15927e-06	9.63165	0.46279	0.277045	-0.185745	1	169396858	R	II	C1orf114	TSS200	island	TSS200-island	chr1:169396621-169396869	NA	TRUE
cg02459704	0.167724	0.479484	6.05901	4.04534e-09	1.16477e-06	9.62489	0.561971	0.394247	-0.167724	X	153084910	F	II	PDZD4	Body	island	Body-island	chrX:153084371-153084911	NA	NA
cg20308679	0.157327	0.437632	6.05692	4.09252e-09	1.17408e-06	9.61358	0.515006	0.357678	-0.157327	2	183731407	F	II	FRZB	5'UTR	shore	5'UTR-shore	chr2:183731819-183732093	NA	TRUE
cg03520644	0.157462	0.464348	6.05454	4.14672e-09	1.18447e-06	9.60074	0.541788	0.384326	-0.157462	1	103574523	F	I	COL11A1	TSS1500	opensea	TSS1500-opensea		NA	TRUE
cg14225678	0.16863	0.544524	6.04921	4.27094e-09	1.19741e-06	9.57193	0.627456	0.458826	-0.16863	7	54612325	R	II	VSTM2A	Body	island	Body-island	chr7:54612324-54612558	NA	NA
cg08883223	0.171944	0.3893	6.04641	4.33789e-09	1.20854e-06	9.55675	0.473862	0.301919	-0.171944	1	197888880	R	I	LHX9	Body	shore	Body-shore	chr1:197890478-197890824	NA	NA
cg27131891	0.204798	0.543597	6.04531	4.3642e-09	1.21208e-06	9.55085	0.644317	0.43952	-0.204798	6	27513414	F	II		IGR	opensea	IGR-opensea		NA	NA		rs79018549
cg26770445	0.171223	0.290658	6.04524	4.36593e-09	1.21208e-06	9.55046	0.374867	0.203643	-0.171223	6	27247876	R	II		IGR	opensea	IGR-opensea		NA	NA
cg18249634	0.168098	0.613468	6.0449	4.37427e-09	1.21355e-06	9.5486	0.696139	0.528041	-0.168098	3	32860467	R	I	TRIM71	Body	island	Body-island	chr3:32858194-32860506	NA	NA
cg16616521	0.178705	0.41739	6.04388	4.39893e-09	1.21783e-06	9.54311	0.505277	0.326572	-0.178705	11	31821388	F	I	PAX6	Body	island	Body-island	chr11:31820060-31821416	NA	NA
cg18565783	0.157017	0.407558	6.04322	4.41518e-09	1.21976e-06	9.53952	0.484779	0.327762	-0.157017	10	57390704	F	II		IGR	island	IGR-island	chr10:57390343-57391215	NA	NA
cg08684639	0.175913	0.35821	6.04291	4.42263e-09	1.22097e-06	9.53787	0.444724	0.268811	-0.175913	4	176987313	R	I	WDR17	5'UTR	island	5'UTR-island	chr4:176986921-176987360	TRUE	TRUE
cg03110368	0.190608	0.475415	6.04273	4.42697e-09	1.22132e-06	9.53691	0.569157	0.378549	-0.190608	11	110584063	R	II	ARHGAP20	TSS1500	shore	TSS1500-shore	chr11:110581839-110583883	TRUE	NA
cg00018128	0.166736	0.394582	6.04032	4.48651e-09	1.22926e-06	9.52388	0.476583	0.309847	-0.166736	2	162275746	F	I	TBR1	Body	shore	Body-shore	chr2:162275161-162275596	NA	NA
cg16170006	0.158421	0.351609	6.03947	4.50765e-09	1.23214e-06	9.51929	0.429521	0.271099	-0.158421	1	90099704	F	II	LRRC8C	5'UTR	shore	5'UTR-shore	chr1:90098230-90099292	NA	NA			rs79320158
cg11847808	0.169932	0.428045	6.03042	4.73899e-09	1.27365e-06	9.47045	0.511618	0.341686	-0.169932	1	22889611	R	II	EPHA8	TSS1500	island	TSS1500-island	chr1:22889595-22890096	NA	NA
cg25831075	0.163986	0.576612	6.02855	4.78815e-09	1.2799e-06	9.46038	0.657261	0.493275	-0.163986	3	164915196	F	I	SLITRK3	TSS1500	opensea	TSS1500-opensea		NA	NA
cg05963821	0.169714	0.199927	6.02308	4.93489e-09	1.30414e-06	9.43093	0.283393	0.113679	-0.169714	3	115377939	R	II	GAP43	Body	shore	Body-shore	chr3:115377267-115377787	TRUE	TRUE
cg10008757	0.162326	0.49348	6.02048	5.00647e-09	1.30929e-06	9.41688	0.573312	0.410987	-0.162326	10	8097183	F	II	GATA3	5'UTR	island	5'UTR-island	chr10:8091374-8098329	NA	NA
cg05343073	0.17703	0.441694	6.02033	5.01063e-09	1.30929e-06	9.41607	0.528758	0.351728	-0.17703	6	124124275	F	I	NKAIN2	TSS1500	island	TSS1500-island	chr6:124124177-124125309	NA	TRUE
cg23554956	0.160284	0.462119	6.01425	5.18134e-09	1.33974e-06	9.38338	0.540947	0.380664	-0.160284	8	65489040	R	II	LOC401463	Body	island	Body-island	chr8:65488536-65489116	NA	TRUE
cg00482488	0.150707	0.37821	6.01354	5.20168e-09	1.34149e-06	9.37956	0.452328	0.301622	-0.150707	17	70216332	R	II		IGR	opensea	IGR-opensea		NA	TRUE
cg10506882	0.161477	0.47133	6.01218	5.24096e-09	1.34569e-06	9.37222	0.550745	0.389267	-0.161477	3	35681627	F	II		IGR	island	IGR-island	chr3:35680509-35681628	NA	NA
cg03225817	0.153868	0.470074	6.01039	5.2928e-09	1.3548e-06	9.36262	0.545747	0.391879	-0.153868	11	105481317	R	I	GRIA4	5'UTR	island	5'UTR-island	chr11:105481126-105481422	NA	NA
cg20725941	0.178565	0.329223	6.01039	5.29294e-09	1.3548e-06	9.36259	0.417042	0.238477	-0.178565	19	52900927	R	II	ZNF528	TSS200	shore	TSS200-shore	chr19:52900955-52901158	NA	NA
cg00002719	0.175795	0.296359	6.00974	5.31187e-09	1.35665e-06	9.35911	0.382816	0.207021	-0.175795	1	169396706	F	I	C1orf114	TSS200	island	TSS200-island	chr1:169396621-169396869	NA	TRUE
cg14137819	0.162839	0.50919	6.0035	5.49782e-09	1.38801e-06	9.32554	0.589275	0.426436	-0.162839	X	139585282	F	II	SOX3	3'UTR	shore	3'UTR-shore	chrX:139585867-139588578	NA	NA
cg21629500	0.154706	0.610384	6.00282	5.51825e-09	1.39013e-06	9.32192	0.686469	0.531763	-0.154706	5	2754753	R	I	C5orf38	Body	island	Body-island	chr5:2748368-2757024	NA	NA
cg04431629	0.169798	0.444588	6.00221	5.53674e-09	1.39194e-06	9.31866	0.528095	0.358298	-0.169798	1	50890341	R	II	DMRTA2	TSS1500	island	TSS1500-island	chr1:50884228-50891471	NA	NA
cg22409420	0.184709	0.354943	5.99867	5.64581e-09	1.41096e-06	9.29963	0.445784	0.261075	-0.184709	18	53255401	F	I	TCF4	1stExon	shore	1stExon-shore	chr18:53257018-53257309	TRUE	NA	high-CpG:51406359-51406859
cg07587796	0.154444	0.448022	5.99431	5.78282e-09	1.43433e-06	9.27624	0.523978	0.369534	-0.154444	4	111397401	R	II	ENPEP	1stExon	shore	1stExon-shore	chr4:111397677-111398089	NA	NA			rs78786367
cg23818870	0.165887	0.353428	5.98239	6.17476e-09	1.49316e-06	9.21227	0.435012	0.269125	-0.165887	1	169396785	F	II	C1orf114	TSS200	island	TSS200-island	chr1:169396621-169396869	NA	TRUE		rs74724871
cg07489869	0.154672	0.486808	5.97859	6.3049e-09	1.51261e-06	9.19192	0.562876	0.408204	-0.154672	13	20806730	R	II	GJB6	TSS200	island	TSS200-island	chr13:20806016-20806867	NA	TRUE
cg01416712	0.152521	0.547571	5.97736	6.34762e-09	1.51992e-06	9.18534	0.622581	0.47006	-0.152521	4	41750864	R	II	PHOX2B	1stExon	shore	1stExon-shore	chr4:41752280-41752502	NA	NA	low-CpG:41445495-41445695
cg13549845	0.158547	0.636452	5.97656	6.37542e-09	1.52215e-06	9.18108	0.714426	0.555879	-0.158547	4	93225960	R	II	GRID2	Body	shore	Body-shore	chr4:93226348-93227007	NA	NA
cg12070159	0.153859	0.511827	5.96286	6.87314e-09	1.60609e-06	9.10776	0.587495	0.433636	-0.153859	8	54789325	R	I	RGS20	Body	shore	Body-shore	chr8:54789581-54790665	NA	NA
cg11203512	0.152486	0.531553	5.95986	6.98682e-09	1.62607e-06	9.09176	0.606546	0.45406	-0.152486	11	93064092	R	I	CCDC67	5'UTR	shore	5'UTR-shore	chr11:93063598-93064076	NA	NA
cg01530162	0.156331	0.447719	5.95959	6.99713e-09	1.62621e-06	9.09033	0.524603	0.368272	-0.156331	X	139589424	F	II		IGR	shore	IGR-shore	chrX:139589970-139590480	NA	NA		rs911094
cg04965141	0.152912	0.32673	5.95101	7.33388e-09	1.67226e-06	9.04449	0.401933	0.249021	-0.152912	4	154710750	R	I	SFRP2	TSS1500	island	TSS1500-island	chr4:154709512-154710827	NA	NA
cg19512268	0.175692	0.530902	5.94814	7.44981e-09	1.68607e-06	9.02919	0.617307	0.441615	-0.175692	6	146348901	F	II	GRM1	5'UTR	shore	5'UTR-shore	chr6:146350522-146350780	NA	NA
cg14826711	0.156891	0.301831	5.94286	7.66804e-09	1.71361e-06	9.00104	0.37899	0.222099	-0.156891	1	169396909	R	II	C1orf114	TSS1500	shore	TSS1500-shore	chr1:169396621-169396869	NA	TRUE
cg26072058	0.172069	0.423569	5.9388	7.84004e-09	1.7376e-06	8.97941	0.508193	0.336124	-0.172069	1	91191055	R	I		IGR	island	IGR-island	chr1:91190489-91192804	NA	TRUE
cg25695029	0.156529	0.414756	5.93865	7.84681e-09	1.73813e-06	8.97857	0.491738	0.335208	-0.156529	X	136512132	R	I		IGR	shore	IGR-shore	chrX:136510308-136510914	NA	NA
cg01323148	0.165592	0.516315	5.93377	8.05868e-09	1.77197e-06	8.95259	0.597753	0.432161	-0.165592	2	206551212	R	II	NRP2	Body	island	Body-island	chr2:206549599-206551316	NA	NA
cg05647859	0.176805	0.447076	5.93149	8.15961e-09	1.77745e-06	8.94046	0.53403	0.357224	-0.176805	12	81331718	R	I	LIN7A	TSS200	shore	TSS200-shore	chr12:81330608-81331514	TRUE	NA
cg25868998	0.158534	0.221417	5.9314	8.16362e-09	1.77745e-06	8.93998	0.299384	0.14085	-0.158534	13	95655172	F	I		IGR	island	IGR-island	chr13:95655108-95655517	NA	NA		rs4322536
cg07413251	0.170052	0.42615	5.9282	8.30757e-09	1.79791e-06	8.92294	0.509782	0.33973	-0.170052	3	27771667	F	I		IGR	island	IGR-island	chr3:27771638-27771942	NA	NA
cg07411620	0.157365	0.542796	5.92398	8.50064e-09	1.82741e-06	8.90054	0.620189	0.462823	-0.157365	2	176948759	R	I	EVX2	TSS200	shore	TSS200-shore	chr2:176949511-176949795	NA	NA
cg04261192	0.153246	0.318299	5.91755	8.80394e-09	1.86691e-06	8.86636	0.393666	0.24042	-0.153246	11	20691341	R	II	NELL1	Body	island	Body-island	chr11:20690579-20691845	NA	NA
cg25366582	0.167567	0.490169	5.915	8.9274e-09	1.8859e-06	8.85278	0.57258	0.405012	-0.167567	13	25621027	F	I		IGR	island	IGR-island	chr13:25620937-25621554	TRUE	TRUE
cg20072171	0.151673	0.566132	5.91212	9.06829e-09	1.90522e-06	8.83752	0.640726	0.489053	-0.151673	3	62356962	R	I	FEZF2	Body	island	Body-island	chr3:62356773-62357315	NA	NA
cg17357285	0.187634	0.50508	5.90963	9.19227e-09	1.9231e-06	8.82428	0.597359	0.409725	-0.187634	6	28602938	F	II		IGR	island	IGR-island	chr6:28602853-28603295	NA	NA
cg19037922	0.152884	0.256494	5.90865	9.24129e-09	1.92724e-06	8.8191	0.331683	0.178799	-0.152884	4	108853386	F	II	CYP2U1	Body	island	Body-island	chr4:108852495-108853387	NA	NA
cg11737232	0.152167	0.290221	5.90854	9.24688e-09	1.92727e-06	8.81851	0.365057	0.212891	-0.152167	14	60981638	R	I		IGR	island	IGR-island	chr14:60981523-60982636	NA	NA
cg17280346	0.160691	0.61212	5.90675	9.33719e-09	1.93703e-06	8.80903	0.691148	0.530457	-0.160691	3	147126703	F	I	ZIC1	TSS1500	shore	TSS1500-shore	chr3:147126988-147128999	TRUE	NA
cg20950932	0.160805	0.563207	5.90386	9.48563e-09	1.94942e-06	8.79366	0.642292	0.481486	-0.160805	X	122317633	R	II	GRIA3	TSS1500	shore	TSS1500-shore	chrX:122318752-122319149	NA	NA
cg09241022	0.160928	0.395368	5.90107	9.63033e-09	1.96936e-06	8.7789	0.474512	0.313584	-0.160928	14	29254530	F	I	C14orf23	Body	island	Body-island	chr14:29254365-29255069	NA	NA
cg23605843	0.157783	0.605629	5.89814	9.7852e-09	1.99133e-06	8.76335	0.683227	0.525444	-0.157783	1	26735630	F	II		IGR	shore	IGR-shore	chr1:26737246-26738148	TRUE	NA		rs12747426
cg01563031	0.155529	0.272492	5.89012	1.0221e-08	2.05257e-06	8.72088	0.348982	0.193453	-0.155529	11	20691429	R	I	NELL1	Body	island	Body-island	chr11:20690579-20691845	NA	NA
cg04495995	0.161938	0.450648	5.8825	1.06524e-08	2.11027e-06	8.68059	0.530289	0.368352	-0.161938	7	19147157	R	II		IGR	island	IGR-island	chr7:19146923-19147308	NA	NA
cg13663793	0.160858	0.437553	5.88165	1.07019e-08	2.11478e-06	8.67608	0.516664	0.355805	-0.160858	11	32457124	R	II	WT1	TSS200	island	TSS200-island	chr11:32454874-32457311	TRUE	NA	high-CpG:32413449-32413704
cg15753746	0.164617	0.397531	5.88001	1.07975e-08	2.12624e-06	8.66741	0.47849	0.313873	-0.164617	2	171679591	R	II	GAD1	Body	island	Body-island	chr2:171678546-171680358	NA	TRUE
cg17495719	0.151934	0.451573	5.87831	1.08973e-08	2.13633e-06	8.65844	0.526295	0.374361	-0.151934	4	144621945	R	II	FREM3	TSS200	island	TSS200-island	chr4:144620822-144622218	NA	NA
cg21000227	0.160786	0.524647	5.87798	1.09171e-08	2.13809e-06	8.65667	0.603722	0.442936	-0.160786	17	70216183	F	II		IGR	opensea	IGR-opensea		NA	TRUE
cg10940462	0.162547	0.336561	5.8734	1.11914e-08	2.18102e-06	8.63249	0.416502	0.253955	-0.162547	11	64479015	F	I	NRXN2	Body	island	Body-island	chr11:64478843-64479598	NA	TRUE
cg05674150	0.170675	0.385748	5.8719	1.12827e-08	2.1891e-06	8.62457	0.469686	0.299011	-0.170675	9	16872192	R	II	BNC2	TSS1500	shore	TSS1500-shore	chr9:16870123-16872020	NA	NA
cg12076551	0.152227	0.366164	5.86213	1.18956e-08	2.26397e-06	8.57302	0.44103	0.288803	-0.152227	7	121955441	F	II		IGR	shore	IGR-shore	chr7:121956543-121957341	NA	NA		rs13232528
cg07674139	0.179781	0.520532	5.86156	1.19321e-08	2.2662e-06	8.57004	0.608949	0.429168	-0.179781	X	105066526	F	I	NRK	TSS200	island	TSS200-island	chrX:105066349-105067110	NA	NA	high-CpG:104953158-104953223
cg26266842	0.152204	0.472187	5.85903	1.2097e-08	2.29092e-06	8.55666	0.547041	0.394837	-0.152204	1	99470801	R	II	LPPR5	TSS1500	island	TSS1500-island	chr1:99469932-99470968	NA	NA
cg19859290	0.154963	0.498668	5.85828	1.21461e-08	2.29802e-06	8.55272	0.574879	0.419917	-0.154963	11	20618399	F	I		IGR	island	IGR-island	chr11:20618197-20619920	NA	NA
cg18118685	0.153585	0.529777	5.85621	1.22823e-08	2.30943e-06	8.54185	0.605311	0.451726	-0.153585	2	154729622	F	I	GALNT13	5'UTR	island	5'UTR-island	chr2:154729613-154729918	NA	NA
cg08364561	0.152247	0.636631	5.85465	1.23869e-08	2.32137e-06	8.53359	0.711506	0.559259	-0.152247	11	31846844	F	I		IGR	shore	IGR-shore	chr11:31847132-31847958	NA	NA
cg00457403	0.162001	0.547358	5.85422	1.24153e-08	2.32335e-06	8.53136	0.627031	0.465029	-0.162001	3	187387734	R	II	SST	Body	shore	Body-shore	chr3:187387914-187388176	NA	TRUE
cg08681924	0.150659	0.392926	5.85121	1.2619e-08	2.34158e-06	8.5155	0.467021	0.316361	-0.150659	3	62359924	R	II	FEZF2	TSS1500	shore	TSS1500-shore	chr3:62357639-62359774	NA	NA
cg12790324	0.17629	0.34067	5.84956	1.27321e-08	2.35373e-06	8.50681	0.42737	0.25108	-0.17629	6	69943140	R	II	BAI3	Body	opensea	Body-opensea		NA	NA
cg07419144	0.150318	0.442601	5.84313	1.31823e-08	2.40106e-06	8.47295	0.516527	0.36621	-0.150318	18	55100658	R	II		IGR	shore	IGR-shore	chr18:55102427-55102708	NA	TRUE
cg15680288	0.166504	0.426711	5.84282	1.32041e-08	2.40368e-06	8.47134	0.508599	0.342095	-0.166504	4	112709411	F	I		IGR	opensea	IGR-opensea		NA	TRUE		rs79797726	rs60226080
cg11437784	0.155477	0.460583	5.84197	1.32644e-08	2.40604e-06	8.4669	0.537047	0.381571	-0.155477	13	112710823	F	I		IGR	island	IGR-island	chr13:112709884-112712665	NA	NA
cg08894761	0.153758	0.574628	5.84181	1.3276e-08	2.40705e-06	8.46605	0.650246	0.496488	-0.153758	2	31806234	F	II	SRD5A2	TSS200	island	TSS200-island	chr2:31805293-31806403	NA	NA
cg09347413	0.189	0.462922	5.83675	1.36435e-08	2.45231e-06	8.43945	0.555873	0.366873	-0.189	13	23734299	R	II		IGR	island	IGR-island	chr13:23733808-23734816	NA	TRUE	high-CpG:22632286-22632601
cg24630825	-0.156195	0.528727	-5.83597	1.3701e-08	2.45818e-06	8.43536	0.451909	0.608104	0.156195	4	176909979	F	II	GPM6A	5'UTR	opensea	5'UTR-opensea		NA	TRUE
cg02213103	0.173544	0.62532	5.83357	1.38799e-08	2.48015e-06	8.42272	0.710669	0.537125	-0.173544	3	181421548	R	II	SOX2OT	Body	opensea	Body-opensea		NA	TRUE
cg08431563	0.153471	0.499386	5.83287	1.39322e-08	2.48409e-06	8.41905	0.574863	0.421392	-0.153471	1	77334207	F	II	ST6GALNAC5	Body	island	Body-island	chr1:77333111-77334534	NA	NA
cg22681934	0.202048	0.470575	5.83285	1.39333e-08	2.48409e-06	8.41897	0.569943	0.367895	-0.202048	19	19322563	R	I	NCAN	TSS1500	shore	TSS1500-shore	chr19:19322675-19322916	NA	NA
cg20388823	0.175583	0.522207	5.83197	1.40002e-08	2.49095e-06	8.41431	0.608559	0.432976	-0.175583	4	93227270	R	II	GRID2	Body	shore	Body-shore	chr4:93226348-93227007	NA	NA
cg06632027	0.165056	0.368556	5.82978	1.41663e-08	2.50465e-06	8.40282	0.449731	0.284675	-0.165056	4	90757378	F	I	SNCA	5'UTR	shore	5'UTR-shore	chr4:90758008-90758870	NA	NA		rs3756063
cg01422476	0.150734	0.377965	5.82929	1.42032e-08	2.50847e-06	8.40028	0.452096	0.301362	-0.150734	16	1922425	R	I	C16orf73	TSS1500	island	TSS1500-island	chr16:1921897-1922426	TRUE	NA
cg00466268	0.162344	0.49205	5.8254	1.45043e-08	2.54392e-06	8.37985	0.571891	0.409547	-0.162344	3	164914621	F	II	SLITRK3	TSS200	opensea	TSS200-opensea		NA	NA		rs10560381
cg08104202	0.158324	0.333862	5.82354	1.46501e-08	2.55806e-06	8.37011	0.411726	0.253402	-0.158324	1	169396712	F	I	C1orf114	TSS200	island	TSS200-island	chr1:169396621-169396869	NA	TRUE
cg14207728	0.150444	0.429622	5.82267	1.47188e-08	2.56664e-06	8.36555	0.50361	0.353166	-0.150444	1	67217886	F	II	TCTEX1D1	TSS1500	shore	TSS1500-shore	chr1:67218079-67218293	NA	TRUE
cg07193766	0.174332	0.472733	5.82131	1.48276e-08	2.5796e-06	8.35837	0.55847	0.384138	-0.174332	11	32457127	R	I	WT1	TSS200	island	TSS200-island	chr11:32454874-32457311	TRUE	NA	high-CpG:32413449-32413704
cg11605903	0.152274	0.549108	5.81914	1.50014e-08	2.6041e-06	8.34703	0.623997	0.471723	-0.152274	6	78176622	F	II		IGR	shelf	IGR-shelf	chr6:78172231-78174088	NA	NA
cg03826594	0.180604	0.387499	5.81815	1.50817e-08	2.61459e-06	8.34183	0.476321	0.295717	-0.180604	12	54812085	F	I	ITGA5	Body	island	Body-island	chr12:54811981-54812202	NA	NA
cg04486019	0.158809	0.50599	5.81757	1.51284e-08	2.61582e-06	8.33881	0.584093	0.425284	-0.158809	6	28510281	R	II		IGR	opensea	IGR-opensea		TRUE	NA
cg23483095	0.164657	0.446833	5.8172	1.51587e-08	2.61876e-06	8.33687	0.527811	0.363155	-0.164657	X	72434554	R	I	NAP1L2	1stExon	opensea	1stExon-opensea		NA	NA
cg11903133	0.163518	0.456751	5.81564	1.52863e-08	2.63048e-06	8.3287	0.53717	0.373652	-0.163518	20	50722613	R	I	ZFP64	Body	shore	Body-shore	chr20:50721310-50721912	NA	NA
cg23559689	0.155733	0.612486	5.8126	1.55383e-08	2.65981e-06	8.31277	0.689076	0.533343	-0.155733	11	105481292	R	II	GRIA4	5'UTR	island	5'UTR-island	chr11:105481126-105481422	NA	NA
cg02454806	0.158668	0.457453	5.81251	1.55464e-08	2.65981e-06	8.31226	0.535486	0.376818	-0.158668	14	42075554	R	II	LRFN5	TSS1500	shore	TSS1500-shore	chr14:42075858-42076329	NA	NA
cg07951347	0.155116	0.344408	5.81232	1.55619e-08	2.66054e-06	8.3113	0.420694	0.265578	-0.155116	6	27463250	F	I		IGR	island	IGR-island	chr6:27463176-27463379	NA	NA
cg02571816	0.165456	0.472258	5.808	1.5928e-08	2.68827e-06	8.28865	0.553629	0.388174	-0.165456	19	38747378	R	I	PPP1R14A	TSS1500	island	TSS1500-island	chr19:38746638-38747379	TRUE	NA
cg00880018	0.154833	0.459546	5.80752	1.59691e-08	2.69186e-06	8.28614	0.535693	0.380861	-0.154833	13	43149171	R	II	TNFSF11	Body	island	Body-island	chr13:43148277-43149282	NA	TRUE
cg22557662	0.16659	0.424612	5.80735	1.59838e-08	2.69309e-06	8.28525	0.506542	0.339952	-0.16659	19	38747374	R	I	PPP1R14A	TSS1500	island	TSS1500-island	chr19:38746638-38747379	TRUE	NA
cg07036524	0.15986	0.590109	5.80576	1.61207e-08	2.70809e-06	8.27694	0.668728	0.508868	-0.15986	18	77557781	R	II		IGR	island	IGR-island	chr18:77557780-77558948	NA	NA
cg13502741	0.16217	0.552135	5.80448	1.62314e-08	2.72207e-06	8.27027	0.631891	0.469721	-0.16217	11	31848488	R	II		IGR	island	IGR-island	chr11:31848487-31848776	NA	TRUE
cg27534671	0.156598	0.299077	5.80341	1.63256e-08	2.73323e-06	8.26464	0.376093	0.219495	-0.156598	13	52979688	R	II	THSD1	5'UTR	shore	5'UTR-shore	chr13:52979999-52980586	TRUE	NA
cg05474726	0.155652	0.577139	5.80174	1.64722e-08	2.75059e-06	8.25593	0.653689	0.498037	-0.155652	8	65291523	F	II	MIR124-2	TSS200	shore	TSS200-shore	chr8:65290108-65290946	NA	NA
cg13031210	0.176381	0.427386	5.80054	1.65786e-08	2.76125e-06	8.24966	0.514131	0.33775	-0.176381	12	45444902	R	I	DBX2	TSS200	island	TSS200-island	chr12:45444202-45445386	NA	TRUE
cg05907046	0.172389	0.478488	5.79997	1.66297e-08	2.76125e-06	8.24666	0.56327	0.39088	-0.172389	2	187713986	R	II	ZSWIM2	TSS200	island	TSS200-island	chr2:187713846-187714069	NA	TRUE		rs79964504
cg07129523	0.150246	0.480194	5.7974	1.68611e-08	2.78982e-06	8.2332	0.554085	0.403839	-0.150246	5	140501403	R	I	PCDHB4	TSS200	shore	TSS200-shore	chr5:140502890-140503804	NA	NA
cg21770800	0.154139	0.376337	5.79587	1.7e-08	2.80576e-06	8.22522	0.452143	0.298004	-0.154139	6	5994982	R	I		IGR	island	IGR-island	chr6:5994909-5995203	NA	NA
cg07839533	0.171761	0.516059	5.79571	1.7014e-08	2.80691e-06	8.22441	0.600531	0.42877	-0.171761	5	63257885	F	II	HTR1A	TSS1500	island	TSS1500-island	chr5:63256548-63257886	NA	NA	low-CpG:63293473-63294044
cg13434989	0.15173	0.513707	5.79291	1.72717e-08	2.83936e-06	8.20977	0.588328	0.436598	-0.15173	13	78493305	F	II	EDNRB	TSS1500	island	TSS1500-island	chr13:78492425-78493382	NA	TRUE
cg03102879	0.171312	0.418377	5.79017	1.75275e-08	2.86891e-06	8.19546	0.502629	0.331317	-0.171312	16	23313295	R	I	SCNN1B	TSS1500	island	TSS1500-island	chr16:23313239-23313946	NA	NA			rs72652271
cg26083180	0.15633	0.378487	5.78523	1.79977e-08	2.91212e-06	8.16967	0.455371	0.299041	-0.15633	6	99272089	R	I		IGR	shore	IGR-shore	chr6:99272394-99273014	NA	NA
cg07696699	0.159761	0.487599	5.78252	1.82613e-08	2.94153e-06	8.15552	0.566171	0.406409	-0.159761	4	17783502	R	I	FAM184B	TSS1500	island	TSS1500-island	chr4:17782642-17783624	NA	NA
cg26678970	0.154686	0.43647	5.78232	1.82806e-08	2.94166e-06	8.15449	0.512545	0.357859	-0.154686	13	79171469	R	I		IGR	shore	IGR-shore	chr13:79170114-79171231	NA	NA
cg24868359	0.166656	0.473327	5.7822	1.82919e-08	2.94166e-06	8.15389	0.555289	0.388633	-0.166656	21	31312535	F	II	GRIK1	TSS1500	shore	TSS1500-shore	chr21:31311386-31312106	NA	TRUE		rs67354052
cg27555582	0.152315	0.607796	5.78124	1.83865e-08	2.95329e-06	8.14886	0.682705	0.53039	-0.152315	12	22094009	R	I		IGR	island	IGR-island	chr12:22093954-22095357	NA	NA
cg19343464	0.153457	0.644755	5.78081	1.84286e-08	2.95764e-06	8.14664	0.720226	0.566769	-0.153457	11	105481509	F	II	GRIA4	5'UTR	shore	5'UTR-shore	chr11:105481126-105481422	NA	NA
cg09454676	0.150709	0.300345	5.77679	1.88302e-08	3.0014e-06	8.12565	0.374464	0.223755	-0.150709	2	207307732	F	II	ADAM23	TSS1500	shore	TSS1500-shore	chr2:207308266-207308907	TRUE	NA
cg05829338	0.164435	0.420701	5.77567	1.89427e-08	3.01325e-06	8.11985	0.501571	0.337135	-0.164435	X	106750612	R	I		IGR	island	IGR-island	chrX:106749879-106750862	NA	NA
cg23125200	0.168074	0.40425	5.77547	1.89631e-08	3.01529e-06	8.1188	0.486909	0.318835	-0.168074	13	20806732	R	I	GJB6	TSS200	island	TSS200-island	chr13:20806016-20806867	NA	TRUE
cg08018585	0.170021	0.618098	5.7681	1.9726e-08	3.09432e-06	8.0804	0.701715	0.531694	-0.170021	13	46425866	F	I	SIAH3	TSS200	opensea	TSS200-opensea		NA	TRUE
cg12384989	0.17718	0.611895	5.767	1.98426e-08	3.10644e-06	8.07466	0.699033	0.521853	-0.17718	X	122317614	R	II	GRIA3	TSS1500	shore	TSS1500-shore	chrX:122318752-122319149	NA	NA
cg21219692	0.158082	0.362158	5.76679	1.98647e-08	3.10867e-06	8.07358	0.439903	0.281821	-0.158082	4	190939926	R	I		IGR	island	IGR-island	chr4:190939801-190940591	NA	NA		rs74708222	rs77299334
cg08599259	0.153452	0.354461	5.76434	2.0126e-08	3.13469e-06	8.06085	0.429929	0.276477	-0.153452	1	38510933	R	I	POU3F1	3'UTR	island	3'UTR-island	chr1:38510102-38513642	NA	NA
cg08737296	0.154701	0.595813	5.76113	2.04747e-08	3.17028e-06	8.04413	0.671895	0.517195	-0.154701	20	61808691	R	II	MIR124-3	TSS1500	island	TSS1500-island	chr20:61806254-61810867	NA	NA
cg03671371	0.18735	0.548812	5.75987	2.06123e-08	3.18534e-06	8.03761	0.640951	0.453601	-0.18735	X	36975540	R	II		IGR	island	IGR-island	chrX:36975505-36976349	NA	NA
cg07005523	0.167671	0.337956	5.75324	2.13546e-08	3.25806e-06	8.00317	0.420417	0.252746	-0.167671	1	107683187	R	II	NTNG1	5'UTR	island	5'UTR-island	chr1:107682889-107684463	NA	NA		rs75749938
cg08623535	0.160265	0.2916	5.7464	2.21487e-08	3.34473e-06	7.96762	0.370419	0.210154	-0.160265	5	121414267	F	II	LOX	TSS1500	shore	TSS1500-shore	chr5:121412500-121414077	TRUE	TRUE
cg00046499	0.166053	0.501847	5.7441	2.24216e-08	3.36992e-06	7.95571	0.583512	0.417459	-0.166053	3	154146183	F	II	GPR149	Body	shore	Body-shore	chr3:154146347-154146965	NA	TRUE
cg08079908	0.182979	0.463474	5.74403	2.24304e-08	3.36992e-06	7.95532	0.553464	0.370485	-0.182979	2	176997277	F	I		IGR	shore	IGR-shore	chr2:176993479-176995557	NA	NA
cg16294566	0.159808	0.555613	5.74324	2.25252e-08	3.37103e-06	7.95122	0.634207	0.474399	-0.159808	11	32458656	R	II	WIT1	Body	shore	Body-shore	chr11:32459422-32459878	NA	NA
cg23952663	0.150952	0.426016	5.74315	2.25359e-08	3.37103e-06	7.95075	0.500255	0.349303	-0.150952	1	75601120	R	I	LHX8	Body	island	Body-island	chr1:75600674-75601415	NA	NA
cg17760405	0.160201	0.470109	5.74301	2.25523e-08	3.37103e-06	7.95004	0.548896	0.388696	-0.160201	6	100915191	F	I		IGR	island	IGR-island	chr6:100914946-100915245	NA	NA
cg11445109	0.150745	0.45948	5.74187	2.26899e-08	3.38103e-06	7.94413	0.533617	0.382872	-0.150745	10	135343248	F	I	CYP2E1	Body	shore	Body-shore	chr10:135341255-135342561	NA	NA
cg07283114	0.160854	0.425019	5.74093	2.28037e-08	3.38956e-06	7.93926	0.504127	0.343273	-0.160854	8	65489065	R	I	LOC401463	Body	island	Body-island	chr8:65488536-65489116	NA	TRUE
cg11982583	0.179615	0.425806	5.74068	2.28346e-08	3.39101e-06	7.93794	0.514142	0.334526	-0.179615	4	93225933	R	II	GRID2	Body	shore	Body-shore	chr4:93226348-93227007	NA	NA
cg03513163	0.162858	0.48075	5.73922	2.30122e-08	3.40461e-06	7.93039	0.560844	0.397986	-0.162858	5	140431149	R	II	PCDHB1	1stExon	opensea	1stExon-opensea		NA	TRUE
cg06102612	0.153895	0.393488	5.7328	2.38126e-08	3.48394e-06	7.89712	0.469174	0.315279	-0.153895	6	94127427	R	II	EPHA7	Body	island	Body-island	chr6:94126272-94129677	TRUE	NA
cg13958426	0.187584	0.359728	5.73231	2.38743e-08	3.48909e-06	7.8946	0.451983	0.264399	-0.187584	1	169396637	F	II	C1orf114	1stExon	island	1stExon-island	chr1:169396621-169396869	NA	TRUE
cg01520986	0.162409	0.298497	5.7269	2.45713e-08	3.5503e-06	7.86659	0.37837	0.215961	-0.162409	6	27559994	R	II		IGR	opensea	IGR-opensea		NA	NA
cg06470822	0.151983	0.319286	5.72668	2.46006e-08	3.55194e-06	7.86543	0.394032	0.242049	-0.151983	6	28175283	R	II		IGR	island	IGR-island	chr6:28175282-28175605	NA	TRUE
cg13206017	0.159855	0.395634	5.72508	2.48104e-08	3.56788e-06	7.85717	0.474251	0.314396	-0.159855	3	187388225	F	II	SST	TSS200	shore	TSS200-shore	chr3:187387914-187388176	NA	TRUE
cg09527126	0.161604	0.538945	5.72395	2.49605e-08	3.57746e-06	7.8513	0.618422	0.456818	-0.161604	12	128675283	F	I		IGR	opensea	IGR-opensea		NA	NA		rs79306874
cg11205072	0.165883	0.608977	5.72127	2.53177e-08	3.60763e-06	7.83747	0.690559	0.524676	-0.165883	6	28510306	F	II		IGR	opensea	IGR-opensea		TRUE	NA
cg18738058	0.167444	0.358042	5.71185	2.66163e-08	3.73661e-06	7.78879	0.440392	0.272948	-0.167444	7	11871906	R	II	THSD7A	TSS200	opensea	TSS200-opensea		TRUE	NA	low-CpG:11838260-11838702
cg23464183	0.156105	0.373817	5.71037	2.68264e-08	3.75943e-06	7.78114	0.45059	0.294485	-0.156105	6	27256406	R	II		IGR	shelf	IGR-shelf	chr6:27258958-27259163	NA	NA
cg14831665	0.195031	0.535552	5.70863	2.70753e-08	3.77674e-06	7.77215	0.631468	0.436437	-0.195031	X	25023963	F	I	ARX	Body	island	Body-island	chrX:25020237-25024207	NA	NA
cg01828753	0.151633	0.431658	5.70676	2.73459e-08	3.80661e-06	7.76248	0.506231	0.354599	-0.151633	6	99272871	F	II		IGR	island	IGR-island	chr6:99272394-99273014	NA	TRUE
cg19597776	0.164994	0.331783	5.70386	2.77688e-08	3.84116e-06	7.74754	0.412927	0.247933	-0.164994	18	53254863	F	II	TCF4	5'UTR	shelf	5'UTR-shelf	chr18:53257018-53257309	TRUE	NA
cg24762932	0.150397	0.56757	5.69807	2.86338e-08	3.91022e-06	7.7177	0.641535	0.491139	-0.150397	10	23460245	R	II		IGR	shore	IGR-shore	chr10:23461300-23461610	TRUE	NA
cg02283366	0.150156	0.442756	5.69477	2.91389e-08	3.95079e-06	7.70068	0.516603	0.366447	-0.150156	1	63785544	F	I		IGR	island	IGR-island	chr1:63782394-63790471	NA	NA
cg17677030	0.158369	0.468331	5.69448	2.9184e-08	3.95261e-06	7.69918	0.546217	0.387848	-0.158369	2	50575069	F	II	NRXN1	Body	shore	Body-shore	chr2:50574045-50574817	NA	NA
cg11787346	0.172535	0.411413	5.69364	2.93138e-08	3.95799e-06	7.69486	0.496267	0.323732	-0.172535	8	55367611	F	II		IGR	island	IGR-island	chr8:55366180-55367628	TRUE	NA
cg02519751	0.161066	0.682805	5.69334	2.936e-08	3.96018e-06	7.69333	0.762018	0.600951	-0.161066	3	147126753	R	I	ZIC1	TSS1500	shore	TSS1500-shore	chr3:147126988-147128999	TRUE	NA
cg03077453	0.160837	0.394614	5.69288	2.94318e-08	3.96299e-06	7.69095	0.473714	0.312878	-0.160837	19	52900914	F	II	ZNF528	TSS1500	shore	TSS1500-shore	chr19:52900955-52901158	NA	NA
cg17568707	0.151508	0.462456	5.69287	2.94335e-08	3.96299e-06	7.6909	0.536968	0.38546	-0.151508	6	137818327	R	II		IGR	island	IGR-island	chr6:137818167-137819372	NA	TRUE
cg15236541	0.162415	0.302098	5.69162	2.96287e-08	3.97973e-06	7.68447	0.381974	0.21956	-0.162415	X	73642618	R	I	SLC16A2	Body	island	Body-island	chrX:73642494-73642766	NA	NA
cg24067982	0.163754	0.430624	5.69069	2.97753e-08	3.99035e-06	7.67966	0.511159	0.347405	-0.163754	10	133109029	F	II	TCERG1L	Body	shore	Body-shore	chr10:133109193-133111052	NA	NA
cg05135828	0.158307	0.62615	5.68876	3.00806e-08	4.02037e-06	7.66974	0.704006	0.545699	-0.158307	X	142721385	F	I	SLITRK4	5'UTR	shore	5'UTR-shore	chrX:142721410-142722958	NA	NA
cg12087412	0.163534	0.383643	5.68756	3.02724e-08	4.03237e-06	7.66356	0.46407	0.300536	-0.163534	4	81187011	F	II	FGF5	TSS1500	shore	TSS1500-shore	chr4:81187494-81187913	NA	NA		rs35217789
cg15720043	0.173367	0.39764	5.68666	3.04174e-08	4.04633e-06	7.65891	0.482903	0.309536	-0.173367	8	77590513	F	II	LOC100192378	Body	shore	Body-shore	chr8:77590167-77590373	NA	NA
cg19341307	0.15631	0.341187	5.68665	3.04194e-08	4.04633e-06	7.65884	0.418061	0.261751	-0.15631	X	114468127	F	I	LRCH2	Body	island	Body-island	chrX:114468095-114468453	NA	NA
cg01553209	0.150749	0.39732	5.68631	3.04729e-08	4.04809e-06	7.65713	0.471459	0.32071	-0.150749	10	22625874	F	II		IGR	island	IGR-island	chr10:22623350-22625875	NA	NA
cg09605164	0.167376	0.463963	5.68493	3.06961e-08	4.06554e-06	7.65003	0.546278	0.378903	-0.167376	7	152622787	R	II		IGR	island	IGR-island	chr7:152622343-152623305	NA	NA
cg17583077	0.154428	0.329549	5.68366	3.0903e-08	4.08338e-06	7.6435	0.405497	0.251069	-0.154428	7	108097436	F	II	NRCAM	TSS1500	shore	TSS1500-shore	chr7:108095401-108097206	NA	NA
cg17754510	0.153515	0.640619	5.68359	3.09149e-08	4.08358e-06	7.64312	0.716119	0.562604	-0.153515	6	10391412	F	I		IGR	shore	IGR-shore	chr6:10390038-10390565	NA	TRUE		rs578856
cg09657963	0.179651	0.431973	5.67937	3.16127e-08	4.14119e-06	7.62141	0.520326	0.340675	-0.179651	11	124790875	F	I	HEPACAM	3'UTR	island	3'UTR-island	chr11:124790814-124791354	TRUE	TRUE		rs10893303
cg08001895	0.160474	0.332475	5.67929	3.16264e-08	4.14161e-06	7.62099	0.411397	0.250923	-0.160474	6	94129582	F	I	EPHA7	TSS1500	island	TSS1500-island	chr6:94126272-94129677	NA	NA
cg13604337	0.158285	0.351214	5.67821	3.1807e-08	4.15563e-06	7.61545	0.429059	0.270774	-0.158285	12	54321653	R	I		IGR	island	IGR-island	chr12:54321301-54321721	NA	NA
cg26014036	0.158282	0.619978	5.67564	3.22421e-08	4.19397e-06	7.60223	0.697821	0.53954	-0.158282	3	147112096	F	II	ZIC4	Body	shore	Body-shore	chr3:147113608-147114479	TRUE	NA
cg03561455	0.169062	0.400019	5.67038	3.31499e-08	4.25962e-06	7.57522	0.483165	0.314102	-0.169062	18	70210433	F	II	CBLN2	5'UTR	island	5'UTR-island	chr18:70208974-70211790	NA	NA
cg24504927	0.171633	0.464623	5.67011	3.31971e-08	4.26264e-06	7.57384	0.549033	0.3774	-0.171633	12	85667353	F	I		IGR	opensea	IGR-opensea		NA	TRUE
cg15603568	0.150187	0.613669	5.66865	3.34525e-08	4.28269e-06	7.56638	0.687532	0.537344	-0.150187	11	105481283	R	II	GRIA4	5'UTR	island	5'UTR-island	chr11:105481126-105481422	NA	NA
cg17784403	0.152109	0.486667	5.66854	3.34723e-08	4.28269e-06	7.56581	0.561475	0.409366	-0.152109	6	94128527	F	II	EPHA7	Body	island	Body-island	chr6:94126272-94129677	TRUE	NA		rs4707798
cg00020052	0.150209	0.485813	5.66624	3.38818e-08	4.31694e-06	7.55398	0.559686	0.409477	-0.150209	2	68546899	F	II	CNRIP1	1stExon	island	1stExon-island	chr2:68546339-68547111	TRUE	NA
cg03479715	0.161552	0.456675	5.66353	3.437e-08	4.34554e-06	7.54006	0.536127	0.374575	-0.161552	14	62584513	R	II	FLJ43390	Body	shore	Body-shore	chr14:62583679-62584279	NA	NA
cg21571339	0.162006	0.451185	5.66115	3.48028e-08	4.38067e-06	7.52789	0.53086	0.368854	-0.162006	14	86001111	F	II	FLRT2	5'UTR	shore	5'UTR-shore	chr14:85999532-86000478	NA	NA
cg23134869	0.176531	0.393217	5.66093	3.48427e-08	4.3829e-06	7.52678	0.480035	0.303504	-0.176531	8	77593233	R	I	ZFHX4	TSS1500	shore	TSS1500-shore	chr8:77594255-77594860	TRUE	NA
cg12172441	0.152528	0.648694	5.65974	3.50634e-08	4.40366e-06	7.52064	0.723708	0.57118	-0.152528	6	28176163	R	II		IGR	shore	IGR-shore	chr6:28175282-28175605	NA	NA
cg01689438	0.157863	0.495623	5.65857	3.52803e-08	4.4208e-06	7.51464	0.573261	0.415397	-0.157863	3	147140930	R	II		IGR	shore	IGR-shore	chr3:147142181-147142391	NA	NA
cg10838789	0.190376	0.389562	5.65568	3.58206e-08	4.45072e-06	7.49986	0.483189	0.292813	-0.190376	8	67940989	F	II	LRRC67	TSS1500	island	TSS1500-island	chr8:67940691-67940997	TRUE	TRUE
cg16801887	0.172561	0.523022	5.65553	3.58498e-08	4.45295e-06	7.49906	0.607888	0.435327	-0.172561	16	86541480	R	I		IGR	island	IGR-island	chr16:86541430-86545228	NA	TRUE
cg06539804	0.179751	0.398594	5.65385	3.61672e-08	4.47552e-06	7.49049	0.486997	0.307245	-0.179751	20	2781489	F	II	CPXM1	TSS1500	island	TSS1500-island	chr20:2780978-2781497	TRUE	NA
cg14520424	0.159183	0.464211	5.65138	3.66411e-08	4.51011e-06	7.47783	0.542497	0.383315	-0.159183	1	70034491	R	I		IGR	island	IGR-island	chr1:70032967-70034495	NA	NA
cg20711639	0.15147	0.440229	5.65125	3.66661e-08	4.51011e-06	7.47717	0.514722	0.363252	-0.15147	2	200524189	F	II		IGR	island	IGR-island	chr2:200524001-200524204	TRUE	NA		rs77861184	rs34094123
cg26626663	0.16742	0.52098	5.64737	3.74228e-08	4.56593e-06	7.4573	0.603318	0.435898	-0.16742	8	121137879	R	II	COL14A1	5'UTR	shore	5'UTR-shore	chr8:121135864-121136141	NA	NA
cg11528849	0.150928	0.372536	5.64732	3.74328e-08	4.56593e-06	7.45704	0.446763	0.295834	-0.150928	2	182542901	R	I	NEUROD1	Body	opensea	Body-opensea		TRUE	NA
cg10439246	0.168324	0.553057	5.64703	3.74899e-08	4.56915e-06	7.45556	0.635839	0.467515	-0.168324	6	85824196	R	I		IGR	opensea	IGR-opensea		NA	NA
cg21207665	0.1512	0.510672	5.6465	3.75949e-08	4.57914e-06	7.45284	0.585033	0.433833	-0.1512	14	37129342	F	II	PAX9	5'UTR	shore	5'UTR-shore	chr14:37131181-37132785	NA	NA		rs76370425
cg14326413	0.172299	0.241561	5.64417	3.80584e-08	4.62136e-06	7.44092	0.326298	0.153999	-0.172299	4	81123380	F	II	PRDM8	Body	shore	Body-shore	chr4:81123508-81124318	TRUE	NA	high-CpG:81342133-81342627
cg02226645	0.160728	0.501352	5.64386	3.81211e-08	4.62755e-06	7.43932	0.580398	0.419671	-0.160728	8	65291287	F	II	MIR124-2	TSS1500	shore	TSS1500-shore	chr8:65290108-65290946	NA	NA
cg25285090	0.156131	0.652877	5.64168	3.8559e-08	4.66069e-06	7.42821	0.729662	0.573531	-0.156131	6	28510313	F	II		IGR	opensea	IGR-opensea		TRUE	NA
cg09290600	0.167362	0.485927	5.6369	3.95411e-08	4.74174e-06	7.40376	0.568237	0.400874	-0.167362	4	41753032	R	II		IGR	shore	IGR-shore	chr4:41753669-41753947	NA	NA
cg12630147	0.158826	0.497771	5.63512	3.99112e-08	4.76877e-06	7.3947	0.575883	0.417057	-0.158826	10	70321574	F	II	TET1	5'UTR	shore	5'UTR-shore	chr10:70320130-70320822	TRUE	NA
cg11538641	0.156672	0.555034	5.63505	3.99266e-08	4.76916e-06	7.39432	0.632086	0.475414	-0.156672	6	100902258	F	I	SIM1	Body	shore	Body-shore	chr6:100903491-100903713	TRUE	NA
cg07790615	0.1571	0.45781	5.63392	4.01654e-08	4.78614e-06	7.38852	0.535073	0.377972	-0.1571	1	237205174	R	I	RYR2	TSS1500	island	TSS1500-island	chr1:237205126-237206644	TRUE	NA
cg23350336	0.152189	0.421025	5.63269	4.04245e-08	4.80687e-06	7.38227	0.495873	0.343683	-0.152189	10	70321554	F	I	TET1	5'UTR	shore	5'UTR-shore	chr10:70320130-70320822	TRUE	NA
cg14472384	0.160253	0.362115	5.6307	4.08491e-08	4.85153e-06	7.37211	0.440928	0.280675	-0.160253	6	27256375	R	II		IGR	shelf	IGR-shelf	chr6:27258958-27259163	NA	NA
cg08875948	0.151168	0.516629	5.63019	4.09583e-08	4.86304e-06	7.36951	0.590974	0.439806	-0.151168	6	146755900	F	II	GRM1	3'UTR	island	3'UTR-island	chr6:146755475-146755901	NA	NA		rs75697308
cg12444328	0.172647	0.459372	5.6295	4.11067e-08	4.87286e-06	7.366	0.544281	0.371634	-0.172647	1	197887955	F	II	LHX9	Body	shore	Body-shore	chr1:197887088-197887791	NA	NA		rs12024850
cg20443778	0.166814	0.45498	5.61943	4.33376e-08	5.04113e-06	7.31461	0.53702	0.370206	-0.166814	2	142887886	F	I	LRP1B	Body	island	Body-island	chr2:142887724-142888553	NA	NA
cg16917996	0.157334	0.426882	5.61936	4.33541e-08	5.04157e-06	7.31424	0.50426	0.346926	-0.157334	X	105066516	F	I	NRK	TSS200	island	TSS200-island	chrX:105066349-105067110	NA	NA	high-CpG:104953158-104953223
cg06016684	0.177727	0.489785	5.61858	4.35308e-08	5.05321e-06	7.31029	0.577192	0.399465	-0.177727	X	20134557	F	II	MAP7D2	Body	island	Body-island	chrX:20134203-20135350	TRUE	NA
cg14281591	-0.154497	0.445756	-5.6172	4.38472e-08	5.07357e-06	7.30325	0.369774	0.524271	0.154497	13	73636077	F	II	KLF5	Body	shore	Body-shore	chr13:73632860-73634370	NA	NA
cg13866527	0.1569	0.474584	5.61547	4.42463e-08	5.10035e-06	7.29444	0.551748	0.394848	-0.1569	8	55367627	F	II		IGR	island	IGR-island	chr8:55366180-55367628	NA	NA
cg22410869	0.155264	0.395338	5.61419	4.45445e-08	5.12279e-06	7.28791	0.471698	0.316434	-0.155264	6	28602742	R	II		IGR	shore	IGR-shore	chr6:28602853-28603295	NA	NA
cg09488203	0.162988	0.511369	5.61407	4.45724e-08	5.1245e-06	7.2873	0.591527	0.428539	-0.162988	10	95327884	R	I	GPR120	Body	shore	Body-shore	chr10:95326229-95327108	NA	NA
cg18567924	0.151755	0.561689	5.61355	4.46925e-08	5.13235e-06	7.28468	0.636323	0.484568	-0.151755	15	95870450	F	I		IGR	shore	IGR-shore	chr15:95869955-95870322	NA	TRUE
cg07039180	0.153163	0.545572	5.6117	4.5129e-08	5.16896e-06	7.27523	0.620898	0.467736	-0.153163	7	49814435	R	II	VWC2	5'UTR	island	5'UTR-island	chr7:49813008-49815752	TRUE	NA
cg26665224	0.172495	0.369391	5.61021	4.54829e-08	5.18997e-06	7.26764	0.454224	0.281729	-0.172495	12	85305087	R	II	SLC6A15	5'UTR	shore	5'UTR-shore	chr12:85305200-85305422	TRUE	NA
cg12788464	0.15246	0.372682	5.61012	4.55039e-08	5.19087e-06	7.26719	0.447662	0.295202	-0.15246	6	107438102	R	II		IGR	shore	IGR-shore	chr6:107435454-107437310	NA	NA
cg24412079	0.160307	0.430813	5.60889	4.57973e-08	5.21328e-06	7.26094	0.509652	0.349345	-0.160307	2	154730157	F	II	GALNT13	5'UTR	shore	5'UTR-shore	chr2:154727906-154728271	NA	NA
cg13848707	0.168056	0.377355	5.6088	4.5819e-08	5.21328e-06	7.26048	0.460005	0.29195	-0.168056	10	70321243	R	II	TET1	5'UTR	shore	5'UTR-shore	chr10:70320130-70320822	TRUE	NA
cg04300278	0.167369	0.561653	5.60776	4.60701e-08	5.23433e-06	7.25517	0.643965	0.476597	-0.167369	X	122318890	R	II	GRIA3	Body	island	Body-island	chrX:122318752-122319149	NA	NA
cg26515460	0.157772	0.37322	5.60451	4.68583e-08	5.2965e-06	7.23868	0.450813	0.293041	-0.157772	20	983354	F	I	RSPO4	TSS1500	shore	TSS1500-shore	chr20:982652-983252	NA	NA
cg00143045	0.150698	0.286656	5.59804	4.84709e-08	5.39401e-06	7.20579	0.36077	0.210072	-0.150698	2	154335593	R	II	RPRM	TSS1500	shore	TSS1500-shore	chr2:154334449-154335458	TRUE	TRUE
cg24365464	0.159254	0.350682	5.59714	4.86996e-08	5.41186e-06	7.20121	0.429004	0.26975	-0.159254	1	190448126	R	I	FAM5C	TSS1500	opensea	TSS1500-opensea		NA	NA
cg02774862	0.150817	0.510434	5.59662	4.88323e-08	5.42203e-06	7.19857	0.584606	0.433789	-0.150817	10	70321580	F	II	TET1	5'UTR	shore	5'UTR-shore	chr10:70320130-70320822	TRUE	NA
cg17571554	0.157915	0.476199	5.58878	5.08728e-08	5.54892e-06	7.15878	0.553862	0.395947	-0.157915	X	85403296	R	II	DACH2	TSS200	island	TSS200-island	chrX:85402943-85403877	TRUE	NA
cg27319123	0.153905	0.504767	5.58804	5.10706e-08	5.56356e-06	7.155	0.580458	0.426552	-0.153905	11	30038286	R	II	KCNA4	1stExon	shore	1stExon-shore	chr11:30038522-30038823	NA	NA
cg21624902	0.173817	0.466119	5.58716	5.13053e-08	5.57764e-06	7.15055	0.551603	0.377785	-0.173817	3	138679358	R	I		IGR	island	IGR-island	chr3:138679244-138679579	NA	NA
cg11630404	0.154769	0.431915	5.5855	5.17535e-08	5.60512e-06	7.14209	0.508031	0.353262	-0.154769	4	113442346	F	II		IGR	shore	IGR-shore	chr4:113444181-113444389	NA	TRUE		rs34620217
cg23519626	0.151603	0.528293	5.58498	5.18925e-08	5.61218e-06	7.13949	0.602852	0.451248	-0.151603	11	74022930	F	II	P4HA3	TSS1500	shore	TSS1500-shore	chr11:74022428-74022703	TRUE	TRUE		rs80073258
cg00594011	0.155824	0.460213	5.58374	5.22303e-08	5.63103e-06	7.13318	0.536848	0.381024	-0.155824	4	107956556	R	II	DKK2	1stExon	island	1stExon-island	chr4:107956555-107957453	NA	NA
cg05385164	0.171015	0.307518	5.58042	5.31419e-08	5.6913e-06	7.11636	0.391624	0.220609	-0.171015	12	54144855	F	I		IGR	island	IGR-island	chr12:54144562-54145470	TRUE	NA
cg12757155	0.158568	0.443966	5.57977	5.33213e-08	5.70124e-06	7.11309	0.52195	0.363382	-0.158568	18	5628325	R	II		IGR	island	IGR-island	chr18:5628324-5630785	TRUE	NA
cg01826574	0.155584	0.539756	5.57924	5.34693e-08	5.71089e-06	7.11039	0.616273	0.460689	-0.155584	9	843179	R	II	DMRT1	Body	island	Body-island	chr9:841374-843364	NA	NA
cg15079315	0.152118	0.26996	5.57735	5.40006e-08	5.74901e-06	7.10079	0.344772	0.192654	-0.152118	20	4981089	F	I	SLC23A2	5'UTR	opensea	5'UTR-opensea		NA	NA
cg09167553	0.156087	0.457182	5.57728	5.40189e-08	5.74942e-06	7.10046	0.533946	0.377859	-0.156087	1	70034475	R	I		IGR	island	IGR-island	chr1:70032967-70034495	NA	NA
cg23668806	0.151002	0.246576	5.57675	5.41696e-08	5.7593e-06	7.09775	0.32084	0.169838	-0.151002	8	67940692	R	II	LRRC67	5'UTR	island	5'UTR-island	chr8:67940691-67940997	TRUE	TRUE
cg21773872	0.165869	0.562265	5.57674	5.417e-08	5.7593e-06	7.09774	0.64384	0.477971	-0.165869	7	30722320	R	I	CRHR2	TSS200	island	TSS200-island	chr7:30721372-30722445	NA	NA
cg04144226	0.169323	0.412936	5.57596	5.43918e-08	5.77404e-06	7.09377	0.49621	0.326887	-0.169323	7	119912636	F	II	KCND2	TSS1500	shore	TSS1500-shore	chr7:119912840-119913883	TRUE	NA		rs77093046
cg15571561	0.150295	0.444942	5.57251	5.53787e-08	5.84216e-06	7.07629	0.518858	0.368563	-0.150295	3	35706161	R	II	ARPP-21	5'UTR	opensea	5'UTR-opensea		NA	NA
cg06740629	0.166449	0.368101	5.56793	5.67147e-08	5.94075e-06	7.05313	0.449961	0.283513	-0.166449	6	94129627	R	I	EPHA7	TSS1500	island	TSS1500-island	chr6:94126272-94129677	TRUE	NA
cg08769300	0.152971	0.239293	5.56596	5.72984e-08	5.9889e-06	7.04318	0.314525	0.161554	-0.152971	4	122871735	F	II	TRPC3	Body	island	Body-island	chr4:122871412-122873182	TRUE	NA
cg05788681	0.153416	0.532403	5.5655	5.74361e-08	6.00148e-06	7.04085	0.607854	0.454438	-0.153416	X	103499545	R	I	ESX1	5'UTR	island	5'UTR-island	chrX:103498706-103499843	NA	TRUE
cg19156875	0.151968	0.516114	5.56535	5.74821e-08	6.00268e-06	7.04007	0.590852	0.438884	-0.151968	17	43974446	R	I	MAPT	5'UTR	island	5'UTR-island	chr17:43971410-43975040	NA	NA
cg02994349	0.171772	0.435878	5.56417	5.78354e-08	6.0306e-06	7.03411	0.520356	0.348584	-0.171772	1	66999753	R	II	SGIP1	TSS200	shore	TSS200-shore	chr1:66998728-66999060	TRUE	NA
cg22839075	0.169068	0.291112	5.56396	5.78988e-08	6.03253e-06	7.03305	0.37426	0.205192	-0.169068	3	12045461	R	I	SYN2	TSS1500	shore	TSS1500-shore	chr3:12045652-12046627	TRUE	NA
cg02227292	0.165554	0.538675	5.56049	5.89534e-08	6.09904e-06	7.01551	0.620095	0.454541	-0.165554	6	28442848	R	II		IGR	opensea	IGR-opensea		NA	NA
cg25761326	0.164268	0.34183	5.55978	5.91707e-08	6.11033e-06	7.01194	0.422617	0.258349	-0.164268	10	11206792	F	II	CUGBP2	TSS200	shore	TSS200-shore	chr10:11207178-11207980	TRUE	NA
cg13186327	0.180622	0.462024	5.55906	5.93931e-08	6.12731e-06	7.00829	0.550854	0.370233	-0.180622	12	45444895	R	I	DBX2	TSS200	island	TSS200-island	chr12:45444202-45445386	NA	TRUE
cg13847070	0.1724	0.337656	5.55742	5.9901e-08	6.15818e-06	7.00002	0.422443	0.250043	-0.1724	5	137071523	F	II	KLHL3	5'UTR	opensea	5'UTR-opensea		NA	TRUE
cg12821278	0.165869	0.62301	5.55189	6.16475e-08	6.27762e-06	6.97209	0.704585	0.538716	-0.165869	9	122131895	R	II	DBC1	TSS200	island	TSS200-island	chr9:122131086-122132214	NA	NA
cg09661010	0.166156	0.326588	5.5503	6.21592e-08	6.31186e-06	6.96406	0.408304	0.242148	-0.166156	10	73848153	R	II	SPOCK2	5'UTR	island	5'UTR-island	chr10:73846806-73848233	TRUE	TRUE
cg23129478	0.150063	0.488866	5.5494	6.24491e-08	6.33316e-06	6.95954	0.562668	0.412605	-0.150063	18	44337922	F	II	ST8SIA5	TSS1500	island	TSS1500-island	chr18:44337510-44338100	NA	NA
cg17544952	0.161738	0.403804	5.54734	6.31216e-08	6.37197e-06	6.94913	0.483347	0.321609	-0.161738	7	15725196	F	II	MEOX2	Body	opensea	Body-opensea		NA	NA		rs80154086
cg07034660	0.15574	0.470442	5.54724	6.31552e-08	6.37373e-06	6.94862	0.547036	0.391296	-0.15574	7	38670412	R	II	AMPH	Body	shore	Body-shore	chr7:38670439-38671008	TRUE	NA
cg26132320	0.150825	0.577006	5.54031	6.54685e-08	6.52331e-06	6.91367	0.651182	0.500357	-0.150825	20	44640353	F	I	MMP9	Body	island	Body-island	chr20:44640288-44641210	TRUE	NA		rs3918254	rs36040399
cg22413388	0.157384	0.445726	5.53944	6.5764e-08	6.54354e-06	6.90929	0.523128	0.365744	-0.157384	22	46367617	R	I	WNT7B	Body	island	Body-island	chr22:46366726-46368726	NA	NA
cg23245147	0.161852	0.317753	5.53824	6.61717e-08	6.56266e-06	6.90329	0.397352	0.2355	-0.161852	X	110039542	F	I	CHRDL1	TSS1500	shore	TSS1500-shore	chrX:110038946-110039370	NA	NA
cg13702005	0.15157	0.452201	5.53281	6.80629e-08	6.68983e-06	6.87591	0.526744	0.375174	-0.15157	12	103889789	F	I	C12orf42	TSS200	island	TSS200-island	chr12:103889148-103889843	NA	NA
cg08609270	0.157557	0.618857	5.53221	6.82733e-08	6.69891e-06	6.87291	0.696344	0.538787	-0.157557	X	144903125	F	I	SLITRK2	1stExon	island	1stExon-island	chrX:144902965-144903167	NA	TRUE		rs7053492
cg25032336	0.15035	0.415992	5.53197	6.8357e-08	6.70375e-06	6.87172	0.489935	0.339585	-0.15035	4	134068592	F	II		IGR	shore	IGR-shore	chr4:134069162-134070442	NA	NA		rs7694118
cg01735384	0.15211	0.567519	5.52958	6.92109e-08	6.7583e-06	6.85966	0.642327	0.490217	-0.15211	6	28603292	F	I		IGR	island	IGR-island	chr6:28602853-28603295	TRUE	NA		rs75639257
cg03748429	0.156733	0.613307	5.52678	7.02217e-08	6.82444e-06	6.84558	0.690389	0.533656	-0.156733	X	103500636	R	II	ESX1	TSS1500	shore	TSS1500-shore	chrX:103498706-103499843	NA	NA
cg11655130	0.151659	0.283216	5.52373	7.13379e-08	6.89861e-06	6.83026	0.357802	0.206143	-0.151659	5	174487008	R	II		IGR	opensea	IGR-opensea		NA	TRUE
cg26335602	0.167055	0.390864	5.52248	7.18009e-08	6.92645e-06	6.82398	0.473022	0.305967	-0.167055	6	28129616	R	II	ZNF389	5'UTR	opensea	5'UTR-opensea		TRUE	TRUE
cg01984802	0.167111	0.444965	5.52232	7.18596e-08	6.92651e-06	6.82318	0.527151	0.36004	-0.167111	5	9623366	R	II		IGR	opensea	IGR-opensea		NA	TRUE			rs75631468
cg10083898	0.160796	0.45773	5.51998	7.27343e-08	6.97364e-06	6.81143	0.53681	0.376014	-0.160796	12	66123380	F	II		IGR	shore	IGR-shore	chr12:66122788-66123328	NA	TRUE
cg11458555	0.167776	0.598279	5.51757	7.36463e-08	7.02736e-06	6.79933	0.680792	0.513015	-0.167776	X	122317627	R	II	GRIA3	TSS1500	shore	TSS1500-shore	chrX:122318752-122319149	NA	NA
cg13823136	0.169742	0.533897	5.51378	7.51058e-08	7.12518e-06	6.78027	0.617377	0.447635	-0.169742	1	77333138	R	II	ST6GALNAC5	TSS200	island	TSS200-island	chr1:77333111-77334534	NA	NA
cg15055817	0.160523	0.380141	5.51218	7.57258e-08	7.15332e-06	6.77229	0.459087	0.298564	-0.160523	3	186079142	F	II	DGKG	5'UTR	island	5'UTR-island	chr3:186078710-186080111	TRUE	TRUE
cg08814405	0.154494	0.38159	5.51142	7.60268e-08	7.16977e-06	6.76843	0.457571	0.303077	-0.154494	7	19183753	R	II		IGR	shore	IGR-shore	chr7:19184221-19184686	NA	NA
cg11891395	0.155574	0.576767	5.50564	7.83305e-08	7.33117e-06	6.73944	0.653279	0.497705	-0.155574	7	96652153	F	II	DLX5	Body	island	Body-island	chr7:96651963-96652246	NA	NA
cg23785043	0.150193	0.43377	5.50559	7.83498e-08	7.33117e-06	6.7392	0.507635	0.357442	-0.150193	7	19147307	F	II		IGR	island	IGR-island	chr7:19146923-19147308	NA	NA
cg27363829	0.179175	0.494783	5.50484	7.86538e-08	7.34842e-06	6.73544	0.582902	0.403727	-0.179175	3	164914614	F	I	SLITRK3	TSS200	opensea	TSS200-opensea		NA	NA
cg21189727	0.168678	0.350119	5.50186	7.98724e-08	7.41228e-06	6.72051	0.433075	0.264397	-0.168678	8	67940950	F	I	LRRC67	TSS200	island	TSS200-island	chr8:67940691-67940997	TRUE	TRUE
cg00902374	-0.150601	0.625656	-5.5011	8.01866e-08	7.43257e-06	6.7167	0.55159	0.702191	0.150601	3	25461111	R	II		IGR	opensea	IGR-opensea		NA	TRUE
cg27229407	0.160345	0.277768	5.50098	8.0233e-08	7.43354e-06	6.71614	0.356626	0.196281	-0.160345	1	103572615	F	II	COL11A1	Body	opensea	Body-opensea		NA	NA
cg01759136	0.150019	0.320414	5.4978	8.15598e-08	7.51598e-06	6.70021	0.394193	0.244174	-0.150019	6	27242945	F	II		IGR	opensea	IGR-opensea		NA	NA
cg00100121	0.167442	0.303002	5.49714	8.18399e-08	7.52796e-06	6.69688	0.38535	0.217909	-0.167442	1	169396635	F	I	C1orf114	1stExon	island	1stExon-island	chr1:169396621-169396869	NA	TRUE
cg25143771	0.162704	0.300672	5.49676	8.19983e-08	7.53218e-06	6.695	0.38069	0.217986	-0.162704	10	104629124	R	II	AS3MT	TSS200	island	TSS200-island	chr10:104629038-104629479	TRUE	TRUE
cg22770135	0.152161	0.515049	5.4948	8.28341e-08	7.59057e-06	6.68516	0.589882	0.437722	-0.152161	5	135701240	R	I	TRPC7	TSS200	opensea	TSS200-opensea		NA	NA
cg14188639	0.153014	0.574986	5.49214	8.39772e-08	7.66378e-06	6.67185	0.650238	0.497224	-0.153014	11	2161544	F	II	INS-IGF2	Body	island	Body-island	chr11:2158951-2162484	NA	NA
cg10731073	0.189385	0.359403	5.49143	8.42845e-08	7.68165e-06	6.6683	0.452543	0.263158	-0.189385	4	126237373	F	II	FAT4	TSS200	island	TSS200-island	chr4:126235895-126238930	NA	NA
cg13801402	-0.151921	0.479037	-5.48687	8.62854e-08	7.80614e-06	6.64552	0.404322	0.556243	0.151921	1	114429965	R	II	BCL2L15	1stExon	opensea	1stExon-opensea		NA	NA
cg25164649	0.158701	0.466969	5.48687	8.6287e-08	7.80614e-06	6.6455	0.545019	0.386318	-0.158701	6	28176230	F	II		IGR	shore	IGR-shore	chr6:28175282-28175605	NA	NA
cg14717170	0.172338	0.441053	5.48608	8.66353e-08	7.82691e-06	6.64159	0.525809	0.353471	-0.172338	3	164914471	R	II	SLITRK3	TSS200	opensea	TSS200-opensea		NA	NA
cg00240432	0.155143	0.465421	5.48436	8.7409e-08	7.88241e-06	6.63296	0.541721	0.386578	-0.155143	7	19157296	R	II	TWIST1	TSS200	island	TSS200-island	chr7:19156050-19158042	TRUE	NA
cg10443049	0.15553	0.536794	5.48311	8.79698e-08	7.91854e-06	6.62675	0.613284	0.457754	-0.15553	7	8481537	R	II	NXPH1	Body	shore	Body-shore	chr7:8481974-8482762	NA	NA
cg23113963	0.165254	0.477465	5.48052	8.91514e-08	7.98597e-06	6.61379	0.558738	0.393483	-0.165254	16	23313293	R	I	SCNN1B	TSS1500	island	TSS1500-island	chr16:23313239-23313946	NA	NA		rs72652270
cg11299991	0.160418	0.422573	5.477	9.07801e-08	8.08505e-06	6.59622	0.501467	0.341049	-0.160418	3	157154687	F	II	PTX3	5'UTR	shore	5'UTR-shore	chr3:157155267-157155826	TRUE	NA		rs75123224
cg01578017	0.165761	0.572338	5.47694	9.08066e-08	8.08559e-06	6.59593	0.65386	0.488099	-0.165761	7	84814683	F	II		IGR	shore	IGR-shore	chr7:84814839-84816242	NA	NA
cg22751696	0.178736	0.366251	5.47436	9.20198e-08	8.16055e-06	6.58305	0.454154	0.275418	-0.178736	3	62305147	R	II	C3orf14	TSS1500	shore	TSS1500-shore	chr3:62304514-62304780	NA	NA
cg11480800	0.150974	0.411146	5.47418	9.21028e-08	8.16516e-06	6.58217	0.485395	0.334421	-0.150974	15	55881075	R	II	PYGO1	TSS200	island	TSS200-island	chr15:55879792-55881228	NA	NA
cg17911788	0.157227	0.414113	5.47273	9.2796e-08	8.19632e-06	6.57489	0.491438	0.334211	-0.157227	17	44343683	F	I		IGR	island	IGR-island	chr17:44343682-44343910	TRUE	NA		rs2696692
cg03654735	0.168728	0.457789	5.47205	9.31208e-08	8.214e-06	6.5715	0.54077	0.372042	-0.168728	1	38100826	F	I	RSPO1	TSS1500	island	TSS1500-island	chr1:38099677-38100864	TRUE	NA
cg09965733	0.158632	0.416479	5.47196	9.31616e-08	8.21577e-06	6.57108	0.494495	0.335863	-0.158632	14	42079131	R	II	LRFN5	5'UTR	shelf	5'UTR-shelf	chr14:42075858-42076329	TRUE	NA
cg17483510	0.150635	0.455823	5.47095	9.36478e-08	8.24211e-06	6.56602	0.529906	0.379271	-0.150635	3	179168677	R	II	GNB4	5'UTR	shore	5'UTR-shore	chr3:179168735-179169593	NA	NA
cg08604097	0.170927	0.522547	5.46966	9.42682e-08	8.27462e-06	6.55961	0.60661	0.435682	-0.170927	7	8480865	R	I	NXPH1	Body	shore	Body-shore	chr7:8481974-8482762	NA	NA
cg16870351	0.166695	0.430972	5.46897	9.46045e-08	8.29648e-06	6.55615	0.512953	0.346258	-0.166695	X	136651271	R	I	ZIC3	Body	island	Body-island	chrX:136651178-136651656	NA	NA
cg22546374	0.17553	0.455512	5.46826	9.49506e-08	8.31791e-06	6.55261	0.541838	0.366308	-0.17553	6	27301172	F	II		IGR	opensea	IGR-opensea		NA	NA
cg10148473	0.158354	0.557194	5.4596	9.92639e-08	8.578e-06	6.50948	0.635073	0.476719	-0.158354	12	75601824	F	II	KCNC2	5'UTR	shore	5'UTR-shore	chr12:75602991-75603344	NA	TRUE		rs73187152
cg27296293	0.16348	0.569283	5.45749	1.00345e-07	8.64312e-06	6.49897	0.649683	0.486203	-0.16348	11	101454680	F	II	TRPC6	TSS200	island	TSS200-island	chr11:101453357-101454684	NA	NA
cg14007036	0.153375	0.587724	5.45701	1.00592e-07	8.65492e-06	6.49659	0.663155	0.509779	-0.153375	X	136113725	R	I	GPR101	1stExon	island	1stExon-island	chrX:136113583-136114232	NA	NA
cg03205584	0.1706	0.626689	5.45664	1.0078e-07	8.66254e-06	6.49477	0.710591	0.539991	-0.1706	12	79258407	R	II	SYT1	5'UTR	opensea	5'UTR-opensea		TRUE	NA
cg00091953	0.160686	0.249653	5.456	1.0111e-07	8.67876e-06	6.4916	0.328678	0.167993	-0.160686	4	143326541	F	II	INPP4B	Body	opensea	Body-opensea		NA	TRUE	low-CpG:143545986-143546040
cg17250302	0.158772	0.267006	5.45587	1.01181e-07	8.68162e-06	6.49092	0.345091	0.186319	-0.158772	11	6676597	F	I	DCHS1	5'UTR	island	5'UTR-island	chr11:6676496-6677096	TRUE	NA		rs36096236
cg17166262	0.150725	0.381146	5.45419	1.02055e-07	8.74282e-06	6.48257	0.455273	0.304548	-0.150725	6	27521041	R	II		IGR	opensea	IGR-opensea		NA	NA
cg10416963	0.167105	0.361234	5.4533	1.02522e-07	8.76576e-06	6.47813	0.443417	0.276312	-0.167105	4	121844401	R	II	PRDM5	TSS1500	shore	TSS1500-shore	chr4:121843148-121844193	TRUE	NA
cg00594560	0.159629	0.35622	5.45265	1.02865e-07	8.79129e-06	6.47489	0.434726	0.275097	-0.159629	8	77593242	R	I	ZFHX4	TSS1500	shore	TSS1500-shore	chr8:77594255-77594860	TRUE	NA
cg13273396	0.155435	0.599616	5.45141	1.0352e-07	8.83194e-06	6.46874	0.67606	0.520625	-0.155435	12	81471867	R	II	ACSS3	1stExon	island	1stExon-island	chr12:81471569-81472119	NA	NA	high-CpG:79995927-79996052
cg03882242	0.152942	0.514894	5.4485	1.05074e-07	8.9222e-06	6.45427	0.590112	0.437169	-0.152942	12	103889798	F	II	C12orf42	TSS200	island	TSS200-island	chr12:103889148-103889843	NA	NA
cg13672300	0.155597	0.442191	5.44635	1.06234e-07	8.98601e-06	6.44362	0.518714	0.363117	-0.155597	19	52901307	R	II	ZNF528	5'UTR	island	5'UTR-island	chr19:52901306-52901527	NA	NA
cg08593949	0.156965	0.323394	5.44558	1.06657e-07	9.00796e-06	6.43976	0.40059	0.243625	-0.156965	5	17218308	R	I	BASP1	5'UTR	island	5'UTR-island	chr5:17217788-17219021	NA	NA
cg19437183	0.166618	0.390706	5.44545	1.06728e-07	9.01042e-06	6.43912	0.47265	0.306032	-0.166618	8	77585222	R	II	LOC100192378	Body	opensea	Body-opensea		NA	NA
cg14627172	0.155654	0.537033	5.44464	1.07172e-07	9.04405e-06	6.43509	0.613584	0.45793	-0.155654	6	28510339	F	II		IGR	opensea	IGR-opensea		TRUE	NA
cg15594205	0.153516	0.553275	5.44074	1.09331e-07	9.1734e-06	6.41573	0.628775	0.475259	-0.153516	2	105470794	F	II	POU3F3	TSS1500	island	TSS1500-island	chr2:105468851-105473488	NA	NA
cg25472353	0.163702	0.432443	5.43809	1.1082e-07	9.25326e-06	6.4026	0.512952	0.34925	-0.163702	7	37489005	R	I	ELMO1	TSS1500	shore	TSS1500-shore	chr7:37487354-37488672	NA	NA
cg11445123	0.165463	0.382336	5.43556	1.12261e-07	9.3165e-06	6.39006	0.463711	0.298248	-0.165463	20	2781478	F	I	CPXM1	TSS200	island	TSS200-island	chr20:2780978-2781497	TRUE	NA
cg16891080	0.152814	0.613526	5.43552	1.12284e-07	9.3165e-06	6.38986	0.688681	0.535867	-0.152814	X	101397678	F	I	TCEAL6	TSS1500	shore	TSS1500-shore	chrX:101397305-101397514	NA	NA
cg14338345	0.156892	0.489143	5.43539	1.12362e-07	9.32101e-06	6.38919	0.566303	0.409411	-0.156892	9	22447679	R	II	DMRTA1	1stExon	island	1stExon-island	chr9:22446681-22447695	TRUE	NA
cg22333214	0.158935	0.505344	5.43371	1.13329e-07	9.37494e-06	6.38087	0.583509	0.424574	-0.158935	1	98511789	F	I	MIR137	TSS200	shore	TSS200-shore	chr1:98510966-98511710	NA	NA
cg10218799	0.160047	0.323484	5.42833	1.16487e-07	9.56292e-06	6.3542	0.402196	0.242149	-0.160047	4	81187125	R	II	FGF5	TSS1500	shore	TSS1500-shore	chr4:81187494-81187913	NA	NA
cg21088983	0.158939	0.455992	5.42197	1.2033e-07	9.76091e-06	6.32271	0.534159	0.375219	-0.158939	8	62200463	F	II	CLVS1	TSS200	opensea	TSS200-opensea		NA	NA		rs12677628
cg02667667	0.163228	0.379294	5.42056	1.21197e-07	9.81318e-06	6.31574	0.45957	0.296342	-0.163228	16	56228505	R	I	DKFZP434H168	TSS200	shelf	TSS200-shelf	chr16:56224731-56224980	TRUE	NA
cg12391690	0.163038	0.359483	5.41914	1.22078e-07	9.87045e-06	6.30872	0.439665	0.276627	-0.163038	1	38100811	F	I	RSPO1	TSS1500	island	TSS1500-island	chr1:38099677-38100864	TRUE	NA
cg07700514	0.169077	0.463588	5.41675	1.23577e-07	9.93272e-06	6.29687	0.546741	0.377664	-0.169077	16	56228467	R	I	DKFZP434H168	TSS200	shelf	TSS200-shelf	chr16:56224731-56224980	TRUE	NA
cg15994026	0.17869	0.376195	5.41669	1.23617e-07	9.93385e-06	6.29656	0.464075	0.285385	-0.17869	4	15780306	R	I	CD38	Body	island	Body-island	chr4:15779998-15780729	TRUE	TRUE
cg19356117	0.153642	0.303671	5.40744	1.29579e-07	1.02691e-05	6.25086	0.379233	0.225591	-0.153642	13	23734304	R	I		IGR	island	IGR-island	chr13:23733808-23734816	NA	TRUE	high-CpG:22632286-22632601
cg00246932	0.163836	0.422485	5.40735	1.29637e-07	1.02692e-05	6.25042	0.50306	0.339224	-0.163836	16	56228498	R	I	DKFZP434H168	TSS200	shelf	TSS200-shelf	chr16:56224731-56224980	TRUE	NA
cg06916239	0.152817	0.452321	5.40649	1.30205e-07	1.03001e-05	6.24619	0.527477	0.37466	-0.152817	2	223162881	F	I	PAX3	Body	shore	Body-shore	chr2:223162946-223163912	NA	NA		rs45618941
cg21521683	0.156435	0.42733	5.40381	1.31993e-07	1.03896e-05	6.23295	0.504265	0.347831	-0.156435	12	22487682	F	I	ST8SIA1	TSS200	island	TSS200-island	chr12:22486835-22488666	NA	NA
cg26122980	0.152257	0.556945	5.40215	1.33112e-07	1.04448e-05	6.22476	0.631825	0.479568	-0.152257	7	38671001	R	I	AMPH	5'UTR	island	5'UTR-island	chr7:38670439-38671008	TRUE	NA	high-CpG:38637507-38637541		rs1058654
cg13463054	0.155611	0.417695	5.40162	1.33472e-07	1.04665e-05	6.22214	0.494225	0.338615	-0.155611	1	77333159	R	I	ST6GALNAC5	TSS200	island	TSS200-island	chr1:77333111-77334534	TRUE	NA
cg09313482	0.154422	0.679404	5.39322	1.39295e-07	1.07842e-05	6.18072	0.755349	0.600927	-0.154422	8	120685317	R	II		IGR	opensea	IGR-opensea		NA	TRUE
cg20642710	0.157699	0.35057	5.38671	1.43976e-07	1.105e-05	6.14866	0.428127	0.270428	-0.157699	4	81951951	F	I	BMP3	TSS200	island	TSS200-island	chr4:81951941-81952808	NA	TRUE
cg10570241	0.163875	0.497155	5.38511	1.45148e-07	1.11155e-05	6.14079	0.577749	0.413874	-0.163875	7	158785291	R	I		IGR	island	IGR-island	chr7:158785261-158785771	TRUE	NA		rs2657396
cg12516059	0.170221	0.38648	5.38164	1.47729e-07	1.12499e-05	6.1237	0.470196	0.299974	-0.170221	12	63545288	F	I	AVPR1A	1stExon	shore	1stExon-shore	chr12:63543636-63544967	NA	TRUE
cg11717564	0.164345	0.422587	5.37877	1.49893e-07	1.13666e-05	6.1096	0.503412	0.339067	-0.164345	1	165414579	R	II	RXRG	TSS200	opensea	TSS200-opensea		NA	NA
cg08286012	0.157128	0.307621	5.37761	1.50778e-07	1.14017e-05	6.10389	0.384897	0.227769	-0.157128	4	81257041	R	II	C4orf22	Body	island	Body-island	chr4:81257040-81257270	TRUE	TRUE
cg02168857	0.160291	0.504091	5.37686	1.51354e-07	1.14379e-05	6.10019	0.582923	0.422632	-0.160291	6	94129611	R	II	EPHA7	TSS1500	island	TSS1500-island	chr6:94126272-94129677	TRUE	NA
cg03701427	0.167706	0.456434	5.37673	1.51457e-07	1.14433e-05	6.09953	0.538912	0.371207	-0.167706	10	82117089	R	I	DYDC1	TSS1500	island	TSS1500-island	chr10:82116202-82117120	NA	TRUE
cg13480357	0.165773	0.38074	5.37541	1.52468e-07	1.1487e-05	6.09308	0.462268	0.296495	-0.165773	2	219906406	F	II	CCDC108	TSS200	shore	TSS200-shore	chr2:219906107-219906328	TRUE	TRUE
cg19046725	0.164535	0.310999	5.37397	1.5359e-07	1.15467e-05	6.08597	0.391918	0.227383	-0.164535	3	189838081	R	II	LEPREL1	5'UTR	island	5'UTR-island	chr3:189838080-189838879	NA	NA
cg13187764	0.154956	0.511828	5.37328	1.54128e-07	1.15702e-05	6.08258	0.588036	0.433079	-0.154956	6	28677521	F	II		IGR	opensea	IGR-opensea		NA	NA
cg07829842	0.159238	0.393159	5.3719	1.55206e-07	1.16268e-05	6.07582	0.471473	0.312234	-0.159238	16	56228495	R	I	DKFZP434H168	TSS200	shelf	TSS200-shelf	chr16:56224731-56224980	TRUE	NA
cg01422262	0.150004	0.442621	5.36952	1.57089e-07	1.17406e-05	6.06412	0.516394	0.36639	-0.150004	1	108506291	R	II	VAV3	Body	shore	Body-shore	chr1:108507251-108507841	NA	NA		rs76267615
cg16750157	0.152923	0.345667	5.3686	1.57819e-07	1.17713e-05	6.05963	0.420875	0.267952	-0.152923	4	174460124	R	II	NBLA00301	Body	shore	Body-shore	chr4:174459200-174460054	NA	NA
cg24341611	0.157058	0.469008	5.36566	1.60189e-07	1.18892e-05	6.04517	0.546249	0.389191	-0.157058	17	50235279	F	II	CA10	1stExon	island	1stExon-island	chr17:50235175-50236466	NA	NA
cg07961994	0.161044	0.440718	5.36336	1.62064e-07	1.19807e-05	6.03389	0.519919	0.358876	-0.161044	4	93227195	F	II	GRID2	Body	shore	Body-shore	chr4:93226348-93227007	NA	NA
cg09591286	0.174132	0.505156	5.36272	1.62591e-07	1.19934e-05	6.03074	0.590794	0.416663	-0.174132	7	88388244	F	II	ZNF804B	TSS1500	shore	TSS1500-shore	chr7:88388488-88389283	NA	NA
cg00969119	0.158834	0.489266	5.3605	1.64424e-07	1.20639e-05	6.01987	0.567381	0.408547	-0.158834	3	13325360	R	I		IGR	shore	IGR-shore	chr3:13323438-13324929	NA	NA
cg09615224	0.185337	0.343755	5.36019	1.64678e-07	1.2078e-05	6.01837	0.434905	0.249567	-0.185337	3	3842202	R	II	LRRN1	5'UTR	island	5'UTR-island	chr3:3840513-3842772	NA	NA
cg13122377	0.163526	0.497412	5.35751	1.66927e-07	1.22e-05	6.00522	0.577834	0.414308	-0.163526	19	57683687	R	II		IGR	island	IGR-island	chr19:57683596-57683850	NA	NA
cg00352218	0.154402	0.37686	5.35652	1.67766e-07	1.22274e-05	6.00036	0.452795	0.298393	-0.154402	6	19691654	R	II		IGR	shore	IGR-shore	chr6:19691910-19692305	NA	NA
cg00020191	0.169356	0.385312	5.35363	1.70236e-07	1.23483e-05	5.98619	0.468602	0.299246	-0.169356	12	79258083	F	II	SYT1	5'UTR	opensea	5'UTR-opensea		TRUE	NA
cg22126211	0.163386	0.540593	5.34455	1.78222e-07	1.27855e-05	5.94174	0.620947	0.457561	-0.163386	3	164914600	F	I	SLITRK3	TSS200	opensea	TSS200-opensea		NA	NA
cg18392016	0.151659	0.460424	5.34335	1.79303e-07	1.28389e-05	5.93588	0.53501	0.383351	-0.151659	6	117591684	F	I	VGLL2	Body	island	Body-island	chr6:117591533-117592279	NA	NA
cg11791751	0.165095	0.389444	5.34133	1.81134e-07	1.29301e-05	5.92603	0.470639	0.305544	-0.165095	1	13910138	R	II	PDPN	TSS200	island	TSS200-island	chr1:13910137-13910868	TRUE	NA
cg12584684	0.171551	0.445671	5.3409	1.81533e-07	1.29423e-05	5.9239	0.53004	0.358489	-0.171551	4	96471105	R	II	UNC5C	TSS1500	shore	TSS1500-shore	chr4:96469456-96469667	NA	NA	low-CpG:96690123-96690129
cg14026538	0.151594	0.157898	5.33432	1.87654e-07	1.32595e-05	5.89175	0.232452	0.080858	-0.151594	4	47838616	F	II	CORIN	Body	island	Body-island	chr4:47838604-47839946	NA	NA
cg24978630	0.156598	0.563207	5.33402	1.87933e-07	1.32718e-05	5.89031	0.640222	0.483624	-0.156598	10	57389676	R	II		IGR	shore	IGR-shore	chr10:57390343-57391215	NA	NA			rs61851746
cg08029978	0.158729	0.287967	5.33381	1.88138e-07	1.3284e-05	5.88925	0.366031	0.207302	-0.158729	6	28784801	R	II		IGR	shelf	IGR-shelf	chr6:28781857-28782302	NA	NA
cg06830784	0.164344	0.46316	5.33357	1.88362e-07	1.32915e-05	5.8881	0.543985	0.379641	-0.164344	2	183731824	R	II	FRZB	TSS1500	island	TSS1500-island	chr2:183731819-183732093	TRUE	TRUE
cg00465841	0.175997	0.377918	5.33264	1.89248e-07	1.33242e-05	5.88355	0.464474	0.288477	-0.175997	8	65494451	F	II	BHLHE22	1stExon	island	1stExon-island	chr8:65492935-65494452	NA	NA			rs75736211
cg04171539	0.151287	0.343542	5.33193	1.89926e-07	1.33625e-05	5.88008	0.417945	0.266658	-0.151287	4	134068777	F	I		IGR	shore	IGR-shore	chr4:134069162-134070442	NA	NA		rs78542273
cg22975913	0.172178	0.466021	5.32909	1.92658e-07	1.34899e-05	5.86624	0.550698	0.378521	-0.172178	11	32457727	R	II	WIT1	Body	shore	Body-shore	chr11:32459422-32459878	NA	NA
cg00807871	0.150768	0.54133	5.32831	1.93416e-07	1.35323e-05	5.86243	0.615478	0.46471	-0.150768	6	37617124	F	I	MDGA1	Body	island	Body-island	chr6:37616722-37617179	TRUE	TRUE
cg16791619	0.159555	0.49601	5.3265	1.95184e-07	1.36026e-05	5.85361	0.574479	0.414924	-0.159555	14	29228940	F	II		IGR	opensea	IGR-opensea		NA	NA
cg13620034	0.168561	0.554854	5.32288	1.98773e-07	1.37646e-05	5.83595	0.637753	0.469192	-0.168561	8	72755052	F	II	MSC	Body	shore	Body-shore	chr8:72755783-72756667	TRUE	NA
cg24150623	0.159076	0.574189	5.32277	1.98883e-07	1.37658e-05	5.83542	0.652423	0.493347	-0.159076	11	121971092	R	I	MIR125B1	TSS1500	opensea	TSS1500-opensea		NA	TRUE
cg18237405	0.166319	0.326941	5.32226	1.99392e-07	1.37809e-05	5.83294	0.408737	0.242419	-0.166319	6	36807982	R	II	CPNE5	TSS1500	island	TSS1500-island	chr6:36807678-36808808	TRUE	TRUE
cg06106763	0.175538	0.443471	5.31959	2.02088e-07	1.39087e-05	5.81992	0.529801	0.354264	-0.175538	21	34444104	R	II	OLIG1	1stExon	island	1stExon-island	chr21:34442206-34444543	TRUE	TRUE
cg06584494	0.162932	0.380731	5.3166	2.05154e-07	1.40735e-05	5.80532	0.460862	0.297929	-0.162932	7	54614477	R	II	VSTM2A	Body	island	Body-island	chr7:54614052-54614797	TRUE	NA
cg01937068	0.154217	0.560883	5.31339	2.08484e-07	1.42328e-05	5.78972	0.636727	0.48251	-0.154217	1	156406349	F	II		IGR	island	IGR-island	chr1:156405160-156406350	TRUE	NA		rs11264483
cg19312667	0.15324	0.388384	5.31277	2.0914e-07	1.42579e-05	5.78668	0.463748	0.310508	-0.15324	4	25090491	F	II		IGR	island	IGR-island	chr4:25090106-25090510	NA	TRUE
cg13535212	0.155448	0.486769	5.31169	2.10271e-07	1.43009e-05	5.78145	0.563219	0.407771	-0.155448	2	88752553	R	II	FOXI3	TSS1500	island	TSS1500-island	chr2:88751335-88752865	NA	NA
cg07781162	0.194346	0.395102	5.31078	2.11235e-07	1.43333e-05	5.77702	0.490682	0.296336	-0.194346	17	74533951	R	II	CYGB	TSS200	island	TSS200-island	chr17:74533281-74534566	TRUE	TRUE
cg13685314	0.163239	0.398548	5.31043	2.11602e-07	1.43366e-05	5.77533	0.478829	0.31559	-0.163239	9	122132178	R	I	DBC1	TSS1500	island	TSS1500-island	chr9:122131086-122132214	NA	NA
cg14595003	0.158784	0.544729	5.30547	2.16944e-07	1.46037e-05	5.75117	0.622819	0.464036	-0.158784	3	129694156	R	II	TRH	5'UTR	island	5'UTR-island	chr3:129693127-129694841	NA	TRUE
cg03024587	0.159711	0.326538	5.30375	2.18816e-07	1.46947e-05	5.74285	0.405084	0.245374	-0.159711	8	67940929	F	II	LRRC67	TSS200	island	TSS200-island	chr8:67940691-67940997	TRUE	TRUE
cg05118638	0.182068	0.398249	5.30044	2.22488e-07	1.48535e-05	5.72672	0.487791	0.305723	-0.182068	4	126237371	F	II	FAT4	TSS200	island	TSS200-island	chr4:126235895-126238930	NA	NA
cg12727398	0.154525	0.361941	5.29453	2.29175e-07	1.51537e-05	5.69803	0.437937	0.283412	-0.154525	2	237087235	R	II		IGR	island	IGR-island	chr2:237086727-237088463	NA	TRUE
cg05494604	0.150603	0.523387	5.29172	2.32418e-07	1.52982e-05	5.68441	0.597454	0.446851	-0.150603	13	23733862	R	I		IGR	island	IGR-island	chr13:23733808-23734816	NA	TRUE
cg13763061	0.1646	0.419883	5.28989	2.34563e-07	1.53763e-05	5.67551	0.500834	0.336234	-0.1646	7	84814656	F	I		IGR	shore	IGR-shore	chr7:84814839-84816242	NA	NA
cg21217024	0.150579	0.452576	5.28786	2.36955e-07	1.54886e-05	5.66568	0.526631	0.376052	-0.150579	11	105481406	F	II	GRIA4	5'UTR	island	5'UTR-island	chr11:105481126-105481422	NA	NA
cg10573018	0.155165	0.47089	5.28701	2.37961e-07	1.55326e-05	5.66158	0.5472	0.392036	-0.155165	1	38100837	F	I	RSPO1	TSS1500	island	TSS1500-island	chr1:38099677-38100864	TRUE	NA
cg18172881	0.165472	0.312286	5.28701	2.37968e-07	1.55326e-05	5.66155	0.393665	0.228194	-0.165472	3	136538801	F	II	TMEM22	5'UTR	island	5'UTR-island	chr3:136537559-136539204	TRUE	NA		rs6439666
cg00347904	0.170901	0.428657	5.28227	2.43675e-07	1.57724e-05	5.63859	0.512706	0.341806	-0.170901	6	35182508	F	I	SCUBE3	Body	island	Body-island	chr6:35181095-35182547	TRUE	NA
cg09511846	0.172148	0.471368	5.27684	2.50373e-07	1.60954e-05	5.61232	0.556031	0.383883	-0.172148	1	77332991	R	II	ST6GALNAC5	TSS200	shore	TSS200-shore	chr1:77333111-77334534	NA	NA
cg25968569	0.160175	0.646336	5.27361	2.54446e-07	1.627e-05	5.59669	0.72511	0.564935	-0.160175	13	77461335	F	I	KCTD12	TSS1500	shore	TSS1500-shore	chr13:77459322-77461099	NA	NA
cg21785034	0.164823	0.558614	5.27135	2.57338e-07	1.63966e-05	5.58574	0.639675	0.474851	-0.164823	7	142494439	R	II		IGR	shore	IGR-shore	chr7:142494563-142495248	NA	TRUE
cg11976166	0.177589	0.346748	5.27109	2.57675e-07	1.64048e-05	5.58447	0.434087	0.256498	-0.177589	1	218520090	F	II	TGFB2	1stExon	shore	1stExon-shore	chr1:218520287-218520506	NA	NA
cg26871372	0.167359	0.390428	5.27017	2.58858e-07	1.64354e-05	5.58003	0.472736	0.305377	-0.167359	4	41867517	F	I		IGR	island	IGR-island	chr4:41867385-41867586	NA	NA		rs11945560
cg21607030	0.163289	0.540634	5.26952	2.59693e-07	1.64671e-05	5.57691	0.62094	0.457651	-0.163289	6	133563532	R	II	EYA4	5'UTR	island	5'UTR-island	chr6:133562086-133563586	NA	TRUE
cg09864185	0.158678	0.509376	5.26839	2.61166e-07	1.65234e-05	5.57144	0.587415	0.428737	-0.158678	6	100914639	R	II		IGR	shore	IGR-shore	chr6:100914946-100915245	NA	NA
cg26758986	0.152971	0.592554	5.26429	2.66557e-07	1.67493e-05	5.55165	0.667785	0.514815	-0.152971	11	74022882	F	I	P4HA3	TSS200	shore	TSS200-shore	chr11:74022428-74022703	TRUE	TRUE
cg09196081	0.151143	0.433812	5.25794	2.75128e-07	1.71139e-05	5.52099	0.508144	0.357001	-0.151143	X	82762347	F	I	POU3F4	TSS1500	shore	TSS1500-shore	chrX:82763571-82764462	NA	NA
cg01764252	0.152552	0.564309	5.25529	2.78785e-07	1.72951e-05	5.5082	0.639334	0.486782	-0.152552	5	87991071	F	I		IGR	opensea	IGR-opensea		NA	TRUE
cg11679177	0.150814	0.279778	5.25458	2.7977e-07	1.73346e-05	5.50479	0.353948	0.203134	-0.150814	1	241519652	F	I	RGS7	5'UTR	shore	5'UTR-shore	chr1:241520103-241520790	TRUE	NA
cg05129325	0.15239	0.580102	5.25397	2.80622e-07	1.73628e-05	5.50184	0.655048	0.502658	-0.15239	1	215255161	R	II	KCNK2	TSS1500	shore	TSS1500-shore	chr1:215256051-215256636	NA	NA
cg00680551	0.158607	0.483391	5.25364	2.81087e-07	1.73771e-05	5.50024	0.561394	0.402787	-0.158607	8	103135595	F	II	NCALD	5'UTR	shore	5'UTR-shore	chr8:103135914-103136775	TRUE	TRUE		rs60843996
cg12961842	0.159508	0.451516	5.25142	2.84215e-07	1.7501e-05	5.48952	0.529963	0.370454	-0.159508	19	58446758	F	I	ZNF418	TSS200	island	TSS200-island	chr19:58446336-58446800	TRUE	NA			rs78408854
cg00931644	0.15991	0.682594	5.24973	2.86607e-07	1.75901e-05	5.4814	0.761238	0.601329	-0.15991	13	77461368	F	I	KCTD12	TSS1500	shore	TSS1500-shore	chr13:77459322-77461099	NA	NA
cg00405688	0.1506	0.450185	5.2494	2.87086e-07	1.76058e-05	5.47979	0.52425	0.37365	-0.1506	10	129534182	F	I	FOXI2	TSS1500	shore	TSS1500-shore	chr10:129534410-129537366	NA	NA
cg06085994	0.156943	0.389478	5.24877	2.87979e-07	1.76441e-05	5.47678	0.466663	0.30972	-0.156943	12	82152229	R	II	PPFIA2	5'UTR	shore	5'UTR-shore	chr12:82152320-82152674	NA	NA
cg17079833	0.150003	0.442857	5.24574	2.92366e-07	1.78246e-05	5.46214	0.516629	0.366626	-0.150003	12	22487847	F	II	ST8SIA1	TSS200	island	TSS200-island	chr12:22486835-22488666	NA	NA
cg19535896	0.15453	0.427967	5.24462	2.93988e-07	1.78877e-05	5.45678	0.503966	0.349436	-0.15453	2	187713876	R	I	ZSWIM2	1stExon	island	1stExon-island	chr2:187713846-187714069	NA	TRUE			rs6725956
cg14773260	0.164228	0.278443	5.24451	2.94158e-07	1.78953e-05	5.45622	0.359211	0.194984	-0.164228	5	76011323	F	II	F2R	TSS1500	island	TSS1500-island	chr5:76011120-76012292	TRUE	NA
cg20030310	0.157216	0.443585	5.24444	2.94259e-07	1.78986e-05	5.45589	0.520904	0.363688	-0.157216	1	158119489	R	II		IGR	island	IGR-island	chr1:158119488-158119704	NA	NA
cg04140862	0.161306	0.373043	5.24128	2.98908e-07	1.81007e-05	5.44071	0.452373	0.291068	-0.161306	14	70654639	F	II	SLC8A3	5'UTR	shore	5'UTR-shore	chr14:70655095-70656077	TRUE	NA
cg02983424	0.153631	0.598135	5.2388	3.0262e-07	1.82696e-05	5.42876	0.673692	0.52006	-0.153631	15	97491433	F	II		IGR	opensea	IGR-opensea		NA	NA
cg00733780	0.171195	0.459303	5.23809	3.03695e-07	1.83149e-05	5.42532	0.543498	0.372302	-0.171195	10	26505127	F	I	GAD2	TSS200	island	TSS200-island	chr10:26504383-26507434	TRUE	NA
cg08274234	0.168548	0.283498	5.23618	3.06587e-07	1.84268e-05	5.41615	0.366391	0.197842	-0.168548	7	83277971	F	II	SEMA3E	1stExon	opensea	1stExon-opensea		NA	TRUE
cg14516385	0.152802	0.471796	5.23605	3.06783e-07	1.84337e-05	5.41553	0.546945	0.394143	-0.152802	X	37003934	F	I		IGR	island	IGR-island	chrX:37003510-37004547	NA	NA
cg18286501	0.174822	0.437602	5.23552	3.07587e-07	1.84679e-05	5.413	0.52358	0.348758	-0.174822	10	63213339	F	I	TMEM26	TSS200	shore	TSS200-shore	chr10:63212495-63213009	NA	NA
cg26014538	0.156965	0.692457	5.23193	3.1313e-07	1.87382e-05	5.3957	0.769653	0.612687	-0.156965	3	147126763	R	I	ZIC1	TSS1500	shore	TSS1500-shore	chr3:147126988-147128999	TRUE	NA
cg14346243	0.153824	0.531786	5.23092	3.14689e-07	1.88031e-05	5.39089	0.607437	0.453613	-0.153824	4	90757452	F	II	SNCA	5'UTR	shore	5'UTR-shore	chr4:90758008-90758870	NA	NA
cg19166660	0.167538	0.330798	5.2297	3.16604e-07	1.88833e-05	5.38502	0.413194	0.245656	-0.167538	1	57889035	R	I	DAB1	5'UTR	island	5'UTR-island	chr1:57887963-57890637	NA	NA
cg07594209	0.163852	0.400019	5.2292	3.17396e-07	1.89114e-05	5.3826	0.480602	0.316749	-0.163852	5	17218278	R	I	BASP1	5'UTR	island	5'UTR-island	chr5:17217788-17219021	NA	NA
cg14034197	0.158398	0.385836	5.22848	3.18533e-07	1.89526e-05	5.37914	0.463736	0.305339	-0.158398	18	18823107	R	II	GREB1L	5'UTR	island	5'UTR-island	chr18:18821383-18823349	TRUE	TRUE
cg06590513	0.161818	0.458543	5.22534	3.23534e-07	1.91809e-05	5.36406	0.538126	0.376308	-0.161818	6	94127664	F	II	EPHA7	Body	island	Body-island	chr6:94126272-94129677	NA	NA		rs77832067
cg15728861	0.159854	0.369735	5.2222	3.28606e-07	1.9406e-05	5.34899	0.448351	0.288498	-0.159854	13	46961008	F	I	C13orf18	5'UTR	island	5'UTR-island	chr13:46960684-46961670	NA	NA		rs17068102
cg16018474	0.158711	0.499034	5.2217	3.29424e-07	1.94482e-05	5.34659	0.577088	0.418378	-0.158711	1	158119501	R	II		IGR	island	IGR-island	chr1:158119488-158119704	TRUE	NA
cg16865446	0.160037	0.560345	5.21942	3.33165e-07	1.95992e-05	5.33566	0.639052	0.479014	-0.160037	11	31822302	F	I	PAX6	Body	shore	Body-shore	chr11:31820060-31821416	NA	NA		rs1800427
cg20541723	0.151767	0.375613	5.21856	3.3458e-07	1.96601e-05	5.33155	0.450252	0.298485	-0.151767	3	85007894	R	II	CADM2	TSS1500	shore	TSS1500-shore	chr3:85008284-85008837	NA	NA
cg12628659	0.155608	0.368635	5.21435	3.4163e-07	1.99282e-05	5.31137	0.445163	0.289556	-0.155608	15	79576216	F	I	ANKRD34C	5'UTR	island	5'UTR-island	chr15:79576059-79576270	TRUE	NA
cg23010538	0.163982	0.607444	5.21265	3.44523e-07	2.00467e-05	5.30321	0.688091	0.524108	-0.163982	1	190447290	F	I	FAM5C	TSS1500	opensea	TSS1500-opensea		NA	NA		rs74130790
cg27549720	0.155668	0.570067	5.20903	3.50739e-07	2.02772e-05	5.2859	0.646625	0.490957	-0.155668	1	19992167	F	I	HTR6	5'UTR	island	5'UTR-island	chr1:19991146-19992788	TRUE	TRUE
cg17453780	0.152391	0.403857	5.20516	3.57526e-07	2.05495e-05	5.26734	0.478803	0.326412	-0.152391	12	113013048	R	I		IGR	shore	IGR-shore	chr12:113013099-113013529	NA	TRUE
cg15100100	0.163014	0.494066	5.20479	3.5817e-07	2.05775e-05	5.2656	0.574236	0.411223	-0.163014	1	77332993	R	II	ST6GALNAC5	TSS200	shore	TSS200-shore	chr1:77333111-77334534	NA	NA
cg04595393	0.15543	0.531585	5.20347	3.60527e-07	2.06889e-05	5.25925	0.608026	0.452596	-0.15543	X	102001018	R	I	BHLHB9	5'UTR	island	5'UTR-island	chrX:102000689-102001558	TRUE	NA
cg21008602	0.170586	0.39808	5.20042	3.65988e-07	2.09324e-05	5.2447	0.481975	0.311389	-0.170586	8	65492936	R	II	BHLHE22	1stExon	island	1stExon-island	chr8:65492935-65494452	NA	NA
cg02468050	0.168208	0.376395	5.19938	3.67875e-07	2.101e-05	5.23972	0.45912	0.290912	-0.168208	4	93226380	R	I	GRID2	Body	island	Body-island	chr4:93226348-93227007	TRUE	NA
cg18440199	0.173976	0.412397	5.19878	3.6897e-07	2.10548e-05	5.23685	0.497959	0.323983	-0.173976	12	72665282	R	II	LOC283392	Body	shore	Body-shore	chr12:72665683-72667551	TRUE	NA
cg00398130	0.151039	0.490751	5.19694	3.72335e-07	2.12004e-05	5.22806	0.565032	0.413993	-0.151039	8	80525764	R	II	STMN2	Body	island	Body-island	chr8:80523975-80525765	NA	TRUE
cg21730993	0.158053	0.218017	5.1969	3.72405e-07	2.12013e-05	5.22788	0.295748	0.137695	-0.158053	6	86159210	F	II	NT5E	TSS200	shore	TSS200-shore	chr6:86159425-86160395	NA	NA		rs76099537
cg23124867	0.157842	0.33737	5.19432	3.77183e-07	2.13688e-05	5.21554	0.414998	0.257156	-0.157842	X	135228969	R	I	FHL1	Body	island	Body-island	chrX:135228947-135230049	TRUE	NA
cg25363607	0.162115	0.322401	5.19394	3.77901e-07	2.13942e-05	5.2137	0.40213	0.240015	-0.162115	7	90226284	R	II		IGR	island	IGR-island	chr7:90225082-90226364	TRUE	NA
cg14487131	0.152722	0.581105	5.19324	3.79199e-07	2.14462e-05	5.21038	0.656214	0.503492	-0.152722	9	79633737	F	I	FOXB2	TSS1500	island	TSS1500-island	chr9:79633326-79636030	NA	NA
cg06805513	0.153422	0.257993	5.19162	3.82251e-07	2.15694e-05	5.20263	0.333446	0.180024	-0.153422	X	73641955	F	I	SLC16A2	Body	island	Body-island	chrX:73641647-73642011	NA	NA
cg19603571	0.150407	0.401833	5.19136	3.82736e-07	2.15927e-05	5.2014	0.475804	0.325397	-0.150407	X	103500137	R	I	ESX1	TSS1500	shore	TSS1500-shore	chrX:103498706-103499843	NA	TRUE
cg06398556	0.150307	0.278805	5.19046	3.8443e-07	2.16616e-05	5.19713	0.352726	0.20242	-0.150307	20	22558834	F	II	C20orf56	Body	island	Body-island	chr20:22557517-22559240	NA	TRUE
cg12124386	0.162766	0.471431	5.18718	3.90708e-07	2.18875e-05	5.18145	0.55148	0.388714	-0.162766	1	190444776	F	II	FAM5C	5'UTR	opensea	5'UTR-opensea		NA	TRUE
cg10539507	0.165574	0.44175	5.18686	3.91314e-07	2.19059e-05	5.17995	0.523179	0.357606	-0.165574	4	85420782	F	II	NKX6-1	TSS1500	island	TSS1500-island	chr4:85417659-85420799	TRUE	NA
cg16426714	0.157673	0.307953	5.18647	3.9208e-07	2.19364e-05	5.17806	0.385497	0.227825	-0.157673	17	77773042	F	I		IGR	island	IGR-island	chr17:77770672-77778468	NA	TRUE
cg25497529	0.157042	0.316833	5.18319	3.98458e-07	2.21699e-05	5.16244	0.394067	0.237025	-0.157042	19	18901364	F	I	COMP	Body	island	Body-island	chr19:18899037-18902284	TRUE	NA
cg20564764	0.15029	0.214555	5.18133	4.02126e-07	2.23122e-05	5.15357	0.288468	0.138178	-0.15029	5	146833171	R	II	DPYSL3	5'UTR	island	5'UTR-island	chr5:146832560-146833938	NA	NA	high-CpG:146813232-146813693
cg08972867	0.153079	0.257594	5.17923	4.06317e-07	2.24736e-05	5.14354	0.332878	0.179799	-0.153079	2	71680637	F	II	DYSF	TSS200	island	TSS200-island	chr2:71680558-71681276	TRUE	NA
cg25602490	0.152008	0.255858	5.17785	4.09081e-07	2.25746e-05	5.13698	0.330616	0.178608	-0.152008	1	108507078	F	II	VAV3	Body	shore	Body-shore	chr1:108507251-108507841	TRUE	NA
cg05777666	0.162412	0.516612	5.1738	4.17318e-07	2.28919e-05	5.11769	0.596486	0.434074	-0.162412	X	103499734	F	II	ESX1	TSS200	island	TSS200-island	chrX:103498706-103499843	NA	TRUE
cg07548607	0.15702	0.35132	5.16846	4.2842e-07	2.32845e-05	5.09229	0.428543	0.271523	-0.15702	2	187713964	R	I	ZSWIM2	TSS200	island	TSS200-island	chr2:187713846-187714069	NA	TRUE
cg18470455	0.158589	0.53575	5.16816	4.29061e-07	2.33098e-05	5.09084	0.613744	0.455155	-0.158589	X	102001134	R	II	BHLHB9	5'UTR	island	5'UTR-island	chrX:102000689-102001558	TRUE	NA
cg01749491	0.156038	0.552105	5.16782	4.29769e-07	2.33419e-05	5.08925	0.628845	0.472807	-0.156038	2	176948693	F	I	EVX2	TSS200	shore	TSS200-shore	chr2:176949511-176949795	NA	NA
cg17563235	0.160996	0.355679	5.16713	4.31238e-07	2.33992e-05	5.08595	0.434857	0.273861	-0.160996	3	54157725	R	II	CACNA2D3	Body	shore	Body-shore	chr3:54155239-54157025	NA	NA
cg08323957	0.163962	0.388261	5.1669	4.31721e-07	2.34125e-05	5.08487	0.468898	0.304936	-0.163962	X	110187600	F	I	PAK3	5'UTR	opensea	5'UTR-opensea		NA	NA
cg16890879	0.1513	0.610053	5.16599	4.33667e-07	2.34891e-05	5.08051	0.684463	0.533163	-0.1513	X	25029629	F	I	ARX	Body	shore	Body-shore	chrX:25030461-25032053	NA	NA
cg11931596	0.151408	0.573395	5.16556	4.34572e-07	2.35176e-05	5.0785	0.647858	0.49645	-0.151408	8	79674645	R	I	IL7	Body	opensea	Body-opensea		TRUE	NA
cg25950625	0.16237	0.580453	5.16552	4.34663e-07	2.35176e-05	5.07829	0.660307	0.497937	-0.16237	5	41510116	F	I	PLCXD3	Body	island	Body-island	chr5:41509783-41510166	NA	TRUE		rs640185
cg17917970	0.170103	0.481207	5.16432	4.37231e-07	2.35983e-05	5.07259	0.564865	0.394761	-0.170103	X	152908205	F	I	DUSP9	5'UTR	island	5'UTR-island	chrX:152907595-152908323	NA	NA
cg09571420	0.159265	0.385849	5.16061	4.45281e-07	2.39152e-05	5.05495	0.464176	0.304911	-0.159265	7	145813008	F	I	CNTNAP2	TSS1500	shore	TSS1500-shore	chr7:145813030-145814084	TRUE	NA
cg20760116	0.165885	0.538438	5.15891	4.49012e-07	2.40602e-05	5.04687	0.620021	0.454136	-0.165885	3	13324924	F	II		IGR	island	IGR-island	chr3:13323438-13324929	NA	NA
cg13125542	0.165738	0.315678	5.15655	4.54236e-07	2.42578e-05	5.03568	0.397189	0.231451	-0.165738	X	129304952	F	II	RAB33A	TSS1500	island	TSS1500-island	chrX:129304946-129306427	NA	NA
cg00619443	0.177066	0.380632	5.1559	4.55682e-07	2.42924e-05	5.03261	0.467714	0.290648	-0.177066	X	110039536	F	I	CHRDL1	TSS1500	shore	TSS1500-shore	chrX:110038946-110039370	NA	NA
cg08481075	0.16823	0.388892	5.15145	4.65753e-07	2.46595e-05	5.01146	0.471628	0.303398	-0.16823	6	33161328	F	I	COL11A2	TSS1500	island	TSS1500-island	chr6:33160945-33161337	TRUE	NA		rs13437061
cg11863717	0.158159	0.285621	5.15131	4.66064e-07	2.46636e-05	5.01082	0.363404	0.205245	-0.158159	10	73725041	R	I	CHST3	5'UTR	shore	5'UTR-shore	chr10:73723711-73724770	TRUE	NA
cg19191500	0.162442	0.295391	5.15126	4.66186e-07	2.46662e-05	5.01057	0.37528	0.212839	-0.162442	13	44361640	R	I	ENOX1	TSS1500	island	TSS1500-island	chr13:44359858-44361696	TRUE	NA
cg00665492	0.184309	0.462207	5.14966	4.69858e-07	2.48107e-05	5.00297	0.552851	0.368542	-0.184309	3	164914575	F	I	SLITRK3	TSS200	opensea	TSS200-opensea		NA	NA
cg21279510	0.170507	0.345744	5.14937	4.70518e-07	2.48317e-05	5.00162	0.429599	0.259093	-0.170507	1	8277627	R	II		IGR	island	IGR-island	chr1:8277195-8277822	NA	TRUE
cg01327552	0.154366	0.194699	5.14754	4.74757e-07	2.50018e-05	4.99294	0.270616	0.11625	-0.154366	6	167275809	R	I	RPS6KA2	TSS200	island	TSS200-island	chr6:167275720-167276626	TRUE	NA
cg06710769	0.151281	0.33875	5.14434	4.82274e-07	2.53076e-05	4.97775	0.413151	0.26187	-0.151281	20	58509559	R	I		IGR	shore	IGR-shore	chr20:58507755-58509517	NA	NA
cg07430472	0.162809	0.473528	5.14307	4.85273e-07	2.53945e-05	4.97175	0.553598	0.390789	-0.162809	13	58205001	F	II	PCDH17	TSS1500	shore	TSS1500-shore	chr13:58206526-58208930	NA	NA
cg24087681	0.158689	0.326447	5.14217	4.87429e-07	2.54666e-05	4.96747	0.404491	0.245802	-0.158689	12	298268	R	I		IGR	island	IGR-island	chr12:298228-298500	NA	TRUE
cg17807172	0.158598	0.60424	5.14075	4.90819e-07	2.55962e-05	4.96076	0.682239	0.523641	-0.158598	5	122620929	R	II		IGR	opensea	IGR-opensea		NA	NA
cg17029156	0.157036	0.514874	5.138	4.97463e-07	2.58068e-05	4.94776	0.592105	0.435069	-0.157036	2	27070458	R	I	DPYSL5	TSS1500	island	TSS1500-island	chr2:27070302-27072922	NA	NA
cg18249580	0.157465	0.546281	5.13541	5.03822e-07	2.59766e-05	4.93547	0.623723	0.466258	-0.157465	8	65281496	F	I		IGR	shore	IGR-shore	chr8:65281903-65283043	NA	NA
cg00268185	0.171519	0.417883	5.13042	5.16273e-07	2.64428e-05	4.91186	0.502237	0.330718	-0.171519	3	123602768	F	II	MYLK	5'UTR	island	5'UTR-island	chr3:123602588-123603540	NA	NA
cg02293437	0.16826	0.450977	5.12791	5.22636e-07	2.6703e-05	4.90002	0.533728	0.365468	-0.16826	16	71264678	F	II	HYDIN	TSS200	shore	TSS200-shore	chr16:71264360-71264659	TRUE	NA
cg24845848	0.163388	0.391369	5.12718	5.24511e-07	2.67726e-05	4.89656	0.471724	0.308336	-0.163388	4	85414873	F	II	NKX6-1	Body	island	Body-island	chr4:85413997-85414874	NA	NA
cg17934824	0.151731	0.311379	5.12425	5.32057e-07	2.7003e-05	4.88274	0.386001	0.23427	-0.151731	1	218520792	R	I	TGFB2	Body	shore	Body-shore	chr1:218519057-218519674	NA	NA
cg13491584	0.150085	0.574756	5.12236	5.37002e-07	2.71861e-05	4.8738	0.648568	0.498484	-0.150085	2	88752836	R	II	FOXI3	TSS1500	island	TSS1500-island	chr2:88751335-88752865	NA	NA
cg02966153	0.169144	0.372826	5.11993	5.43399e-07	2.74149e-05	4.86235	0.456011	0.286867	-0.169144	19	1401767	F	I	GAMT	TSS1500	island	TSS1500-island	chr19:1401092-1401784	TRUE	NA
cg13806135	0.150624	0.331719	5.11914	5.45511e-07	2.74709e-05	4.8586	0.405797	0.255173	-0.150624	13	58205045	R	II	PCDH17	TSS1500	shore	TSS1500-shore	chr13:58206526-58208930	NA	NA
cg14716990	0.157351	0.595039	5.11901	5.45846e-07	2.74773e-05	4.858	0.672425	0.515074	-0.157351	10	129533731	F	I		IGR	shore	IGR-shore	chr10:129534410-129537366	NA	NA
cg20299663	0.161967	0.513137	5.11659	5.52326e-07	2.77012e-05	4.84659	0.592793	0.430825	-0.161967	10	7451376	F	II	SFMBT2	5'UTR	island	5'UTR-island	chr10:7449376-7455339	NA	NA			rs35217943
cg27515369	0.165979	0.586907	5.11459	5.57744e-07	2.79199e-05	4.83715	0.668536	0.502557	-0.165979	3	140770599	F	II	SPSB4	TSS200	island	TSS200-island	chr3:140769886-140771080	TRUE	TRUE
cg04402798	0.155969	0.45862	5.11405	5.59206e-07	2.79564e-05	4.83462	0.535326	0.379357	-0.155969	X	37003511	R	II		IGR	island	IGR-island	chrX:37003510-37004547	NA	NA
cg12308746	0.153164	0.526764	5.11372	5.60112e-07	2.79853e-05	4.83306	0.602091	0.448927	-0.153164	2	172952415	R	II	DLX1	Body	shore	Body-shore	chr2:172952809-172953160	NA	TRUE
cg14103680	0.168631	0.449494	5.11198	5.64884e-07	2.81207e-05	4.82486	0.532427	0.363796	-0.168631	6	28603059	F	I		IGR	island	IGR-island	chr6:28602853-28603295	TRUE	NA
cg24180402	0.154675	0.325359	5.11133	5.66688e-07	2.8192e-05	4.82177	0.401428	0.246754	-0.154675	17	43221464	F	I	ACBD4	3'UTR	shore	3'UTR-shore	chr17:43221927-43222388	TRUE	TRUE
cg01434608	0.161739	0.469872	5.10996	5.70485e-07	2.82892e-05	4.81532	0.549416	0.387677	-0.161739	16	66637927	R	I	CMTM3	TSS1500	shore	TSS1500-shore	chr16:66638254-66639561	TRUE	NA
cg22511684	0.159991	0.42025	5.10972	5.71136e-07	2.83109e-05	4.81421	0.498934	0.338943	-0.159991	4	145568306	R	II	HHIP	Body	shore	Body-shore	chr4:145566242-145567413	TRUE	NA
cg22794704	0.16246	0.422603	5.10854	5.74441e-07	2.84142e-05	4.80864	0.502501	0.340042	-0.16246	2	162273437	F	I	TBR1	1stExon	island	1stExon-island	chr2:162273294-162273725	NA	NA
cg03152033	0.164782	0.416048	5.10796	5.76066e-07	2.84803e-05	4.8059	0.497089	0.332307	-0.164782	18	4453856	F	I		IGR	shore	IGR-shore	chr18:4453969-4455647	NA	NA		rs80247311
cg08196968	0.150308	0.460738	5.10728	5.77962e-07	2.85339e-05	4.80273	0.53466	0.384352	-0.150308	19	38746749	F	I	PPP1R14A	Body	island	Body-island	chr19:38746638-38747379	TRUE	NA
cg00990763	0.16259	0.202679	5.10697	5.78844e-07	2.85528e-05	4.80126	0.282641	0.120051	-0.16259	4	126236170	R	II	FAT4	TSS1500	island	TSS1500-island	chr4:126235895-126238930	NA	NA	high-CpG:126455420-126455816
cg12877251	0.16433	0.454193	5.10524	5.83758e-07	2.86885e-05	4.79308	0.535011	0.370681	-0.16433	8	9760880	F	I	LOC157627	TSS200	island	TSS200-island	chr8:9760750-9761643	NA	NA
cg18937827	0.177859	0.389187	5.10471	5.85256e-07	2.87422e-05	4.7906	0.476659	0.2988	-0.177859	10	27547704	R	II		IGR	island	IGR-island	chr10:27547668-27548402	NA	NA
cg03958798	0.150507	0.492348	5.10231	5.92125e-07	2.89584e-05	4.77932	0.566367	0.415861	-0.150507	10	106400686	R	I	SORCS3	TSS200	island	TSS200-island	chr10:106399567-106402812	NA	NA
cg26654934	0.158139	0.471724	5.10017	5.98335e-07	2.91657e-05	4.76924	0.549497	0.391358	-0.158139	6	28603230	F	I		IGR	island	IGR-island	chr6:28602853-28603295	TRUE	NA
cg07665260	0.161394	0.336467	5.09858	6.02976e-07	2.93233e-05	4.76177	0.415841	0.254447	-0.161394	20	42544086	F	II	TOX2	TSS1500	island	TSS1500-island	chr20:42543097-42545137	TRUE	NA		rs36117250
cg27317433	0.157626	0.369196	5.09678	6.08293e-07	2.9466e-05	4.75328	0.446717	0.289092	-0.157626	19	1401781	F	I	GAMT	TSS1500	island	TSS1500-island	chr19:1401092-1401784	TRUE	NA
cg07279933	0.15813	0.389631	5.09234	6.21554e-07	2.99288e-05	4.73244	0.4674	0.30927	-0.15813	6	127440413	R	II	RSPO3	1stExon	island	1stExon-island	chr6:127439265-127441072	TRUE	NA
cg18235100	0.150055	0.369158	5.08796	6.34915e-07	3.03602e-05	4.71188	0.442955	0.2929	-0.150055	4	81124600	F	II	PRDM8	Body	island	Body-island	chr4:81124468-81124845	TRUE	NA
cg00086670	0.153669	0.257587	5.0839	6.47569e-07	3.07362e-05	4.69281	0.333162	0.179493	-0.153669	10	104629122	R	II	AS3MT	TSS200	island	TSS200-island	chr10:104629038-104629479	TRUE	TRUE
cg00810956	0.157269	0.44384	5.0828	6.51044e-07	3.08471e-05	4.68764	0.521186	0.363917	-0.157269	3	27771766	R	I		IGR	island	IGR-island	chr3:27771638-27771942	NA	NA
cg27341472	0.159368	0.460766	5.08078	6.57446e-07	3.10486e-05	4.67818	0.539144	0.379776	-0.159368	7	19812592	R	I	TMEM196	TSS200	island	TSS200-island	chr7:19812569-19813005	NA	TRUE
cg15002294	0.155459	0.433374	5.07725	6.68786e-07	3.13595e-05	4.66165	0.509829	0.35437	-0.155459	3	147126444	F	II	ZIC1	TSS1500	shore	TSS1500-shore	chr3:147126988-147128999	NA	NA
cg14872260	0.15636	0.396314	5.07142	6.87956e-07	3.20156e-05	4.63434	0.473212	0.316852	-0.15636	4	55095209	F	II	PDGFRA	TSS200	shore	TSS200-shore	chr4:55096185-55100331	TRUE	NA
cg04398581	0.155868	0.558484	5.07006	6.92497e-07	3.21634e-05	4.62798	0.63514	0.479272	-0.155868	6	62996627	R	II	KHDRBS2	TSS1500	shore	TSS1500-shore	chr6:62995855-62996228	NA	NA
cg12865552	0.175249	0.437437	5.06973	6.93619e-07	3.21958e-05	4.62642	0.523625	0.348376	-0.175249	17	77721631	F	I		IGR	island	IGR-island	chr17:77721246-77722497	TRUE	TRUE		rs7213758
cg25591794	0.159887	0.312454	5.06493	7.0994e-07	3.26887e-05	4.60395	0.391087	0.2312	-0.159887	13	28554842	R	I	PRHOXNB	Body	island	Body-island	chr13:28554427-28555065	NA	NA
cg16513416	0.156123	0.452457	5.0611	7.23222e-07	3.31306e-05	4.58604	0.529239	0.373116	-0.156123	3	139655283	R	II	CLSTN2	Body	shore	Body-shore	chr3:139653430-139655115	NA	NA
cg05974274	0.151369	0.248349	5.06065	7.2478e-07	3.31828e-05	4.58396	0.322792	0.171424	-0.151369	4	81123369	F	II	PRDM8	Body	shore	Body-shore	chr4:81123508-81124318	TRUE	NA	high-CpG:81342133-81342627
cg12169536	0.154939	0.400426	5.05802	7.34069e-07	3.34725e-05	4.57166	0.476625	0.321686	-0.154939	18	25758430	R	II	CDH2	TSS1500	shore	TSS1500-shore	chr18:25755414-25758175	NA	NA
cg09008705	0.161226	0.409417	5.05684	7.38262e-07	3.36095e-05	4.56615	0.488709	0.327483	-0.161226	1	115880865	F	I	NGF	TSS200	island	TSS200-island	chr1:115880167-115881332	TRUE	NA
cg14192957	0.155966	0.515326	5.0529	7.52457e-07	3.41017e-05	4.54775	0.592031	0.436065	-0.155966	9	133536793	F	I		IGR	island	IGR-island	chr9:133534534-133542394	NA	TRUE
cg12989934	0.157309	0.343872	5.05288	7.52523e-07	3.41017e-05	4.54767	0.421237	0.263928	-0.157309	5	170108187	R	II	KCNIP1	Body	opensea	Body-opensea		NA	NA
cg24446548	0.154182	0.486596	5.05234	7.54476e-07	3.41628e-05	4.54516	0.562423	0.408241	-0.154182	7	19157263	R	I	TWIST1	1stExon	island	1stExon-island	chr7:19156050-19158042	TRUE	NA	high-CpG:19123778-19123789
cg18505401	0.155452	0.439966	5.05164	7.57026e-07	3.42455e-05	4.5419	0.516417	0.360966	-0.155452	7	19812570	R	II	TMEM196	TSS200	island	TSS200-island	chr7:19812569-19813005	NA	TRUE
cg05674784	0.160322	0.438251	5.05087	7.59869e-07	3.43245e-05	4.53828	0.517098	0.356776	-0.160322	6	85474595	F	II	TBX18	TSS1500	shore	TSS1500-shore	chr6:85472702-85474132	TRUE	NA			rs35260062
cg26727488	0.15446	0.309142	5.05061	7.60817e-07	3.43556e-05	4.53708	0.385106	0.230646	-0.15446	15	33011166	F	I	GREM1	5'UTR	island	5'UTR-island	chr15:33009530-33011696	TRUE	NA	high-CpG:30798417-30798690
cg02288301	0.155812	0.362469	5.04972	7.64112e-07	3.44532e-05	4.5329	0.439098	0.283286	-0.155812	2	193060811	F	II	TMEFF2	TSS1500	island	TSS1500-island	chr2:193058995-193060812	TRUE	NA
cg23218760	0.150635	0.351358	5.04922	7.6594e-07	3.45104e-05	4.53059	0.425441	0.274806	-0.150635	8	16884364	R	II	EFHA2	TSS1500	island	TSS1500-island	chr8:16884363-16885339	TRUE	NA
cg16647921	0.166714	0.556218	5.04908	7.66454e-07	3.45195e-05	4.52995	0.638209	0.471494	-0.166714	4	41867533	F	I		IGR	island	IGR-island	chr4:41867385-41867586	NA	NA		rs11945560
cg18438777	0.157052	0.534448	5.04504	7.81563e-07	3.49454e-05	4.51109	0.611687	0.454635	-0.157052	4	164265745	F	II	NPY5R	5'UTR	island	5'UTR-island	chr4:164264821-164265772	NA	NA
cg15373633	0.152545	0.432684	5.04305	7.89098e-07	3.5171e-05	4.50182	0.507707	0.355161	-0.152545	X	85403474	R	II	DACH2	5'UTR	island	5'UTR-island	chrX:85402943-85403877	TRUE	NA
cg02830865	0.167006	0.571227	5.04054	7.98712e-07	3.54596e-05	4.49012	0.653361	0.486355	-0.167006	X	124339930	R	II		IGR	island	IGR-island	chrX:124338904-124339940	NA	NA
cg13948082	0.152265	0.427577	5.03813	8.08023e-07	3.57767e-05	4.47893	0.502461	0.350197	-0.152265	2	72374258	F	II	CYP26B1	Body	island	Body-island	chr2:72371121-72375004	NA	NA
cg16184495	0.151374	0.492996	5.0378	8.09335e-07	3.58189e-05	4.47736	0.567442	0.416068	-0.151374	19	15343350	R	II	EPHX3	5'UTR	shore	5'UTR-shore	chr19:15344091-15344419	NA	NA
cg17994569	0.150567	0.325458	5.03326	8.27228e-07	3.64069e-05	4.45624	0.399507	0.24894	-0.150567	10	50821652	R	I	CHAT	TSS1500	island	TSS1500-island	chr10:50821487-50821688	NA	NA
cg04174211	0.15598	0.370727	5.03284	8.28908e-07	3.64647e-05	4.45428	0.447439	0.291459	-0.15598	2	7058432	F	II	RNF144A	5'UTR	island	5'UTR-island	chr2:7057530-7058433	TRUE	NA
cg11241436	0.174201	0.47551	5.0296	8.41937e-07	3.6882e-05	4.43922	0.561183	0.386982	-0.174201	1	183386728	F	II	NMNAT2	Body	island	Body-island	chr1:183386000-183387664	NA	TRUE		rs76675211
cg06899755	0.163196	0.35447	5.02906	8.44122e-07	3.69409e-05	4.43672	0.43473	0.271534	-0.163196	1	218520325	F	II	TGFB2	1stExon	island	1stExon-island	chr1:218520287-218520506	NA	NA
cg13715862	0.159268	0.233887	5.02744	8.50715e-07	3.71513e-05	4.4292	0.312216	0.152947	-0.159268	3	149687773	R	II	PFN2	Body	shore	Body-shore	chr3:149687877-149689537	TRUE	NA
cg00527489	0.160159	0.561471	5.02585	8.57269e-07	3.73592e-05	4.42179	0.640238	0.480079	-0.160159	1	214360954	F	II		IGR	island	IGR-island	chr1:214360607-214360965	NA	NA
cg07346310	0.17051	0.328805	5.02537	8.59226e-07	3.74192e-05	4.41959	0.412662	0.242152	-0.17051	6	17282354	R	I	RBM24	1stExon	shore	1stExon-shore	chr6:17280739-17282334	NA	NA
cg22263131	0.153002	0.427864	5.02428	8.63754e-07	3.75632e-05	4.41451	0.503112	0.350109	-0.153002	6	94129697	R	I	EPHA7	TSS1500	shore	TSS1500-shore	chr6:94126272-94129677	TRUE	NA
cg20267521	0.161662	0.341694	5.02341	8.67386e-07	3.76714e-05	4.41046	0.421199	0.259538	-0.161662	14	70655056	F	II	SLC8A3	5'UTR	shore	5'UTR-shore	chr14:70655095-70656077	TRUE	NA
cg06246357	0.151179	0.544807	5.02106	8.77235e-07	3.79451e-05	4.39956	0.619158	0.467978	-0.151179	6	1524494	F	II		IGR	island	IGR-island	chr6:1524153-1524543	TRUE	NA
cg21535000	0.159392	0.418122	5.01839	8.88558e-07	3.83134e-05	4.38717	0.496511	0.337119	-0.159392	8	9760877	F	I	LOC157627	TSS200	island	TSS200-island	chr8:9760750-9761643	NA	NA
cg12647643	0.150885	0.31897	5.01691	8.9488e-07	3.8523e-05	4.38033	0.393175	0.24229	-0.150885	4	87515184	R	II	PTPN13	TSS1500	island	TSS1500-island	chr4:87515183-87515735	NA	NA
cg13619915	0.156304	0.339511	5.01368	9.08871e-07	3.89599e-05	4.36535	0.416382	0.260078	-0.156304	3	164914437	R	II	SLITRK3	1stExon	opensea	1stExon-opensea		NA	NA
cg20893717	0.157166	0.280539	5.0135	9.09673e-07	3.89859e-05	4.36449	0.357834	0.200668	-0.157166	7	100318190	F	I	EPO	TSS1500	island	TSS1500-island	chr7:100318106-100318684	NA	TRUE
cg05447008	0.152002	0.451678	5.01024	9.24029e-07	3.94303e-05	4.34937	0.526433	0.374431	-0.152002	6	73331114	R	I	KCNQ5	TSS1500	island	TSS1500-island	chr6:73330942-73333109	TRUE	NA
cg07479491	0.159935	0.234493	5.00999	9.25151e-07	3.94643e-05	4.3482	0.31315	0.153215	-0.159935	6	7726108	R	II	BMP6	TSS1500	island	TSS1500-island	chr6:7726095-7728161	NA	NA
cg11359133	0.150759	0.572336	5.00738	9.36776e-07	3.98538e-05	4.33615	0.646479	0.495721	-0.150759	2	176948699	F	I	EVX2	TSS200	shore	TSS200-shore	chr2:176949511-176949795	NA	NA
cg10943249	0.152871	0.329073	5.00706	9.38241e-07	3.9899e-05	4.33464	0.404255	0.251385	-0.152871	15	53097289	R	II		IGR	shore	IGR-shore	chr15:53097561-53098476	NA	NA
cg01518188	0.158715	0.395429	5.002	9.6125e-07	4.06155e-05	4.31125	0.473486	0.314771	-0.158715	19	30718238	R	II		IGR	island	IGR-island	chr19:30716328-30719970	NA	NA
cg05306745	0.151518	0.51265	5.00166	9.62818e-07	4.06601e-05	4.30967	0.587167	0.435649	-0.151518	17	76921845	F	I	TIMP2	TSS1500	island	TSS1500-island	chr17:76920684-76921961	NA	NA		rs8179090	rs36099107
cg16762841	0.151485	0.470327	5.00047	9.68341e-07	4.08223e-05	4.30415	0.544828	0.393343	-0.151485	13	100646453	R	II		IGR	shelf	IGR-shelf	chr13:100649322-100650388	NA	NA
cg22518696	0.158578	0.308143	4.99736	9.82871e-07	4.12296e-05	4.28977	0.386132	0.227554	-0.158578	1	82268591	R	I	LPHN2	5'UTR	island	5'UTR-island	chr1:82265998-82269048	TRUE	NA	high-CpG:82041072-82041258
cg21583226	0.152859	0.354559	4.99129	1.01184e-06	4.21899e-05	4.26173	0.429735	0.276877	-0.152859	2	31360693	F	I	GALNT14	Body	island	Body-island	chr2:31360321-31361821	TRUE	TRUE
cg17484154	0.150368	0.34934	4.9906	1.0152e-06	4.22676e-05	4.25853	0.423292	0.272924	-0.150368	1	77747875	R	II	AK5	1stExon	island	1stExon-island	chr1:77747314-77748224	TRUE	NA
cg14468913	0.156598	0.325591	4.9853	1.04129e-06	4.29984e-05	4.23404	0.402606	0.246009	-0.156598	1	218338809	R	II		IGR	island	IGR-island	chr1:218337780-218339033	NA	NA
cg01742836	0.186628	0.403371	4.98443	1.0456e-06	4.31294e-05	4.23005	0.495156	0.308528	-0.186628	X	135229755	F	I	FHL1	1stExon	island	1stExon-island	chrX:135228947-135230049	TRUE	NA	high-CpG:135057379-135057553
cg25947489	0.161446	0.358641	4.98384	1.04858e-06	4.32253e-05	4.2273	0.43804	0.276594	-0.161446	8	95246814	F	II		IGR	opensea	IGR-opensea		NA	TRUE
cg04043591	0.156107	0.39549	4.98336	1.05097e-06	4.32966e-05	4.22511	0.472264	0.316157	-0.156107	7	19155806	F	II	TWIST1	3'UTR	shore	3'UTR-shore	chr7:19156050-19158042	NA	NA
cg08521987	0.156093	0.500879	4.9825	1.05527e-06	4.34241e-05	4.22117	0.577646	0.421553	-0.156093	10	119000927	R	II	SLC18A2	5'UTR	island	5'UTR-island	chr10:119000435-119001530	TRUE	NA
cg11599539	0.154793	0.381083	4.98098	1.06297e-06	4.36683e-05	4.21415	0.457211	0.302418	-0.154793	8	72459614	F	I		IGR	island	IGR-island	chr8:72459564-72460523	TRUE	TRUE
cg06546806	0.161134	0.467033	4.9809	1.06338e-06	4.36803e-05	4.21378	0.546279	0.385145	-0.161134	2	237078704	F	I		IGR	island	IGR-island	chr2:237071794-237078762	NA	NA
cg17833071	0.156246	0.467981	4.98039	1.066e-06	4.37459e-05	4.2114	0.544823	0.388577	-0.156246	6	33084770	R	II	HLA-DPB2	Body	island	Body-island	chr6:33084740-33084995	NA	NA
cg02700894	0.161577	0.391163	4.97957	1.07016e-06	4.38408e-05	4.20764	0.470628	0.30905	-0.161577	3	12045449	R	II	SYN2	TSS1500	shore	TSS1500-shore	chr3:12045652-12046627	TRUE	NA
cg06802522	0.155406	0.313654	4.97768	1.07988e-06	4.41484e-05	4.19892	0.390084	0.234678	-0.155406	8	124173231	R	I		IGR	island	IGR-island	chr8:124172800-124173541	NA	NA
cg14541448	0.150657	0.391318	4.9771	1.08287e-06	4.42195e-05	4.19625	0.465411	0.314754	-0.150657	X	23351405	R	I		IGR	island	IGR-island	chrX:23351142-23353639	NA	NA
cg22865470	0.152538	0.40882	4.97006	1.11984e-06	4.5313e-05	4.16385	0.483839	0.331301	-0.152538	1	113286757	F	I		IGR	island	IGR-island	chr1:113286332-113287172	TRUE	TRUE		rs35489928
cg14765646	0.151967	0.498634	4.96885	1.12636e-06	4.54875e-05	4.15824	0.573372	0.421405	-0.151967	2	154334450	F	I	RPRM	3'UTR	island	3'UTR-island	chr2:154334449-154335458	NA	TRUE		rs11575891
cg01692340	0.155776	0.2964	4.96835	1.12903e-06	4.55124e-05	4.15596	0.373011	0.217235	-0.155776	7	100318319	F	I	EPO	TSS200	island	TSS200-island	chr7:100318106-100318684	NA	TRUE
cg13448816	0.1592	0.351887	4.96526	1.14576e-06	4.60227e-05	4.14177	0.430182	0.270983	-0.1592	1	70032840	R	II		IGR	shore	IGR-shore	chr1:70032967-70034495	TRUE	NA
cg18756545	0.150887	0.409668	4.96261	1.16036e-06	4.64928e-05	4.12955	0.483874	0.332988	-0.150887	19	58666863	R	I		IGR	shore	IGR-shore	chr19:58666023-58666833	NA	NA
cg14455998	0.153283	0.335897	4.96201	1.16365e-06	4.65475e-05	4.12682	0.411282	0.257999	-0.153283	7	133811808	R	II	LRGUK	TSS1500	shore	TSS1500-shore	chr7:133812005-133812233	NA	NA
cg26688923	0.155319	0.389894	4.96112	1.16862e-06	4.66696e-05	4.1227	0.46628	0.310961	-0.155319	X	72782837	F	II	LOC139201	Body	shore	Body-shore	chrX:72782945-72783165	TRUE	NA
cg18323466	0.153779	0.371895	4.96044	1.1724e-06	4.67746e-05	4.11959	0.447524	0.293745	-0.153779	1	101702602	R	I	S1PR1	1stExon	island	1stExon-island	chr1:101702445-101702745	NA	NA
cg09155997	0.155705	0.438544	4.96026	1.1734e-06	4.67956e-05	4.11877	0.51512	0.359415	-0.155705	15	28351619	R	I		IGR	island	IGR-island	chr15:28351606-28353102	TRUE	NA
cg25902187	0.159243	0.338287	4.95637	1.19534e-06	4.74219e-05	4.10089	0.416603	0.25736	-0.159243	15	55881044	R	I	PYGO1	1stExon	island	1stExon-island	chr15:55879792-55881228	NA	NA
cg00975979	0.158275	0.314735	4.95189	1.22107e-06	4.81769e-05	4.08035	0.392576	0.2343	-0.158275	22	42310846	R	II		IGR	island	IGR-island	chr22:42310057-42311669	NA	NA
cg14813603	0.153934	0.34944	4.94953	1.23488e-06	4.85612e-05	4.0695	0.425145	0.271212	-0.153934	13	103053482	F	II	FGF14	Body	shore	Body-shore	chr13:103052361-103052944	NA	NA
cg07087293	0.166108	0.490064	4.94817	1.24289e-06	4.87751e-05	4.06326	0.571756	0.405649	-0.166108	16	23313392	R	I	SCNN1B	TSS200	island	TSS200-island	chr16:23313239-23313946	NA	NA
cg20272619	0.152103	0.274858	4.94494	1.2621e-06	4.93431e-05	4.04846	0.349663	0.197559	-0.152103	1	57890317	R	II	DAB1	5'UTR	island	5'UTR-island	chr1:57887963-57890637	NA	NA
cg01306265	0.161646	0.37232	4.94483	1.26271e-06	4.93546e-05	4.04799	0.451818	0.290172	-0.161646	X	100914469	F	II	ARMCX2	5'UTR	opensea	5'UTR-opensea		TRUE	NA
cg00341742	0.157629	0.375996	4.94178	1.28118e-06	4.98771e-05	4.03399	0.453519	0.29589	-0.157629	2	154335698	R	II	RPRM	TSS1500	shore	TSS1500-shore	chr2:154334449-154335458	TRUE	TRUE
cg13315970	0.151201	0.224924	4.94159	1.28232e-06	4.99119e-05	4.03313	0.299286	0.148085	-0.151201	6	86159197	F	II	NT5E	TSS200	shore	TSS200-shore	chr6:86159425-86160395	NA	NA		rs76099537
cg10828660	0.161578	0.336932	4.94091	1.28649e-06	5.00061e-05	4.02999	0.416396	0.254819	-0.161578	2	175205852	F	I		IGR	island	IGR-island	chr2:175204843-175207553	NA	TRUE
cg15540138	0.150651	0.416136	4.93494	1.32345e-06	5.10384e-05	4.00267	0.490227	0.339576	-0.150651	4	166795622	R	II	TLL1	Body	shore	Body-shore	chr4:166794545-166795341	TRUE	NA
cg07962143	0.157156	0.573499	4.93346	1.33274e-06	5.12754e-05	3.99593	0.650789	0.493633	-0.157156	19	57149436	F	I		IGR	island	IGR-island	chr19:57149423-57149631	TRUE	NA		rs62130906
cg18740893	0.152458	0.289669	4.93031	1.35281e-06	5.17741e-05	3.98151	0.364648	0.21219	-0.152458	3	136538934	R	I	TMEM22	5'UTR	island	5'UTR-island	chr3:136537559-136539204	TRUE	NA
cg15356516	0.173452	0.309979	4.92995	1.3551e-06	5.18368e-05	3.97988	0.395283	0.221832	-0.173452	1	221053513	F	I	HLX	1stExon	island	1stExon-island	chr1:221051966-221053673	NA	NA	high-CpG:219119309-219120210	rs12141189
cg02565715	0.152158	0.360299	4.92969	1.35677e-06	5.18603e-05	3.9787	0.435131	0.282973	-0.152158	17	75525001	R	II		IGR	island	IGR-island	chr17:75524589-75525152	NA	TRUE
cg01926051	0.160415	0.396892	4.92951	1.35794e-06	5.18801e-05	3.97786	0.475784	0.315369	-0.160415	1	217309178	F	II	ESRRG	5'UTR	island	5'UTR-island	chr1:217307744-217309179	TRUE	NA
cg08597761	0.151987	0.460059	4.92902	1.36108e-06	5.19549e-05	3.97563	0.534806	0.382819	-0.151987	16	71264545	F	I	HYDIN	1stExon	island	1stExon-island	chr16:71264360-71264659	TRUE	NA		rs3743953
cg11024449	0.151869	0.395124	4.92409	1.39322e-06	5.2835e-05	3.95313	0.469814	0.317945	-0.151869	X	70150787	F	I	SLC7A3	5'UTR	island	5'UTR-island	chrX:70150675-70151002	NA	NA
cg13668618	0.153732	0.43905	4.91814	1.43301e-06	5.39084e-05	3.92597	0.514655	0.360924	-0.153732	19	58446745	F	I	ZNF418	TSS200	island	TSS200-island	chr19:58446336-58446800	TRUE	NA		rs78408854	rs34129797
cg22863523	0.16248	0.397473	4.91809	1.43337e-06	5.39134e-05	3.92572	0.477381	0.314901	-0.16248	11	14995201	F	I	CALCA	TSS1500	island	TSS1500-island	chr11:14995128-14995908	NA	TRUE
cg09454560	0.163022	0.358498	4.91598	1.44777e-06	5.43227e-05	3.91609	0.438673	0.275651	-0.163022	6	40554865	F	II	LRFN2	1stExon	island	1stExon-island	chr6:40554595-40555928	TRUE	TRUE
cg06873806	0.176902	0.487027	4.91565	1.45003e-06	5.43747e-05	3.91458	0.574028	0.397126	-0.176902	8	65492792	F	II	BHLHE22	TSS200	shore	TSS200-shore	chr8:65492935-65494452	NA	NA
cg09493063	0.159214	0.481318	4.91454	1.45766e-06	5.46087e-05	3.90952	0.55962	0.400406	-0.159214	7	142494985	R	II		IGR	island	IGR-island	chr7:142494563-142495248	NA	TRUE
cg22025849	0.169989	0.373058	4.91206	1.47483e-06	5.51056e-05	3.89823	0.456659	0.28667	-0.169989	1	70032907	R	II		IGR	shore	IGR-shore	chr1:70032967-70034495	TRUE	NA
cg14852134	0.158248	0.448316	4.91165	1.47765e-06	5.5175e-05	3.89639	0.526143	0.367895	-0.158248	20	13200748	R	I		IGR	island	IGR-island	chr20:13200670-13202616	TRUE	NA
cg01978558	0.157527	0.44633	4.91136	1.4797e-06	5.52304e-05	3.89505	0.523802	0.366275	-0.157527	8	93114437	F	II		IGR	island	IGR-island	chr8:93114056-93115979	TRUE	NA
cg12885864	0.156134	0.496992	4.91041	1.48639e-06	5.54281e-05	3.8907	0.573779	0.417645	-0.156134	X	139846881	F	II		IGR	island	IGR-island	chrX:139846646-139846955	NA	NA		rs73637754
cg18924324	0.155308	0.631123	4.90784	1.50451e-06	5.58616e-05	3.87902	0.707504	0.552196	-0.155308	6	100057143	F	I	PRDM13	Body	shore	Body-shore	chr6:100055641-100055866	NA	NA			rs76039645
cg11256364	0.177455	0.509205	4.90721	1.50899e-06	5.59624e-05	3.87615	0.596478	0.419023	-0.177455	7	114562847	F	II	MDFIC	5'UTR	island	5'UTR-island	chr7:114562170-114563193	NA	NA	high-CpG:114349376-114350233
cg26748945	0.160009	0.300674	4.90677	1.51216e-06	5.60402e-05	3.87413	0.379367	0.219358	-0.160009	7	11871690	R	II	THSD7A	5'UTR	opensea	5'UTR-opensea		TRUE	NA
cg02802029	0.151016	0.399518	4.90664	1.51309e-06	5.60589e-05	3.87354	0.473788	0.322772	-0.151016	3	145879686	R	II	PLOD2	TSS1500	shore	TSS1500-shore	chr3:145878430-145879287	NA	NA
cg07875430	0.155369	0.365651	4.9056	1.52049e-06	5.62656e-05	3.86883	0.442062	0.286693	-0.155369	10	27547845	R	I		IGR	island	IGR-island	chr10:27547668-27548402	NA	NA
cg00627029	0.153351	0.496055	4.90385	1.5331e-06	5.66242e-05	3.86087	0.571474	0.418123	-0.153351	17	72322791	F	I	KIF19	Body	shore	Body-shore	chr17:72321948-72322461	TRUE	TRUE
cg07553626	0.172516	0.51869	4.90157	1.54973e-06	5.70479e-05	3.85047	0.603534	0.431018	-0.172516	1	85359119	F	II	LPAR3	TSS1500	island	TSS1500-island	chr1:85358359-85359187	NA	NA
cg11243196	0.157884	0.407232	4.90142	1.55082e-06	5.70721e-05	3.84979	0.48488	0.326995	-0.157884	4	73434856	R	II	ADAMTS3	TSS1500	island	TSS1500-island	chr4:73434855-73435321	TRUE	NA
cg26010734	0.156102	0.415671	4.90043	1.55804e-06	5.72632e-05	3.84531	0.492442	0.33634	-0.156102	19	15344046	R	I	EPHX3	TSS200	shore	TSS200-shore	chr19:15344091-15344419	TRUE	NA
cg18337337	0.151344	0.360617	4.88745	1.65632e-06	5.98636e-05	3.78635	0.435049	0.283705	-0.151344	4	87515199	R	II	PTPN13	TSS1500	island	TSS1500-island	chr4:87515183-87515735	NA	NA
cg20361909	0.152228	0.233179	4.88695	1.66025e-06	5.9941e-05	3.78406	0.308045	0.155817	-0.152228	6	167275755	R	I	RPS6KA2	5'UTR	island	5'UTR-island	chr6:167275720-167276626	TRUE	NA
cg12468774	0.156141	0.592076	4.88275	1.69336e-06	6.07991e-05	3.76503	0.668866	0.512725	-0.156141	3	49236860	R	I	CCDC36	TSS200	island	TSS200-island	chr3:49236567-49237328	TRUE	NA
cg27279991	0.156228	0.497381	4.8806	1.71057e-06	6.11981e-05	3.75528	0.574215	0.417987	-0.156228	15	83349722	F	II	AP3B2	Body	island	Body-island	chr15:83348839-83349865	TRUE	NA
cg07663789	0.167457	0.535289	4.87962	1.71845e-06	6.13909e-05	3.75085	0.617645	0.450188	-0.167457	5	32711429	F	II	NPR3	TSS1500	island	TSS1500-island	chr5:32709910-32714450	NA	TRUE
cg07710481	0.151279	0.432121	4.87957	1.7189e-06	6.14014e-05	3.7506	0.50652	0.355241	-0.151279	13	88325384	R	II	SLITRK5	5'UTR	shore	5'UTR-shore	chr13:88326600-88326919	NA	NA
cg09135016	0.156988	0.377748	4.87832	1.72897e-06	6.16831e-05	3.74497	0.454955	0.297968	-0.156988	1	47697446	F	II		IGR	island	IGR-island	chr1:47696504-47698197	TRUE	NA
cg20743365	0.154703	0.460526	4.8777	1.73407e-06	6.17979e-05	3.74213	0.536609	0.381906	-0.154703	1	197887714	F	II	LHX9	Body	island	Body-island	chr1:197887088-197887791	NA	NA
cg15083233	0.170515	0.536814	4.87651	1.74372e-06	6.20272e-05	3.73678	0.620674	0.450159	-0.170515	9	112810402	F	II	PALM2-AKAP2	Body	shore	Body-shore	chr9:112810858-112811128	NA	NA
cg07239592	0.152172	0.298768	4.87494	1.7567e-06	6.23127e-05	3.72963	0.373606	0.221434	-0.152172	7	39453625	F	II	POU6F2	Body	island	Body-island	chr7:39453515-39454291	NA	NA
cg10747118	0.157569	0.372657	4.87471	1.7586e-06	6.23578e-05	3.72859	0.45015	0.292581	-0.157569	3	184243718	R	I		IGR	shore	IGR-shore	chr3:184243085-184243328	NA	NA
cg06684850	0.153011	0.432492	4.87183	1.78253e-06	6.29522e-05	3.71557	0.507743	0.354732	-0.153011	11	27742369	F	II	BDNF	Body	shore	Body-shore	chr11:27743472-27744564	TRUE	NA
cg16845486	0.169335	0.403671	4.87088	1.79045e-06	6.31325e-05	3.7113	0.48695	0.317616	-0.169335	12	45269610	F	II	NELL2	Body	shore	Body-shore	chr12:45269830-45270835	NA	NA		rs2658973
cg08101303	0.151417	0.410997	4.85208	1.95542e-06	6.72568e-05	3.62637	0.485464	0.334047	-0.151417	7	96652222	F	I	DLX5	Body	island	Body-island	chr7:96651963-96652246	NA	NA
cg14118515	0.150811	0.594808	4.84809	1.99222e-06	6.81967e-05	3.6084	0.668977	0.518167	-0.150811	2	176948728	F	I	EVX2	TSS200	shore	TSS200-shore	chr2:176949511-176949795	NA	NA
cg06204735	0.154062	0.49099	4.82631	2.2055e-06	7.34863e-05	3.51044	0.566759	0.412697	-0.154062	14	74892986	F	I	TMEM90A	TSS200	island	TSS200-island	chr14:74892466-74893184	NA	NA	high-CpG:73962721-73962931
cg05241924	0.165603	0.411987	4.82269	2.24298e-06	7.43346e-05	3.49421	0.493431	0.327828	-0.165603	4	90759115	F	II	SNCA	TSS1500	shore	TSS1500-shore	chr4:90758008-90758870	TRUE	NA
cg19611273	0.161457	0.345864	4.82235	2.24652e-06	7.44254e-05	3.49269	0.425269	0.263812	-0.161457	5	113391125	R	II		IGR	island	IGR-island	chr5:113391071-113392005	TRUE	NA
cg11654517	0.150173	0.440801	4.82235	2.24661e-06	7.44254e-05	3.49266	0.514657	0.364484	-0.150173	X	135849165	R	I	ARHGEF6	Body	island	Body-island	chrX:135849030-135850178	TRUE	NA
cg03298319	0.150264	0.406018	4.81782	2.29445e-06	7.55232e-05	3.47237	0.479918	0.329655	-0.150264	14	33403060	R	II		IGR	island	IGR-island	chr14:33402094-33404079	NA	NA
cg09794131	0.152138	0.514783	4.8144	2.33123e-06	7.63339e-05	3.45705	0.589604	0.437467	-0.152138	16	71264658	F	II	HYDIN	TSS200	island	TSS200-island	chr16:71264360-71264659	TRUE	NA
cg05894124	0.158305	0.378908	4.8025	2.46385e-06	7.95634e-05	3.40378	0.456763	0.298458	-0.158305	4	81186795	R	II	FGF5	TSS1500	shore	TSS1500-shore	chr4:81187494-81187913	NA	TRUE
cg01939274	0.150725	0.565481	4.79969	2.49616e-06	8.03249e-05	3.39124	0.639608	0.488883	-0.150725	5	127874478	R	I	FBN2	TSS1500	island	TSS1500-island	chr5:127872563-127874945	TRUE	NA
cg11409659	0.151815	0.393817	4.79907	2.50335e-06	8.04431e-05	3.38847	0.46848	0.316665	-0.151815	12	85305829	F	I	SLC6A15	5'UTR	island	5'UTR-island	chr12:85305663-85305876	NA	NA
cg23779047	0.152788	0.484372	4.78882	2.62515e-06	8.31632e-05	3.34274	0.559514	0.406726	-0.152788	X	47225852	F	I		IGR	opensea	IGR-opensea		TRUE	NA
cg25188594	0.163002	0.350696	4.78563	2.66418e-06	8.40666e-05	3.32853	0.430861	0.267859	-0.163002	1	91870362	F	II	HFM1	5'UTR	island	5'UTR-island	chr1:91869876-91870390	TRUE	NA		rs17131429
cg03648334	0.167757	0.367839	4.78547	2.66618e-06	8.41062e-05	3.32781	0.450343	0.282586	-0.167757	3	154797508	R	II	MME	TSS1500	island	TSS1500-island	chr3:154797398-154797988	TRUE	NA
cg04886514	0.156388	0.471082	4.77958	2.7398e-06	8.57571e-05	3.3016	0.547994	0.391606	-0.156388	X	66764893	F	II	AR	1stExon	shore	1stExon-shore	chrX:66766037-66766279	NA	NA
cg05529816	0.15648	0.371063	4.77373	2.815e-06	8.751e-05	3.27554	0.44802	0.29154	-0.15648	17	4802735	R	I	CHRNE	Body	island	Body-island	chr17:4802265-4805402	TRUE	TRUE
cg09987651	0.151579	0.369279	4.77365	2.81599e-06	8.75268e-05	3.2752	0.443826	0.292247	-0.151579	6	27463667	F	II		IGR	shore	IGR-shore	chr6:27463176-27463379	NA	NA		rs78118874
cg02526522	0.17971	0.440432	4.76853	2.88337e-06	8.90198e-05	3.25245	0.528814	0.349104	-0.17971	11	128563716	R	II	FLI1	TSS200	island	TSS200-island	chr11:128562671-128565011	TRUE	TRUE
cg02095995	0.154062	0.449994	4.75979	3.002e-06	9.16408e-05	3.21366	0.525763	0.371701	-0.154062	X	138774239	R	II	MCF2	5'UTR	island	5'UTR-island	chrX:138773796-138774673	NA	TRUE
cg17399362	0.153899	0.345343	4.75936	3.00798e-06	9.17359e-05	3.21174	0.421031	0.267132	-0.153899	19	15343345	R	I	EPHX3	5'UTR	shore	5'UTR-shore	chr19:15344091-15344419	NA	NA
cg10034890	0.15406	0.451966	4.75871	3.01699e-06	9.19404e-05	3.20886	0.527733	0.373673	-0.15406	2	230578216	F	I	DNER	Body	island	Body-island	chr2:230578062-230579981	NA	NA
cg19025435	0.164735	0.331232	4.75384	3.08542e-06	9.3349e-05	3.18729	0.412249	0.247514	-0.164735	13	44361624	R	II	ENOX1	TSS1500	island	TSS1500-island	chr13:44359858-44361696	TRUE	NA
cg21187769	0.164206	0.414507	4.74729	3.17993e-06	9.54856e-05	3.15826	0.495264	0.331059	-0.164206	4	93226495	R	II	GRID2	Body	island	Body-island	chr4:93226348-93227007	NA	NA
cg09557387	0.16919	0.431128	4.74173	3.26224e-06	9.7344e-05	3.13368	0.514336	0.345146	-0.16919	1	207818395	F	I	CR1L	TSS200	island	TSS200-island	chr1:207818389-207818952	TRUE	NA		rs3738469
cg22054918	0.179202	0.332974	4.74146	3.26631e-06	9.74361e-05	3.13248	0.421106	0.241904	-0.179202	4	81123613	R	I	PRDM8	Body	island	Body-island	chr4:81123508-81124318	TRUE	NA			rs6831357
cg26676559	0.154209	0.515808	4.73447	3.37285e-06	9.96872e-05	3.10161	0.591649	0.43744	-0.154209	11	14995167	F	II	CALCA	TSS1500	island	TSS1500-island	chr11:14995128-14995908	NA	TRUE
cg11537367	0.16012	0.270101	4.73405	3.37929e-06	9.98277e-05	3.09978	0.348848	0.188728	-0.16012	1	218338772	R	II		IGR	island	IGR-island	chr1:218337780-218339033	NA	NA
cg17721710	0.156946	0.293547	4.72094	3.5887e-06	0.000104308	3.04196	0.370733	0.213788	-0.156946	1	220101698	R	I	SLC30A10	1stExon	island	1stExon-island	chr1:220101132-220102147	TRUE	NA	high-CpG:218168163-218168719
cg08253651	0.151704	0.512831	4.72073	3.59217e-06	0.00010439	3.04103	0.587439	0.435735	-0.151704	12	96252105	R	I	SNRPF	TSS1500	island	TSS1500-island	chr12:96252020-96252246	NA	NA
cg15873301	0.166668	0.471438	4.71064	3.7619e-06	0.000108017	2.99664	0.553406	0.386738	-0.166668	3	12045459	R	II	SYN2	TSS1500	shore	TSS1500-shore	chr3:12045652-12046627	TRUE	NA
cg22932815	0.155964	0.370554	4.7011	3.9295e-06	0.000111406	2.95474	0.447257	0.291293	-0.155964	12	45269604	F	II	NELL2	Body	shore	Body-shore	chr12:45269830-45270835	NA	NA		rs2658973
cg13990926	0.151692	0.426457	4.68831	4.16543e-06	0.000116221	2.8987	0.50106	0.349367	-0.151692	12	54133447	R	I		IGR	shore	IGR-shore	chr12:54132148-54132353	NA	NA
cg00095976	0.158847	0.464989	4.68082	4.30996e-06	0.00011907	2.86592	0.54311	0.384263	-0.158847	6	118228060	R	II	SLC35F1	TSS1500	island	TSS1500-island	chr6:118228042-118229811	TRUE	NA
cg07358267	0.152681	0.334799	4.67945	4.3369e-06	0.000119647	2.85994	0.409888	0.257207	-0.152681	2	71504232	F	II		IGR	island	IGR-island	chr2:71503547-71504233	NA	NA			rs77204745
cg14931854	0.151598	0.482609	4.67692	4.38712e-06	0.000120597	2.84887	0.557166	0.405568	-0.151598	6	42738967	R	I		IGR	opensea	IGR-opensea		NA	NA
cg26792541	0.161689	0.350076	4.67523	4.42086e-06	0.000121219	2.84151	0.429595	0.267906	-0.161689	X	134555545	R	II	NCRNA00086	TSS1500	shore	TSS1500-shore	chrX:134555638-134556565	TRUE	NA
cg07441272	0.154421	0.255643	4.67494	4.42668e-06	0.000121353	2.84025	0.331587	0.177167	-0.154421	3	186857475	F	II	RPL39L	TSS1500	island	TSS1500-island	chr3:186856927-186857659	NA	NA
cg14247154	0.158378	0.338614	4.66906	4.54662e-06	0.000123648	2.81456	0.416505	0.258127	-0.158378	X	63615380	F	I	MTMR8	TSS200	island	TSS200-island	chrX:63614957-63615423	TRUE	NA
cg10890233	0.155095	0.286738	4.66815	4.5655e-06	0.000123999	2.81058	0.363014	0.207919	-0.155095	1	91870382	F	I	HFM1	5'UTR	island	5'UTR-island	chr1:91869876-91870390	TRUE	NA		rs17131429
cg27594756	0.161916	0.321578	4.66769	4.57499e-06	0.000124155	2.80859	0.401208	0.239293	-0.161916	1	91870389	F	II	HFM1	5'UTR	island	5'UTR-island	chr1:91869876-91870390	NA	NA		rs17131429
cg08279515	0.152672	0.531581	4.65998	4.73779e-06	0.000127367	2.77499	0.606666	0.453994	-0.152672	X	132091534	F	I	HS6ST2	Body	island	Body-island	chrX:132090363-132092617	NA	NA	high-CpG:131918905-131919262
cg14363114	0.164663	0.338838	4.65995	4.73834e-06	0.000127373	2.77488	0.41982	0.255156	-0.164663	7	65670841	F	I	TPST1	5'UTR	island	5'UTR-island	chr7:65669965-65670945	NA	NA
cg07748540	0.163529	0.388942	4.65821	4.77595e-06	0.000128132	2.76729	0.469366	0.305837	-0.163529	11	104034619	R	II	PDGFD	1stExon	island	1stExon-island	chr11:104034536-104035058	NA	NA
cg05530568	0.153787	0.322759	4.65068	4.94155e-06	0.000131222	2.73455	0.398392	0.244605	-0.153787	5	158526614	F	II	EBF1	1stExon	shore	1stExon-shore	chr5:158527374-158527983	NA	NA	low-CpG:158459006-158459502
cg23847109	0.151216	0.324159	4.64749	5.01357e-06	0.0001326	2.72065	0.398528	0.247311	-0.151216	1	40783060	F	I	COL9A2	TSS200	island	TSS200-island	chr1:40782220-40783145	NA	NA	high-CpG:40555481-40555965
cg15732851	0.154769	0.272106	4.64479	5.075e-06	0.000133706	2.70896	0.348221	0.193453	-0.154769	1	203598761	F	I	ATP2B4	5'UTR	island	5'UTR-island	chr1:203598471-203598853	NA	NA
cg13755070	0.174641	0.417454	4.63688	5.25982e-06	0.000137477	2.67461	0.503343	0.328702	-0.174641	11	128563714	R	II	FLI1	TSS200	island	TSS200-island	chr11:128562671-128565011	TRUE	TRUE
cg06443888	0.169042	0.472951	4.62933	5.44208e-06	0.000141076	2.6419	0.556087	0.387045	-0.169042	X	107980132	R	I	IRS4	TSS1500	island	TSS1500-island	chrX:107978210-107980145	TRUE	NA
cg00828602	0.153587	0.396626	4.62319	5.59486e-06	0.000144017	2.61532	0.472161	0.318574	-0.153587	3	55520834	R	II	WNT5A	Body	island	Body-island	chr3:55520226-55522344	NA	NA
cg15452573	0.151782	0.360228	4.61821	5.72177e-06	0.000146152	2.59379	0.434875	0.283093	-0.151782	4	90758843	F	II	SNCA	TSS1500	island	TSS1500-island	chr4:90758008-90758870	TRUE	NA
cg19190728	0.155237	0.493696	4.61149	5.89723e-06	0.000149428	2.56479	0.570042	0.414805	-0.155237	2	145275441	F	II	ZEB2	Body	shore	Body-shore	chr2:145273456-145275378	TRUE	NA
cg18770944	0.153767	0.348421	4.60536	6.06206e-06	0.000152452	2.53834	0.424045	0.270277	-0.153767	X	55516224	F	II	USP51	TSS1500	shore	TSS1500-shore	chrX:55515067-55515544	NA	NA
cg01697732	0.157064	0.321907	4.60211	6.15105e-06	0.000154044	2.52435	0.399152	0.242088	-0.157064	17	66597500	F	I	FAM20A	TSS1500	island	TSS1500-island	chr17:66596072-66597578	TRUE	NA	high-CpG:64108288-64109157
cg11078738	0.153508	0.326354	4.59891	6.23999e-06	0.000155798	2.51057	0.40185	0.248342	-0.153508	2	69240453	F	II	ANTXR1	5'UTR	island	5'UTR-island	chr2:69240083-69241004	NA	NA	high-CpG:69093641-69094112
cg20086286	0.160726	0.521083	4.59781	6.27097e-06	0.000156355	2.50582	0.600129	0.439403	-0.160726	X	133307853	F	II		IGR	shore	IGR-shore	chrX:133305678-133306936	NA	NA
cg19777864	0.153894	0.342466	4.59698	6.29419e-06	0.000156776	2.50227	0.418151	0.264258	-0.153894	X	110039082	R	I	CHRDL1	5'UTR	island	5'UTR-island	chrX:110038946-110039370	NA	NA			rs2928896
cg13915726	0.151738	0.43913	4.59611	6.31894e-06	0.000157273	2.49851	0.513756	0.362017	-0.151738	X	152908309	F	II	DUSP9	5'UTR	island	5'UTR-island	chrX:152907595-152908323	NA	NA
cg05238517	0.152608	0.434267	4.58125	6.75354e-06	0.000165047	2.43469	0.50932	0.356713	-0.152608	11	104034227	F	II	PDGFD	Body	shore	Body-shore	chr11:104034536-104035058	NA	NA
cg23695133	0.15006	0.567807	4.57571	6.9231e-06	0.00016808	2.4109	0.641607	0.491547	-0.15006	20	21087075	F	II		IGR	island	IGR-island	chr20:21086139-21087175	NA	NA		rs34241905
cg14081924	0.154635	0.434741	4.569	7.13373e-06	0.000171781	2.38215	0.51079	0.356156	-0.154635	3	142682378	R	II	PAQR9	TSS1500	island	TSS1500-island	chr3:142681137-142683268	NA	NA	high-CpG:144164961-144165484
cg21425842	0.155484	0.408277	4.56554	7.24463e-06	0.000173806	2.36736	0.484745	0.32926	-0.155484	6	26240939	R	II	HIST1H4F	1stExon	island	1stExon-island	chr6:26240697-26240951	NA	NA
cg16515238	0.150649	0.507998	4.55961	7.43878e-06	0.000177207	2.342	0.582088	0.431439	-0.150649	X	119444909	F	I	FAM70A	Body	island	Body-island	chrX:119444859-119445272	NA	NA
cg04399751	0.168859	0.446138	4.55522	7.5855e-06	0.000179707	2.32327	0.529184	0.360325	-0.168859	1	171810376	R	II	DNM3	TSS1500	shore	TSS1500-shore	chr1:171810467-171811325	NA	NA			rs61808984
cg24816460	0.150343	0.280344	4.53909	8.14958e-06	0.00018904	2.25449	0.354283	0.20394	-0.150343	6	4775203	R	I	CDYL	TSS1500	island	TSS1500-island	chr6:4775131-4777550	NA	NA
cg12367389	0.151095	0.415436	4.5342	8.32824e-06	0.000192193	2.23371	0.489745	0.33865	-0.151095	13	47468154	F	I	HTR2A	Body	opensea	Body-opensea		TRUE	TRUE
cg12405785	0.161449	0.312453	4.52755	8.57745e-06	0.000196429	2.20545	0.391854	0.230405	-0.161449	1	221053409	F	I	HLX	1stExon	island	1stExon-island	chr1:221051966-221053673	NA	NA	high-CpG:219119309-219120210
cg13839964	0.152894	0.414611	4.51563	9.04229e-06	0.000204194	2.15487	0.489805	0.336911	-0.152894	2	68870352	R	II		IGR	island	IGR-island	chr2:68870351-68871055	NA	NA
cg13238990	0.161296	0.474239	4.51102	9.22838e-06	0.000207	2.13535	0.553566	0.392269	-0.161296	3	173115252	F	II	NLGN1	TSS1500	shore	TSS1500-shore	chr3:173115404-173115775	TRUE	NA
cg03414318	0.151434	0.525391	4.51061	9.24525e-06	0.000207285	2.1336	0.599867	0.448432	-0.151434	20	34894648	F	I		IGR	island	IGR-island	chr20:34893891-34895214	TRUE	NA
cg07923233	0.162007	0.383361	4.49872	9.74316e-06	0.000214916	2.08334	0.463036	0.301029	-0.162007	1	76080727	F	I		IGR	island	IGR-island	chr1:76080454-76080808	TRUE	NA
cg25021259	0.150371	0.373519	4.47601	1.0767e-05	0.000231247	1.98764	0.447472	0.2971	-0.150371	5	146258546	F	II	PPP2R2B	5'UTR	island	5'UTR-island	chr5:146257346-146258575	TRUE	NA
cg02996869	0.157845	0.324382	4.4696	1.10742e-05	0.000236051	1.9607	0.402011	0.244166	-0.157845	1	82267171	F	II	LPHN2	5'UTR	island	5'UTR-island	chr1:82265998-82269048	TRUE	NA	high-CpG:82039134-82039796
cg19249708	0.156341	0.315227	4.46365	1.13668e-05	0.000240524	1.93574	0.392116	0.235776	-0.156341	17	74533969	R	I	CYGB	TSS200	island	TSS200-island	chr17:74533281-74534566	TRUE	TRUE
cg08260959	0.155082	0.454801	4.44662	1.22458e-05	0.000253483	1.86443	0.53107	0.375989	-0.155082	6	26240920	R	II	HIST1H4F	1stExon	island	1stExon-island	chr6:26240697-26240951	NA	NA
cg20776829	0.151579	0.395014	4.43283	1.30049e-05	0.000264682	1.80688	0.469561	0.317982	-0.151579	4	90758797	F	I	SNCA	TSS1500	island	TSS1500-island	chr4:90758008-90758870	TRUE	NA
cg06299833	0.15381	0.380486	4.42195	1.3636e-05	0.000274283	1.76154	0.45613	0.30232	-0.15381	10	126136709	F	II	NKX1-2	Body	island	Body-island	chr10:126135809-126138896	NA	NA
cg26745222	0.160014	0.386127	4.41353	1.4144e-05	0.000281465	1.72656	0.464822	0.304808	-0.160014	20	42543878	F	II	TOX2	TSS1500	island	TSS1500-island	chr20:42543097-42545137	TRUE	NA
cg17525428	0.155738	0.40247	4.41346	1.4148e-05	0.000281486	1.72629	0.479062	0.323324	-0.155738	19	51197463	F	I	SHANK1	Body	shore	Body-shore	chr19:51198143-51198460	NA	NA
cg15425541	0.150814	0.427684	4.40477	1.46919e-05	0.000289212	1.69021	0.501855	0.351041	-0.150814	14	61118751	R	I		IGR	shelf	IGR-shelf	chr14:61114102-61116552	NA	NA
cg01566592	0.150159	0.56078	4.3901	1.56552e-05	0.00030339	1.62948	0.634628	0.484469	-0.150159	8	104512858	F	I	RIMS2	TSS200	island	TSS200-island	chr8:104510870-104513913	NA	NA		rs6468876
cg22273427	0.154061	0.370512	4.37916	1.64124e-05	0.000313746	1.58433	0.44628	0.292218	-0.154061	2	127977385	F	I		IGR	island	IGR-island	chr2:127976389-127977667	TRUE	NA
cg07173275	0.152871	0.366083	4.36592	1.73767e-05	0.000327587	1.52976	0.441266	0.288394	-0.152871	1	57890636	F	II	DAB1	5'UTR	island	5'UTR-island	chr1:57887963-57890637	NA	NA		rs75443028
cg17510056	0.152263	0.298339	4.35992	1.78309e-05	0.000334414	1.50511	0.373222	0.220959	-0.152263	20	8112972	R	I	PLCB1	TSS1500	island	TSS1500-island	chr20:8112884-8113592	TRUE	NA	high-CpG:8060487-8061208
cg13334650	0.156308	0.318659	4.34096	1.93423e-05	0.000355035	1.42738	0.395532	0.239224	-0.156308	11	6440065	R	I	APBB1	5'UTR	island	5'UTR-island	chr11:6439863-6440732	NA	NA
cg09347151	0.153418	0.343411	4.33065	2.02153e-05	0.000366755	1.38522	0.418863	0.265444	-0.153418	X	134555540	R	II	NCRNA00086	TSS1500	shore	TSS1500-shore	chrX:134555638-134556565	TRUE	NA
cg07380506	0.153639	0.27039	4.32829	2.04207e-05	0.000369701	1.37557	0.34595	0.192311	-0.153639	2	38303506	F	II	CYP1B1	TSS200	island	TSS200-island	chr2:38301276-38304518	NA	NA		rs2567206
cg09233013	0.150675	0.39104	4.31097	2.1987e-05	0.000390375	1.30501	0.465142	0.314467	-0.150675	16	66638412	R	I	CMTM3	5'UTR	island	5'UTR-island	chr16:66638254-66639561	TRUE	NA	high-CpG:65195552-65196209
cg12539796	0.159548	0.397658	4.30749	2.23158e-05	0.00039462	1.29084	0.476124	0.316576	-0.159548	5	7850203	F	I	C5orf49	Body	island	Body-island	chr5:7849945-7850439	TRUE	NA
cg10482596	0.152006	0.356606	4.28451	2.4605e-05	0.000423551	1.19765	0.431363	0.279357	-0.152006	13	44360259	R	I	ENOX1	5'UTR	island	5'UTR-island	chr13:44359858-44361696	TRUE	NA
cg24497186	0.15033	0.29451	4.26965	2.62021e-05	0.000443974	1.13765	0.368443	0.218113	-0.15033	8	48100170	R	II		IGR	island	IGR-island	chr8:48100163-48100914	TRUE	NA	low-CpG:48219326-48219441
cg00901264	0.150374	0.326409	4.22075	3.21908e-05	0.00051647	0.941423	0.400363	0.249989	-0.150374	3	14644790	F	I		IGR	island	IGR-island	chr3:14643718-14644830	TRUE	NA
cg27547954	0.152281	0.37351	4.14337	4.44117e-05	0.000656375	0.635037	0.448402	0.296122	-0.152281	1	76081962	F	I		IGR	island	IGR-island	chr1:76081378-76082365	TRUE	NA
cg07470367	0.161055	0.459377	4.11892	4.91161e-05	0.000709237	0.539289	0.538584	0.377529	-0.161055	1	107684425	F	II	NTNG1	5'UTR	island	5'UTR-island	chr1:107682889-107684463	NA	NA
cg00662647	0.151209	0.465293	4.06938	6.01437e-05	0.00082634	0.346829	0.539658	0.388449	-0.151209	1	234350051	R	I	SLC35F3	Body	island	Body-island	chr1:234349884-234350471	TRUE	NA
